# Supplementary material for: Oxidative stress-induced FABP5 S-glutathionylation protects against acute lung injury by suppressing inflammation in macrophages
Source: Nat Commun. 2021 Dec 7;12:7094. doi: 10.1038/s41467-021-27428-9 (PMC8651733; doi:10.1038/s41467-021-27428-9)
Supplement: Supplementary file 4 — Supplementary Dataset 1 [file 41467_2021_27428_MOESM4_ESM.xlsx]

## Sheet: Summary
Header line description of table 1
Total spectrums	Number of spectrums produced by mass spectrometer
Matched spectrum	Number of spectrums matched with alignment protein
Peptides	Number of peptides which spectrum hit
Modified peptides	Total number of modified peptides identified
Identified proteins	Number of proteins detected by spectrum search analysis
Quantifiable proteins	Number of proteins quantifiable
Identified sites	Number of modification sites detected by spectrum search analysis
Quantifiable sites	Number of modification sites quantifiable
Header line description of worksheet "Site_quant"
Protein accession	Protein accession number of database used for search
Position	Modification site localization in protein
Amino acid	The amino acid that modification site modified
Protein description	Protein functional description
Gene name	Indicates the name of the gene that code for the protein sequence
Localization probability	Probability of a certain amino acid containing this modification in this peptide
PEP	The maximal posterior error probability for peptides
Score	A simple rule to be used to judge whether a result is significant or not
Modified sequence	Identified peptide sequence marked with modification sites localization probabilities
Charge	Carried charge of peptide
Mass error [ppm]	Parts per million ratio of peptide mass error between the theory and practice
MS/MS Count	Number of spectrum matched with peptide
Header line description of worksheet "peptide_quant"
ID	Identified peptide index number
Sequence	Identified peptide amino acid sequence
Length	Identified peptide amino acid length
Modifications	identified peptide with modification markers
Modified sequence	Identified peptide sequence marked with modification sites localization probabilities
Protein accession	Protein accession number of database used for search
Protein description	Protein functional description
Charge	Carried charge of peptide
m/z	Mass-to-charge ratio of peptide
Mass error [ppm]	Parts per million ratio of peptide mass error between the theory and practice
PEP	The maximal posterior error probability for peptides
Score	A simple rule to be used to judge whether a result is significant or not
MS/MS Count	Number of spectrum matched with peptide
Table 1. MS/MS spectrum database search analysis summary
Total spectrums	Matched spectrum	Peptides	Modified peptides	Identified proteins	Quantifiable proteins	Identified sites	Quantifiable sites
23115	3816 (16.5%)	2509	514	310	276	619	552

## Sheet: Site_quant
Protein accession	Position	Amino acid	Protein description	Gene name	Localization probability	PEP	Score	Modified sequence	Charge	Mass error [ppm]	MS/MS Count	Control	treatment	treatment/Control Ratio
A1L314	350	C	Macrophage-expressed gene 1 protein	Mpeg1	1	1.50896e-09	66.884	HYYTFNTHPGC(1)TNVDSPNFNFQANMDDDSC(1)DAK	4	1.547	2	1.08	0.945	0.874
A1L314	70	C	Macrophage-expressed gene 1 protein	Mpeg1	1	3.86753e-18	152.97	VMDLTYTNC(1)K	3	0.58445	3	1.097	0.933	0.851
A1L314	446	C	Macrophage-expressed gene 1 protein	Mpeg1	1	0.0201155	76.478	TVC(1)EDVFR	3	2.3224	2
A1L314	369	C	Macrophage-expressed gene 1 protein	Mpeg1	1	1.50896e-09	66.884	HYYTFNTHPGC(1)TNVDSPNFNFQANMDDDSC(1)DAK	4	1.547	2	1.08	0.945	0.874
B2RXS4	87	C	Plexin-B2	Plxnb2	1	2.81832e-16	98.84	C(1)TPPIEASQC(1)HEAVLTDNFNQLLLLDPPGK	5	0.58933	1	0.924	1.054	1.14
B2RXS4	983	C	Plexin-B2	Plxnb2	1	0.000174212	58.712	VPSPGISFTYC(1)ENPMIR	3	0.42054	1	1.064	0.956	0.898
B2RXS4	78	C	Plexin-B2	Plxnb2	1	2.81832e-16	98.84	C(1)TPPIEASQC(1)HEAVLTDNFNQLLLLDPPGK	5	0.58933	1	0.924	1.054	1.14
B2RXS4	617	C	Plexin-B2	Plxnb2	1	0.000193779	57.525	SGSVFLTSHQYPFYDC(1)R	4	0.75345	1	0.877	1.086	1.236
O08553	439	C	Dihydropyrimidinase-related protein 2	Dpysl2	1	6.16795e-16	133.86	THNSALEYNIFEGMEC(1)R	3	-0.3197	2	1.092	0.937	0.857
O08553	248	C	Dihydropyrimidinase-related protein 2	Dpysl2	1	0.000157734	62.055	SITIANQTNC(1)PLYVTK	3	1.141	1	1.087	0.94	0.864
O08573	73	C	Galectin-9	Lgals9	1	0.000407681	63.662	FEEGGYVVC(1)NTK	3	-0.52123	1	1.083	0.943	0.869
O08709	47	C	Peroxiredoxin-6	Prdx6	1	0.0305315	47.991	DFTPVC(1)TTELGR	2	-0.043043	1	1.596	0.587	0.368
O08749	85	C	Dihydrolipoyl dehydrogenase, mitochondrial	Dld	1	0.000317838	52.569	NETLGGTC(1)LNVGC(1)IPSK	4	0.14815	1	1.144	0.9	0.787
O08749	80	C	Dihydrolipoyl dehydrogenase, mitochondrial	Dld	1	0.000317838	52.569	NETLGGTC(1)LNVGC(1)IPSK	4	0.14815	1	1.144	0.9	0.787
O08795	464	C	Glucosidase 2 subunit beta	Prkcsh	1	1.13809e-07	120.84	YEQGTGC(1)WQGPNR	2	-0.44882	2	1.022	0.985	0.963
O08795	493	C	Glucosidase 2 subunit beta	Prkcsh	1	2.56048e-08	63.701	C(1)EYLMELMTPAAC(1)PEPPPEAPSDGDHDEL	4	-0.095441	2	0.947	1.038	1.096
O08795	505	C	Glucosidase 2 subunit beta	Prkcsh	1	2.56048e-08	63.701	C(1)EYLMELMTPAAC(1)PEPPPEAPSDGDHDEL	4	-0.095441	2	0.947	1.038	1.096
O08807	248	C	Peroxiredoxin-4	Prdx4	1	9.76377e-08	91.658	HGEVC(1)PAGWKPGSETIIPDPAGK	4	-0.083758	3	1.017	0.988	0.972
O08807	54	C	Peroxiredoxin-4	Prdx4	1	5.74e-23	139.44	TRENEC(1)HFYAGGQVYPGEASR	4	0.00084637	3	0.987	1.01	1.023
O09043	104	C	Napsin-A	Napsa	1	5.18069e-05	90.614	C(1)HFFSLAC(1)WFHHR	5	-0.085382	1	0.953	1.033	1.083
O09043	111	C	Napsin-A	Napsa	1	5.18069e-05	90.614	C(1)HFFSLAC(1)WFHHR	5	-0.085382	1	0.953	1.033	1.083
O09061	81	C	Proteasome subunit beta type-1	Psmb1	1	0.00371139	40.602	TVIGC(1)SGFHGDC(1)LTLTK	4	-1.1906	1	1.008	0.995	0.987
O09061	88	C	Proteasome subunit beta type-1	Psmb1	1	0.00371139	40.602	TVIGC(1)SGFHGDC(1)LTLTK	4	-1.1906	1	1.008	0.995	0.987
O09117	64	C	Synaptophysin-like protein 1	Sypl1	1	2.5827e-07	122.28	TEIQVNC(1)PK	3	0.14163	2	1.01	0.993	0.983
O09131	32	C	Glutathione S-transferase omega-1	Gsto1	1	0.0134651	56.541	FC(1)PFAQR	3	0.99215	1	1.049	0.966	0.922
O09159	472	C	Lysosomal alpha-mannosidase	Man2b1	1	0.000283129	52.814	QLAAGWGPC(1)EVLVSNALAR	3	-0.21372	2	1.002	0.999	0.997
O09159	273	C	Lysosomal alpha-mannosidase	Man2b1	1	7.09026e-16	127.83	YLC(1)WDVLC(1)TDPPVVDNPR	3	0.31399	2	0.978	1.016	1.037
O09159	268	C	Lysosomal alpha-mannosidase	Man2b1	1	7.09026e-16	127.83	YLC(1)WDVLC(1)TDPPVVDNPR	3	0.31399	2	0.978	1.016	1.037
O35114	274	C	Lysosome membrane protein 2	Scarb2	1	8.75726e-33	179.93	DEVLYLFPSDLC(1)R	2	-0.09149	2	1.011	0.993	0.981
O35290	119	C	Eosinophil cationic-type ribonuclease 3	Ear3	1	0.00320795	89.369	IPYTQC(1)R	2	1.1443	1	0.903	1.068	1.183
O35290	134	C	Eosinophil cationic-type ribonuclease 3	Ear3	1	2.98701e-10	132.17	SVEYYTVAC(1)NPR	2	0.049269	2	0.909	1.064	1.169
O35405	364	C	Phospholipase D3	Pld3	1	0.000649094	55.66	LLISC(1)WGHSDPSMR	4	-0.39426	1	1.077	0.947	0.879
O35448	296	C	Lysosomal thioesterase PPT2	Ppt2	1	0.0026027	80.737	TLYDTC(1)IEPWLS	2	0.16182	1	1.026	0.982	0.956
O35459	186	C	Delta(3,5)-Delta(2,4)-dienoyl-CoA isomerase, mitochondrial	Ech1	1	0.00394459	48.998	YC(1)TQDAFFQIK	3	-0.070701	1	1.066	0.954	0.894
O35598	223	C	Disintegrin and metalloproteinase domain-containing protein 10	Adam10	1	0.000293256	59.68	NTC(1)QLYIQTDHLFFK	4	-1.5117	1	1.111	0.923	0.83
O35657	293	C	Sialidase-1	Neu1	1	0.00630026	68.132	SYDAC(1)DTLRPR	3	-0.53238	1	1.046	0.969	0.926
O35744	372	C	Chitinase-like protein 3	Chil3	1	1.53883e-44	170.18	DNNLGGAVVWPLDMDDFSGSFC(1)HQR	4	-0.22343	5	0.963	1.027	1.065
O35955	83	C	Proteasome subunit beta type-10	Psmb10	1	0.00367234	40.693	IYC(1)C(1)GAGVAADTEMTTR	4	0.40584	1
O35955	82	C	Proteasome subunit beta type-10	Psmb10	1	0.00367234	40.693	IYC(1)C(1)GAGVAADTEMTTR	4	0.40584	1
O54782	288	C	Epididymis-specific alpha-mannosidase	Man2b2	1	0.00409253	46.159	TPHVLWPWGC(1)DK	4	-0.24253	2	0.986	1.01	1.024
O55143	875	C	Sarcoplasmic/endoplasmic reticulum calcium ATPase 2	Atp2a2	1	1.05994e-05	98.105	VSFYQLSHFLQC(1)K	3	0.076697	2	1.025	0.983	0.958
O55222	8	C	Integrin-linked protein kinase	Ilk	1	0.01263	71.614	MDDIFTQC(1)R	2	0.40403	1	0.903	1.068	1.181
O70252	281	C	Heme oxygenase 2	Hmox2	1	2.72286e-05	72.359	GTLGGSNC(1)PFQTTVAVLR	3	-1.2417	1	1.07	0.952	0.888
O70309	259	C	Integrin beta-5	Itgb5	1	3.4708e-05	78.326	DAPEGGFDAVLQAAVC(1)K	3	-0.25765	2	1.055	0.962	0.912
O70370	147	C	Cathepsin S	Ctss	1	2.44253e-11	98.543	YQGSC(1)GAC(1)WAFSAVGALEGQLK	3	0.10861	2	0.909	1.064	1.169
O70370	189	C	Cathepsin S	Ctss	1	2.54818e-29	130.15	GC(1)GGGYMTEAFQYIIDNGGIEADASYPYK	3	-0.29124	1	1.017	0.988	0.97
O70370	134	C	Cathepsin S	Ctss	1	0.0154631	43.066	GC(1)VTEVK	2	0.54225	1
O70370	281	C	Cathepsin S	Ctss	1	3.11618e-13	94.96	SGVYDDPSC(1)TGNVNHGVLVVGYGTLDGK	3	0.33878	2	1.046	0.969	0.926
O70370	178	C	Cathepsin S	Ctss	1	1.41372e-39	182.57	LISLSAQNLVDC(1)SNEEK	2	0.11202	2	1.004	0.998	0.992
O70370	335	C	Cathepsin S	Ctss	1	4.70237e-13	130.56	NHC(1)GIASYC(1)SYPEI	2	-0.55556	8	0.95	1.035	1.089
O70370	144	C	Cathepsin S	Ctss	1	2.44253e-11	98.543	YQGSC(1)GAC(1)WAFSAVGALEGQLK	3	0.10861	2	0.909	1.064	1.169
O70370	329	C	Cathepsin S	Ctss	1	4.70237e-13	130.56	NHC(1)GIASYC(1)SYPEI	2	-0.55556	8	0.95	1.035	1.089
O88531	152	C	Palmitoyl-protein thioesterase 1	Ppt1	1	2.91409e-08	112.44	C(1)PGESSHIC(1)DFIR	4	-0.96726	3	0.956	1.031	1.078
O88531	160	C	Palmitoyl-protein thioesterase 1	Ppt1	1	2.91409e-08	112.44	C(1)PGESSHIC(1)DFIR	4	-0.96726	3	0.956	1.031	1.078
O88958	239	C	Glucosamine-6-phosphate isomerase 1	Gnpda1	1	0.00661285	41.743	TVFVC(1)DEDATLELK	3	0.17136	1	1.097	0.933	0.851
O89017	52	C	Legumain	Lgmn	1	6.70385e-11	124.07	HQADAC(1)HAYQIIHR	4	0.28227	2	0.745	1.177	1.578
O89017	221	C	Legumain	Lgmn	1	0.00137408	54.871	ESSYAC(1)YYDEER	3	-0.18889	1	0.791	1.146	1.449
O89023	364	C	Tripeptidyl-peptidase 1	Tpp1	1	5.06437e-07	78.708	GLTLLFASGDTGAGC(1)WSVSGR	3	-0.30062	1	0.998	1.002	1.004
P00493	206	C	Hypoxanthine-guanine phosphoribosyltransferase	Hprt1	1	0.000652283	58.268	DLNHVC(1)VISETGK	3	0.56874	1	0.937	1.044	1.114
P01899	188	C	H-2 class I histocompatibility antigen, D-B alpha chain	H2-D1	1	2.08614e-10	128.54	AYLEGEC(1)VEWLHR	2	-0.29189	5	0.986	1.01	1.025
P01901	142	C	H-2 class I histocompatibility antigen, K-B alpha chain	H2-K1	1	0.000590236	47.499	GYQQYAYDGC(1)DYIALNEDLK	3	-0.43289	1	1.041	0.972	0.933
P01901	185	C	H-2 class I histocompatibility antigen, K-B alpha chain	H2-K1	1	3.85021e-14	142.1	AYLEGTC(1)VEWLR	2	-0.66843	3	1.038	0.974	0.938
P01901	122	C	H-2 class I histocompatibility antigen, K-B alpha chain	H2-K1	1	1.46857e-07	86.8	GGSHTIQVISGC(1)EVGSDGR	3	0.14148	2	1.033	0.977	0.947
P01901	358	C	H-2 class I histocompatibility antigen, K-B alpha chain	H2-K1	1	1.79575e-05	63.869	GGDYALAPGSQTSDLSLPDC(1)K	3	0.68843	1	0.809	1.133	1.4
P02088	94	C	Hemoglobin subunit beta-1	Hbb-b1	1	0.000343396	65.043	GTFASLSELHC(1)DK	3	0.24695	1
P04227	155	C	H-2 class II histocompatibility antigen, A-Q alpha chain (Fragment)	H2-Aa	1	8.56206e-05	66.289	LSYLTFIPSDDDIYDC(1)K	3	0.48807	1	0.999	1.001	1.001
P05064	339	C	Fructose-bisphosphate aldolase A	Aldoa	1	0.000522303	71.221	ALANSLAC(1)QGK	3	-0.085719	1
P05064	202	C	Fructose-bisphosphate aldolase A	Aldoa	1	6.45491e-07	119.41	C(1)QYVTEK	3	-0.24904	2	1.008	0.995	0.987
P05202	274	C	Aspartate aminotransferase, mitochondrial	Got2	1	1.15776e-06	94.203	HFIEQGINVC(1)LC(1)QSYAK	4	-0.42327	1	1.105	0.927	0.838
P05202	272	C	Aspartate aminotransferase, mitochondrial	Got2	1	1.15776e-06	94.203	HFIEQGINVC(1)LC(1)QSYAK	4	-0.42327	1	1.105	0.927	0.838
P05202	106	C	Aspartate aminotransferase, mitochondrial	Got2	1	6.09414e-11	120.11	NLDKEYLPIGGLAEFC(1)K	4	-0.74301	5	1.025	0.983	0.959
P05202	382	C	Aspartate aminotransferase, mitochondrial	Got2	1	8.24801e-25	123.35	EGSSHNWQHITDQIGMFC(1)FTGLKPEQVER	5	-0.22679	3	1.054	0.963	0.913
P05202	295	C	Aspartate aminotransferase, mitochondrial	Got2	1	1.58589e-09	128.36	VGAFTVVC(1)K	2	-0.25475	2	1.008	0.995	0.987
P05202	187	C	Aspartate aminotransferase, mitochondrial	Got2	1	0.000107421	79.346	TC(1)GFDFSGALEDISK	3	-0.035491	1	1.015	0.99	0.974
P05213	347	C	Tubulin alpha-1B chain	Tuba1b	1	0.0011627	58.817	SIQFVDWC(1)PTGFK	2	-3.9911	2	0.831	1.118	1.347
P05555	721	C	Integrin alpha-M	Itgam	1	3.56755e-05	78.078	LILPDC(1)VDDSVSPIILR	3	0.17101	1	1.169	0.883	0.756
P05555	494	C	Integrin alpha-M	Itgam	1	0.00349723	80.245	GGQVSVC(1)PLPR	2	-0.49872	2	1.072	0.95	0.886
P05555	638	C	Integrin alpha-M	Itgam	1	0.0013708	92.792	SVFAC(1)QEQVLK	2	-0.50944	1	0.998	1.002	1.004
P05555	505	C	Integrin alpha-M	Itgam	1	4.31826e-20	140.46	WQC(1)EALLHGDQGHPWGR	5	-0.19536	2	1.072	0.95	0.886
P06151	163	C	L-lactate dehydrogenase A chain	Ldha	1	0.00211687	50.088	VIGSGC(1)NLDSAR	3	-0.2933	1
P06745	404	C	Glucose-6-phosphate isomerase	Gpi	1	0.00388185	40.493	MIPC(1)DFLIPVQTQHPIR	4	0.14793	1
P06797	322	C	Cathepsin L1	Ctsl	1	7.52158e-12	123.14	DRDNHC(1)GLATAASYPVVN	2	-0.39024	6	1.144	0.9	0.787
P06800	413	C	Receptor-type tyrosine-protein phosphatase C	Ptprc	1	0.00244447	69.598	PHGYVLC(1)YK	2	0.33063	2	1.005	0.997	0.992
P06800	382	C	Receptor-type tyrosine-protein phosphatase C	Ptprc	1	9.18314e-06	67.76	NVINVQTDLGIPETPKPSC(1)GDPAAR	3	-0.35665	2	1.031	0.979	0.949
P07214	154	C	SPARC	Sparc	1	0.000162145	61.265	YIAPC(1)LDSELTEFPLR	3	-0.17926	1
P07356	9	C	Annexin A2	Anxa2	1	0.00077753	77.662	STVHEILC(1)K	3	0.1906	1	1.127	0.912	0.808
P08249	212	C	Malate dehydrogenase, mitochondrial	Mdh2	1	2.74741e-07	120.55	TIIPLISQC(1)TPK	2	-0.51801	4	1.025	0.983	0.959
P08249	93	C	Malate dehydrogenase, mitochondrial	Mdh2	1	3.12815e-05	95.094	GC(1)DVVVIPAGVPR	2	0.53055	3	0.95	1.035	1.09
P08249	89	C	Malate dehydrogenase, mitochondrial	Mdh2	1	4.23824e-05	102.87	GYLGPEQLPDC(1)LK	2	0.035198	4	0.987	1.01	1.023
P08249	275	C	Malate dehydrogenase, mitochondrial	Mdh2	1	1.23175e-58	215.14	EGVVEC(1)SFVQSK	2	-0.19264	2	1.031	0.979	0.948
P08249	285	C	Malate dehydrogenase, mitochondrial	Mdh2	1	3.02152e-06	101.53	ETEC(1)TYFSTPLLLGK	2	-0.43764	2	1.064	0.956	0.899
P08905	99	C	Lysozyme C-2	Lyz2	1	1.06902e-24	129.08	AVNAC(1)GINC(1)SALLQDDITAAIQC(1)AK	4	0.11735	3	0.828	1.12	1.352
P08905	83	C	Lysozyme C-2	Lyz2	1	9.3932e-07	117.1	YWC(1)NDGK	2	-0.25661	2	0.988	1.009	1.021
P08905	95	C	Lysozyme C-2	Lyz2	1	1.06902e-24	129.08	AVNAC(1)GINC(1)SALLQDDITAAIQC(1)AK	4	0.11735	3	0.828	1.12	1.352
P08905	113	C	Lysozyme C-2	Lyz2	1	1.06902e-24	129.08	AVNAC(1)GINC(1)SALLQDDITAAIQC(1)AK	4	0.11735	3	0.828	1.12	1.352
P09103	345	C	Protein disulfide-isomerase	P4hb	1	0.00160294	94.539	ITEFC(1)HR	2	-0.38284	2	1.054	0.963	0.914
P09242	119	C	Alkaline phosphatase, tissue-nonspecific isozyme	Alpl	1	2.96579e-06	70.699	TYNTNAQVPDSAGTATAYLC(1)GVK	3	0.56393	1	1.052	0.965	0.917
P09528	131	C	Ferritin heavy chain	Fth1	1	8.4495e-18	128.74	NDPHLC(1)DFIETYYLSEQVK	3	0.83516	2	1.019	0.988	0.969
P09581	177	C	Macrophage colony-stimulating factor 1 receptor	Csf1r	1	3.8564e-13	137.98	VLDSNTYVC(1)K	2	-1.072	3	1.208	0.856	0.708
P10518	75	C	Delta-aminolevulinic acid dehydratase	Alad	1	0.00022012	86.898	C(1)VLIFGVPSR	3	-0.36071	1
P10605	59	C	Cathepsin B	Ctsb	1	0.000600384	75.509	LC(1)GTVLGGPK	3	0.39091	2	1.08	0.945	0.874
P10605	319	C	Cathepsin B	Ctsb	1	6.12712e-48	193.8	GENHC(1)GIESEIVAGIPR	2	0.91956	8	1.01	0.993	0.984
P10605	93	C	Cathepsin B	Ctsb	1	4.55261e-33	183.81	EQWSNC(1)PTIGQIR	2	-0.030845	6	1.081	0.944	0.873
P10605	108	C	Cathepsin B	Ctsb	1	1.29702e-13	114.46	DQGSC(1)GSC(1)WAFGAVEAISDR	4	-0.64449	2	0.811	1.132	1.394
P10605	105	C	Cathepsin B	Ctsb	1	1.29702e-13	114.46	DQGSC(1)GSC(1)WAFGAVEAISDR	4	-0.64449	2	0.811	1.132	1.394
P10605	211	C	Cathepsin B	Ctsb	1	8.69952e-34	180.85	SC(1)EAGYSPSYKEDK	4	-0.084703	6	1.01	0.993	0.984
P10639	73	C	Thioredoxin	Txn	1	0.00014225	96.668	C(1)MPTFQFYK	2	0.40326	2	0.843	1.11	1.315
P10810	237	C	Monocyte differentiation antigen CD14	Cd14	1	8.61819e-07	91.401	NAGMETPSGVC(1)SALAAAR	3	-0.48396	1	1.005	0.997	0.992
P10810	213	C	Monocyte differentiation antigen CD14	Cd14	1	0.00024188	99.257	GLISALC(1)PLK	2	-0.53536	2	1.019	0.988	0.969
P11276	446	C	Fibronectin	Fn1	1	0.000304056	71.558	WC(1)GTTQNYDADQK	3	-0.73247	1	0.939	1.043	1.11
P11276	374	C	Fibronectin	Fn1	1	0.00114246	70.412	TFYSC(1)TTEGR	3	0.83092	1	1.102	0.93	0.843
P11352	154	C	Glutathione peroxidase 1	Gpx1	1	0.00820917	54.982	YIIWSPVC(1)R	3	-0.17369	1	1.032	0.978	0.947
P11438	327	C	Lysosome-associated membrane glycoprotein 1	Lamp1	1	7.5577e-11	133.32	C(1)NTEEHIFVSK	2	-0.64228	3	1.002	0.999	0.998
P11499	412	C	Heat shock protein HSP 90-beta	Hsp90ab1	1	1.81482e-10	115.1	C(1)LELFSELAEDKENYKK	4	-0.3772	3	1.093	0.936	0.855
P11680	371	C	Properdin	Cfp	1	0.00138022	58.699	HC(1)YNIHNC(1)IMK	5	0.72494	1
P11680	365	C	Properdin	Cfp	1	0.00138022	58.699	HC(1)YNIHNC(1)IMK	5	0.72494	1
P11688	195	C	Integrin alpha-5	Itga5	1	0.00034766	86.833	ILEYAPC(1)R	3	0.11647	1	1.052	0.965	0.917
P11835	421	C	Integrin beta-2	Itgb2	1	0.000148303	76.156	VMASEC(1)IQEQSFVIR	3	-0.16218	1	1.042	0.971	0.931
P11835	672	C	Integrin beta-2	Itgb2	1	0.000509866	58.574	DSEGC(1)WITYTLQQK	3	0.20872	1	1.028	0.981	0.953
P11835	287	C	Integrin beta-2	Itgb2	1	9.61231e-08	123.29	C(1)HLEDNMYK	4	-0.39759	3	1.058	0.96	0.908
P11835	199	C	Integrin beta-2	Itgb2	1	4.31049e-06	107.29	AC(1)QPPFAFR	3	0.12108	2	1.113	0.922	0.829
P11928	220	C	2'-5'-oligoadenylate synthase 1A	Oas1a	1	0.0022331	75.311	HWYQLC(1)K	3	0.17155	1	1.082	0.943	0.872
P12265	392	C	Beta-glucuronidase	Gusb	1	2.11073e-18	142.45	TSHYPYSEEVLQLC(1)DR	2	0.17953	15	1.025	0.983	0.958
P12265	165	C	Beta-glucuronidase	Gusb	1	2.09493e-10	125.23	LVQSGPLTTC(1)R	2	-0.20978	4	1.07	0.952	0.89
P13597	239	C	Intercellular adhesion molecule 1	Icam1	1	1.73484e-07	104.95	LFC(1)SLEGLFPASEAR	3	0.61168	1	0.845	1.108	1.308
P13597	292	C	Intercellular adhesion molecule 1	Icam1	1	9.37726e-18	147.52	C(1)VLELADQILETQR	3	-0.26375	1	1.172	0.881	0.751
P14152	154	C	Malate dehydrogenase, cytoplasmic	Mdh1	1	0.0227406	44.318	ENFSC(1)LTR	3	-0.48379	1	1.017	0.988	0.971
P14211	137	C	Calreticulin	Calr	1	5.72695e-21	130.83	DMHGDSEYNIMFGPDIC(1)GPGTK	4	-0.49969	5	1.027	0.982	0.955
P14211	163	C	Calreticulin	Calr	1	0.000242659	52.359	C(1)KDDEFTHLYTLIVRPDNTYEVK	4	-0.46518	1	0.972	1.02	1.049
P14211	105	C	Calreticulin	Calr	1	1.60369e-21	161.21	HEQNIDC(1)GGGYVK	4	-0.14485	3	1.07	0.952	0.889
P14428	145	C	H-2 class I histocompatibility antigen, K-Q alpha chain (Fragment)	H2-K1	1	0.00169298	48.527	AYLEGAC(1)VEWLSR	3	0.16659	1	1.042	0.971	0.933
P16045	3	C	Galectin-1	Lgals1	1	0.00484019	47.548	AC(1)GLVASNLNLKPGEC(1)LK	4	-0.26725	1
P16045	43	C	Galectin-1	Lgals1	1	0.000845613	58.274	DSNNLC(1)LHFNPR	3	0.27621	1	1.009	0.994	0.985
P16045	17	C	Galectin-1	Lgals1	1	0.00484019	47.548	AC(1)GLVASNLNLKPGEC(1)LK	4	-0.26725	1
P16675	356	C	Lysosomal protective protein	Ctsa	1	2.74891e-21	161.48	WDMC(1)NFLVNLQYR	3	-0.53194	4	0.994	1.004	1.009
P16675	251	C	Lysosomal protective protein	Ctsa	1	7.67286e-44	183.45	C(1)NFYDNKDPEC(1)VNNLLEVSR	3	0.41939	5	0.961	1.027	1.067
P16675	276	C	Lysosomal protective protein	Ctsa	1	1.76163e-05	67.418	SGLNIYNLYAPC(1)AGGVPGR	3	-0.59931	2	1.065	0.955	0.897
P16675	241	C	Lysosomal protective protein	Ctsa	1	7.67286e-44	183.45	C(1)NFYDNKDPEC(1)VNNLLEVSR	3	0.41939	6	0.961	1.027	1.067
P16858	154	C	Glyceraldehyde-3-phosphate dehydrogenase	Gapdh	1	3.47483e-12	122.08	IVSNASC(1)TTNC(1)LAPLAK	3	0.23067	2	0.683	1.221	1.785
P16858	245	C	Glyceraldehyde-3-phosphate dehydrogenase	Gapdh	1	2.10265e-09	111.88	VPTPNVSVVDLTC(1)R	3	-0.29832	2	0.9	1.07	1.187
P16858	150	C	Glyceraldehyde-3-phosphate dehydrogenase	Gapdh	1	3.47483e-12	122.08	IVSNASC(1)TTNC(1)LAPLAK	3	0.23067	2	0.683	1.221	1.785
P17047	149	C	Lysosome-associated membrane glycoprotein 2	Lamp2	1	6.73387e-29	164.66	C(1)NSVLTYNLTPVVQK	2	-1.1291	3	0.866	1.094	1.263
P17182	357	C	Alpha-enolase	Eno1	1	2.66005e-07	101.3	VNQIGSVTESLQAC(1)K	3	0.5288	1	1.069	0.953	0.89
P17225	250	C	Polypyrimidine tract-binding protein 1	Ptbp1	1	1.1505e-07	98.943	LSLDGQNIYNAC(1)C(1)TLR	3	-0.26109	2	0.479	1.362	2.842
P17225	249	C	Polypyrimidine tract-binding protein 1	Ptbp1	1	1.1505e-07	98.943	LSLDGQNIYNAC(1)C(1)TLR	3	-0.26109	2	0.479	1.362	2.842
P17742	161	C	Peptidyl-prolyl cis-trans isomerase A	Ppia	1	0.0497536	63.534	ITISDC(1)GQL	2	0.83982	1
P17742	62	C	Peptidyl-prolyl cis-trans isomerase A	Ppia	1	9.2209e-05	83.087	IIPGFMC(1)QGGDFTR	3	-0.34952	1	1.065	0.955	0.897
P17751	177	C	Triosephosphate isomerase	Tpi1	1	5.7278e-16	130.01	VSHALAEGLGVIAC(1)IGEK	3	1.3308	2	0.988	1.009	1.021
P17751	117	C	Triosephosphate isomerase	Tpi1	1	1.34496e-06	117.89	IAVAAQNC(1)YK	3	-0.079857	2	0.975	1.018	1.044
P17751	268	C	Triosephosphate isomerase	Tpi1	1	0.00383373	67.234	IIYGGSVTGATC(1)K	2	0.30677	1	1.013	0.992	0.978
P17897	48	C	Lysozyme C-1	Lyz1	1	1.18382e-08	105.02	LADWVC(1)LAQHESNYNTR	4	0.26057	2	0.877	1.086	1.238
P18181	193	C	CD48 antigen	Cd48	1	0.0063469	40.493	STFYTC(1)QVSNPVSSK	3	-1.3687	1
P18242	327	C	Cathepsin D	Ctsd	1	5.62357e-07	94.007	AIGAVPLIQGEYMIPC(1)EK	4	0.014353	7	0.982	1.013	1.03
P18242	117	C	Cathepsin D	Ctsd	1	1.93372e-06	113.69	ILDIAC(1)WVHHK	2	0.38932	2	1.033	0.977	0.944
P18242	284	C	Cathepsin D	Ctsd	1	1.73673e-18	134.29	AYWQVHMDQLEVGNELTLC(1)K	3	-1.1373	4	1.046	0.969	0.926
P18242	288	C	Cathepsin D	Ctsd	1	1.51768e-08	84.946	GGC(1)EAIVDTGTSLLVGPVEEVK	2	-0.059154	5	0.964	1.026	1.064
P18760	139	C	Cofilin-1	Cfl1	1	3.583e-06	107.53	HELQANC(1)YEEVKDR	3	-1.2119	3	0.959	1.029	1.072
P20060	530	C	Beta-hexosaminidase subunit beta	Hexb	1	2.23073e-08	99.055	GIAAQPLYTGYC(1)NYENKI	3	-0.11676	4	1.011	0.993	0.982
P20060	288	C	Beta-hexosaminidase subunit beta	Hexb	1	6.80255e-14	147.78	NLLTPC(1)YNQK	2	-1.6861	2	0.978	1.016	1.038
P20108	230	C	Thioredoxin-dependent peroxide reductase, mitochondrial	Prdx3	1	2.46997e-12	85.814	AFQFVETHGEVC(1)PANWTPESPTIKPSPTASK	4	0.50169	2	1.088	0.939	0.863
P20152	328	C	Vimentin	Vim	1	6.62649e-06	110.44	QVQSLTC(1)EVDALK	2	0.32396	2	0.794	1.144	1.44
P21855	243	C	B-cell differentiation antigen CD72	Cd72	1	5.88413e-11	120.21	C(1)FYISHTLGSLEESQK	3	-0.21451	2	1.035	0.977	0.944
P21855	188	C	B-cell differentiation antigen CD72	Cd72	1	1.73801e-23	151.44	THEDAEQQLQAC(1)QAER	4	-0.66127	2	1.032	0.978	0.947
P21995	240	C	Embigin	Emb	1	1.01315e-33	177.16	HLLEEDGGSYWC(1)R	2	-0.71591	3	1.076	0.948	0.88
P21995	145	C	Embigin	Emb	1	0.012529	53.493	YSC(1)VFGEK	3	-0.15756	1	1.06	0.959	0.903
P21995	89	C	Embigin	Emb	1	0.0051091	65.777	C(1)VYTATK	2	-0.78269	1
P22437	577	C	Prostaglandin G/H synthase 1	Ptgs1	1	1.00423e-05	105.25	TC(1)PYVSFR	2	-0.67436	2	1.064	0.956	0.898
P24063	70	C	Integrin alpha-L	Itgal	1	2.71135e-24	113.91	HFGYQVLQIEDGVVVGAPGEGDNTGGLYHC(1)R	4	0.27938	1	0.959	1.029	1.073
P24270	393	C	Catalase	Cat	1	9.75219e-14	97.771	DGPMC(1)MHDNQGGAPNYYPNSFSAPEQQR	4	-1.098	2	1.172	0.881	0.751
P24270	232	C	Catalase	Cat	1	5.04919e-19	150.69	LVNADGEAVYC(1)K	3	-0.22487	3	1.132	0.909	0.802
P24270	460	C	Catalase	Cat	1	9.70817e-06	106	LC(1)ENIAGHLK	2	-0.80346	2	1.097	0.933	0.85
P24638	159	C	Lysosomal acid phosphatase	Acp2	1	9.59908e-05	106.42	FPLGPC(1)PR	2	0.25548	5	1.043	0.971	0.931
P24638	345	C	Lysosomal acid phosphatase	Acp2	1	0.000314826	66.267	KAPWPLILPGC(1)PHR	4	-0.011569	5	1.011	0.993	0.981
P24638	349	C	Lysosomal acid phosphatase	Acp2	1	5.51496e-08	119.29	C(1)PLQDFLR	2	0.54597	5	1.037	0.975	0.94
P24668	33	C	Cation-dependent mannose-6-phosphate receptor	M6pr	1	0.00734176	60.828	SC(1)DLVGEK	3	-0.34277	1	1.06	0.959	0.903
P24668	146	C	Cation-dependent mannose-6-phosphate receptor	M6pr	1	1.14298e-05	99.7	AVVMISC(1)NR	2	-0.53004	2	1.063	0.957	0.901
P26039	116	C	Talin-1	Tln1	1	0.000209302	81.92	TVTDMLMTIC(1)AR	3	0.54337	1	1.017	0.988	0.972
P26039	1661	C	Talin-1	Tln1	1	5.01259e-06	71.148	DKAPGQLEC(1)ETAIAALNSC(1)LR	4	-0.99251	1	0.895	1.073	1.198
P26039	29	C	Talin-1	Tln1	1	2.04246e-06	97.797	TMQFEPSTMVYDAC(1)R	3	1.5199	1
P26039	1671	C	Talin-1	Tln1	1	5.01259e-06	71.148	DKAPGQLEC(1)ETAIAALNSC(1)LR	4	-0.99251	1	0.895	1.073	1.198
P27005	42	C	Protein S100-A8	S100a8	1	3.48988e-36	171.04	MVTTEC(1)PQFVQNINIENLFR	3	-0.14582	2	0.688	1.217	1.768
P27046	381	C	Alpha-mannosidase 2	Man2a1	1	1.12203e-05	69.081	YGC(1)PWGVPPEAISPGNVQSR	3	0.059339	1	1.022	0.985	0.962
P27046	115	C	Alpha-mannosidase 2	Man2a1	1	1.67899e-15	138.89	DC(1)LFASQSGSQPR	3	-1.0205	1	1.071	0.951	0.887
P27659	114	C	60S ribosomal protein L3	Rpl3	1	0.000366653	67.997	TVFAEHISDEC(1)K	3	-0.20586	1	0.881	1.083	1.228
P28293	142	C	Cathepsin G	Ctsg	1	0.000640617	56.569	LQPGDLC(1)TVAGWGR	3	0.9794	1	1.086	0.941	0.866
P28293	186	C	Cathepsin G	Ctsg	1	4.26394e-06	91.076	FQFYNSQTQIC(1)VGNPR	3	-0.12475	1	0.992	1.006	1.014
P28662	81	C	Brain protein I3	Bri3	1	1.28815e-10	114.64	YPANSIVVVGGC(1)PVC(1)R	3	-0.62249	2	1.213	0.853	0.703
P28662	78	C	Brain protein I3	Bri3	1	1.28815e-10	114.64	YPANSIVVVGGC(1)PVC(1)R	3	-0.62249	2	1.213	0.853	0.703
P28843	466	C	Dipeptidyl peptidase 4	Dpp4	1	0.00204768	43.532	YYQLGC(1)WGPGLPLYTLHR	4	0.45647	1	0.882	1.082	1.227
P29416	521	C	Beta-hexosaminidase subunit alpha	Hexa	1	1.39714e-08	97.095	RGIQAQPISVGYC(1)EQEFEQT	3	0.21773	1	0.871	1.09	1.251
P29416	58	C	Beta-hexosaminidase subunit alpha	Hexa	1	5.15747e-36	171.52	YHVSSAAQAGC(1)VVLDEAFR	3	0.10325	2	0.969	1.022	1.056
P31996	286	C	Macrosialin	Cd68	1	1.85846e-05	99.283	GHFGPC(1)FSC(1)NR	2	0.18748	4	0.994	1.004	1.009
P31996	283	C	Macrosialin	Cd68	1	1.85846e-05	99.283	GHFGPC(1)FSC(1)NR	2	0.18748	4	0.994	1.004	1.009
P33766	187	C	fMet-Leu-Phe receptor	Fpr1	1	0.00117711	56.139	TAC(1)TFDFSPWTK	3	0.21913	1
P34884	81	C	Macrophage migration inhibitory factor	Mif	1	1.47148e-10	127.68	LLC(1)GLLSDR	3	-0.41277	1	1.017	0.988	0.972
P35550	105	C	rRNA 2'-O-methyltransferase fibrillarin	Fbl	1	0.0171929	47.657	HEGVFIC(1)R	3	-0.10499	1	0.77	1.16	1.508
P35564	367	C	Calnexin	Canx	1	3.57014e-06	107.06	C(1)ESAPGC(1)GVWQR	3	-0.30032	3	0.975	1.018	1.044
P35564	361	C	Calnexin	Canx	1	3.57014e-06	107.06	C(1)ESAPGC(1)GVWQR	3	-0.30032	3	0.975	1.018	1.044
P35700	173	C	Peroxiredoxin-1	Prdx1	1	2.17317e-26	140.84	HGEVC(1)PAGWKPGSDTIKPDVNK	5	-0.17288	6	1.329	0.772	0.581
P40124	426	C	Adenylyl cyclase-associated protein 1	Cap1	1	2.67622e-13	137.62	NSLDC(1)EIVSAK	2	1.7596	1	1.003	0.999	0.995
P40124	374	C	Adenylyl cyclase-associated protein 1	Cap1	1	1.2838e-08	123.75	INSITVDNC(1)K	3	-0.67451	2	1.039	0.973	0.936
P40124	415	C	Adenylyl cyclase-associated protein 1	Cap1	1	1.84733e-05	100.69	TDGC(1)HAYLSK	2	-1.2013	2	0.985	1.011	1.027
P40124	29	C	Adenylyl cyclase-associated protein 1	Cap1	1	1.95886e-18	133.92	LEAVSHTSDMHC(1)GYGDSPSK	3	0.012694	2	0.775	1.157	1.492
P40124	355	C	Adenylyl cyclase-associated protein 1	Cap1	1	0.000159342	87.476	C(1)VNTTLQIK	2	-0.25771	2	1.043	0.971	0.931
P40142	362	C	Transketolase	Tkt	1	1.35625e-19	136.49	FIEC(1)YIAEQNMVSIAVGC(1)ATR	4	-0.2201	1	1.139	0.904	0.792
P40142	376	C	Transketolase	Tkt	1	1.35625e-19	136.49	FIEC(1)YIAEQNMVSIAVGC(1)ATR	4	-0.2201	1	1.139	0.904	0.792
P40142	386	C	Transketolase	Tkt	1	7.71615e-05	83.869	TVPFC(1)STFAAFFTR	2	0.13612	2	1.137	0.905	0.796
P40142	133	C	Transketolase	Tkt	1	2.30511e-13	98.21	QAFTDVATGSLGQGLGAAC(1)GMAYTGK	3	-0.74554	1	1.043	0.971	0.929
P43406	158	C	Integrin alpha-V	Itgav	1	0.00827767	40.941	EPVGTC(1)FLQDGTK	3	-2.0497	1	1.072	0.95	0.885
P43406	172	C	Integrin alpha-V	Itgav	1	0.00120553	95.909	TVEYAPC(1)R	2	-0.75779	1	1.035	0.977	0.944
P45878	95	C	Peptidyl-prolyl cis-trans isomerase FKBP2	Fkbp2	1	0.000584201	57.434	GWDQGLLGMC(1)EGEK	3	1.7874	1	1.022	0.985	0.963
P47791	256	C	Glutathione reductase, mitochondrial	Gsr	1	2.21189e-26	137.38	NFDSLISSNC(1)TEELENAGVEVLK	3	0.44629	1	1.027	0.982	0.954
P47791	355	C	Glutathione reductase, mitochondrial	Gsr	1	0.00288008	84.198	GVYAVGDVC(1)GK	2	-0.93958	1	1.03	0.98	0.951
P49935	170	C	Pro-cathepsin H	Ctsh	1	4.23203e-48	180.62	MLSLAEQQLVDC(1)AQAFNNHGC(1)K	3	-0.15585	8	0.873	1.088	1.244
P49935	136	C	Pro-cathepsin H	Ctsh	1	8.86666e-14	98.491	NQGAC(1)GSC(1)WTFSTTGALESAVAIASGK	4	-0.19331	1	0.834	1.116	1.335
P49935	320	C	Pro-cathepsin H	Ctsh	1	8.71226e-05	73.834	NMC(1)GLAAC(1)ASYPIPQV	3	0.082901	3	0.959	1.029	1.072
P49935	179	C	Pro-cathepsin H	Ctsh	1	4.23203e-48	180.62	MLSLAEQQLVDC(1)AQAFNNHGC(1)K	3	-0.15585	8	0.873	1.088	1.244
P49935	139	C	Pro-cathepsin H	Ctsh	1	8.86666e-14	98.491	NQGAC(1)GSC(1)WTFSTTGALESAVAIASGK	4	-0.19331	1	0.834	1.116	1.335
P49935	325	C	Pro-cathepsin H	Ctsh	1	8.71226e-05	73.834	NMC(1)GLAAC(1)ASYPIPQV	3	0.082901	3	0.959	1.029	1.072
P51174	166	C	Long-chain specific acyl-CoA dehydrogenase, mitochondrial	Acadl	1	0.000245105	53.554	C(1)IGAIAMTEPGAGSDLQGVR	3	-0.22672	1
P51569	90	C	Alpha-galactosidase A	Gla	1	0.00194562	43.955	DAGYDYLC(1)IDDC(1)WMAPER	3	0.9046	1	0.941	1.042	1.106
P51569	382	C	Alpha-galactosidase A	Gla	1	3.56414e-05	77.051	GLAC(1)NPGC(1)IITQLLPEK	3	-0.4956	2	0.988	1.009	1.019
P51569	94	C	Alpha-galactosidase A	Gla	1	0.00194562	43.955	DAGYDYLC(1)IDDC(1)WMAPER	3	0.9046	1	0.941	1.042	1.106
P51569	202	C	Alpha-galactosidase A	Gla	1	0.000120491	84.365	SIVYSC(1)EWPLYLR	3	-0.35095	1	0.967	1.023	1.058
P51569	378	C	Alpha-galactosidase A	Gla	1	3.56414e-05	77.051	GLAC(1)NPGC(1)IITQLLPEK	3	-0.4956	2	0.988	1.009	1.019
P54818	287	C	Galactocerebrosidase	Galc	1	2.41923e-18	126.26	LWSSEDFSTINSNVGAGC(1)WSR	3	0.67861	2	1	1	0.999
P55002	142	C	Microfibrillar-associated protein 2	Mfap2	1	6.82855e-05	96.171	TVC(1)AHEELLR	2	0.50683	2	0.95	1.035	1.088
P56391	30	C	Cytochrome c oxidase subunit 6B1	Cox6b1	1	1.34743e-05	102.53	NC(1)WQNYLDFHR	4	-0.067576	2	1.031	0.979	0.949
P56391	65	C	Cytochrome c oxidase subunit 6B1	Cox6b1	1	0.000290688	71.08	SLC(1)PVSWVSAWDDR	3	-0.40884	1	1.091	0.938	0.859
P56391	54	C	Cytochrome c oxidase subunit 6B1	Cox6b1	1	0.000389635	73.666	GGDVSVC(1)EWYR	3	0.28161	2	0.97	1.021	1.053
P56528	70	C	ADP-ribosyl cyclase/cyclic ADP-ribose hydrolase 1	Cd38	1	0.000278046	79.492	C(1)LIYTQILRPEMR	4	0.7331	2	1.026	0.982	0.957
P56528	16	C	ADP-ribosyl cyclase/cyclic ADP-ribose hydrolase 1	Cd38	1	0.0051493	42.947	ANYEFSQVSGDRPGC(1)R	4	2.1013	1	1.039	0.973	0.937
P56528	279	C	ADP-ribosyl cyclase/cyclic ADP-ribose hydrolase 1	Cd38	1	1.03956e-05	96.059	NMIFAC(1)VDNYRPAR	4	0.69568	3	0.97	1.021	1.053
P56542	329	C	Deoxyribonuclease-2-alpha	Dnase2	1	0.00106237	50.102	GGGTVC(1)TQLPSFWK	3	0.21816	1	1.038	0.974	0.938
P56959	421	C	RNA-binding protein FUS	Fus	1	3.52636e-05	85.837	C(1)PNPTC(1)ENMNFSWR	4	-0.69175	1	1.009	0.994	0.985
P56959	426	C	RNA-binding protein FUS	Fus	1	3.52636e-05	85.837	C(1)PNPTC(1)ENMNFSWR	4	-0.69175	1	1.009	0.994	0.985
P58021	181	C	Transmembrane 9 superfamily member 2	Tm9sf2	1	0.000259794	60.246	FC(1)NPGFPIGC(1)YITDK	4	-1.1203	1	1.015	0.99	0.975
P58021	173	C	Transmembrane 9 superfamily member 2	Tm9sf2	1	0.000259794	60.246	FC(1)NPGFPIGC(1)YITDK	4	-1.1203	1	1.015	0.99	0.975
P58021	83	C	Transmembrane 9 superfamily member 2	Tm9sf2	1	6.6463e-06	61.904	LDSVESVLPYEYTAFDFC(1)QASEGK	3	-0.14479	1	1.121	0.916	0.817
P58252	41	C	Elongation factor 2	Eef2	1	8.25704e-05	107.58	STLTDSLVC(1)K	3	-0.25099	2	0.808	1.134	1.405
P58681	260	C	Toll-like receptor 7	Tlr7	1	2.75103e-16	113.51	IQENDFNNLNELQVLDLSGNC(1)PR	3	-0.80696	1	1.082	0.943	0.871
P60335	54	C	Poly(rC)-binding protein 1	Pcbp1	1	0.00267768	54.286	INISEGNC(1)PER	3	-1.13	1
P60710	17	C	Actin, cytoplasmic 1	Actb	1	1.5151e-07	99.238	DDDIAALVVDNGSGMC(1)K	3	-0.34433	3	1.06	0.959	0.903
P61089	87	C	Ubiquitin-conjugating enzyme E2 N	Ube2n	1	0.00573451	67.981	IC(1)LDILK	3	-0.65851	1	1.316	0.781	0.593
P62281	60	C	40S ribosomal protein S11	Rps11	1	6.5315e-08	120.76	C(1)PFTGNVSIR	3	-0.17631	1	0.914	1.06	1.16
P62281	116	C	40S ribosomal protein S11	Rps11	1	0.00927244	43.68	NMSVHLSPC(1)FR	3	-1.1071	1	0.965	1.025	1.062
P62307	66	C	Small nuclear ribonucleoprotein F	Snrpf	1	1.55324e-05	101.64	C(1)NNVLYIR	3	1.2113	1	1.131	0.91	0.803
P62317	63	C	Small nuclear ribonucleoprotein Sm D2	Snrpd2	1	1.08159e-10	132.25	HC(1)NMVLENVK	3	-0.69848	1	1.053	0.964	0.915
P62317	46	C	Small nuclear ribonucleoprotein Sm D2	Snrpd2	1	1.49148e-56	216.45	NNTQVLINC(1)R	2	-0.65442	2	1.016	0.989	0.973
P62320	20	C	Small nuclear ribonucleoprotein Sm D3	Snrpd3	1	1.6408e-18	129.2	VLHEAEGHIVTC(1)ETNTGEVYR	3	0.50868	2	1.03	0.98	0.952
P62331	90	C	ADP-ribosylation factor 6	Arf6	1	0.000230893	55.437	HYYTGTQGLIFVVDC(1)ADR	3	2.6871	1
P62717	22	C	60S ribosomal protein L18a	Rpl18a	1	0.00190394	75.243	C(1)HTPPLYR	3	0.31396	1	0.843	1.11	1.317
P63017	574	C	Heat shock cognate 71 kDa protein	Hspa8	1	2.83526e-25	169.99	C(1)NEIISWLDK	2	-1.5969	2	1.222	0.846	0.691
P63087	140	C	Serine/threonine-protein phosphatase PP1-gamma catalytic subunit	Ppp1cc	1	0.00231397	70.028	IYGFYDEC(1)K	3	0.37433	1	1.006	0.996	0.988
P63260	272	C	Actin, cytoplasmic 2	Actg1	1	1.90869e-07	67.899	C(1)PEALFQPSFLGMESC(1)GIHETTFNSIMK	5	-0.2158	3	0.825	1.122	1.36
P63260	217	C	Actin, cytoplasmic 2	Actg1	1	7.89635e-15	111.66	LC(1)YVALDFEQEMATAASSSSLEK	3	-0.046947	2	0.908	1.065	1.172
P63260	17	C	Actin, cytoplasmic 2	Actg1	1	7.18316e-39	184	EEEIAALVIDNGSGMC(1)K	2	-0.69345	2	1.174	0.88	0.749
P63260	257	C	Actin, cytoplasmic 2	Actg1	1	1.90869e-07	67.899	C(1)PEALFQPSFLGMESC(1)GIHETTFNSIMK	5	-0.2158	3	0.825	1.122	1.36
P68368	54	C	Tubulin alpha-4A chain	Tuba4a	1	1.35627e-05	67.928	TIGGGDDSFTTFFC(1)ETGAGK	3	-0.6037	2	1.026	0.982	0.957
P68373	315	C	Tubulin alpha-1C chain	Tuba1c	1	0.00435283	61.679	YMAC(1)C(1)LLYR	4	-0.47329	2	0.966	1.024	1.06
P68373	347	C	Tubulin alpha-1C chain	Tuba1c	1	0.000331461	67.019	TIQFVDWC(1)PTGFK	3	0.218	1	0.931	1.049	1.126
P68373	316	C	Tubulin alpha-1C chain	Tuba1c	1	0.00435283	61.679	YMAC(1)C(1)LLYR	4	-0.47329	2	0.966	1.024	1.06
P68404	502	C	Protein kinase C beta type	Prkcb	1	0.000127014	57.366	TFC(1)GTPDYIAPEIIAYQPYGK	3	0.069595	1	0.836	1.115	1.332
P70158	421	C	Acid sphingomyelinase-like phosphodiesterase 3a	Smpdl3a	1	6.99014e-30	160.55	YYHYYFVSYDSSATC(1)DQHC(1)K	3	-0.080293	3	1.033	0.977	0.946
P70158	417	C	Acid sphingomyelinase-like phosphodiesterase 3a	Smpdl3a	1	6.99014e-30	160.55	YYHYYFVSYDSSATC(1)DQHC(1)K	3	-0.080293	3	1.033	0.977	0.946
P70302	49	C	Stromal interaction molecule 1	Stim1	1	4.29027e-36	170.06	NTGASSGATSEESTEAEFC(1)R	3	-0.32609	1	1.238	0.835	0.674
P70665	513	C	Sialate O-acetylesterase	Siae	1	0.000114988	70.942	YAWTTWPC(1)EYK	2	-0.42972	2	0.893	1.075	1.203
P84104	6	C	Serine/arginine-rich splicing factor 3	Srsf3	1	0.0102808	55.898	DSC(1)PLDC(1)K	3	-1.6701	1
P84104	10	C	Serine/arginine-rich splicing factor 3	Srsf3	1	0.0102808	55.898	DSC(1)PLDC(1)K	3	-1.6701	1
P97300	258	C	Neuroplastin	Nptn	1	0.000220832	85.837	SENKNEGQDAMMYC(1)K	3	-0.21933	1	1.006	0.996	0.989
P97333	54	C	Neuropilin-1	Nrp1	1	0.00126043	52.576	C(1)EWLIQAPEPYQR	3	-2.2344	2
P97370	191	C	Sodium/potassium-transporting ATPase subunit beta-3	Atp1b3	1	0.00016636	58.98	IIDLIPDGYPQISC(1)LPK	3	-0.10107	2	0.983	1.012	1.028
P97370	154	C	Sodium/potassium-transporting ATPase subunit beta-3	Atp1b3	1	1.4211e-08	82.177	AC(1)QFPVSLLEEC(1)SGVTDANFGYSK	4	0.11996	3	0.975	1.018	1.044
P97370	144	C	Sodium/potassium-transporting ATPase subunit beta-3	Atp1b3	1	1.4211e-08	82.177	AC(1)QFPVSLLEEC(1)SGVTDANFGYSK	4	0.11996	3	0.975	1.018	1.044
P97370	249	C	Sodium/potassium-transporting ATPase subunit beta-3	Atp1b3	1	0.000356873	69.03	EVTVEC(1)HIAGTR	3	-0.64007	1	1.131	0.91	0.803
P97425	134	C	Eosinophil cationic protein 2	Ear2	1	1.96093e-14	145.91	SLEYYTVAC(1)NPR	3	-0.15194	2	0.895	1.073	1.199
P97426	133	C	Eosinophil cationic protein 1	Ear1	1	0.00038303	86.911	SLEYYTVAC(1)DPR	2	-0.94032	2	0.924	1.054	1.14
P97470	130	C	Serine/threonine-protein phosphatase 4 catalytic subunit	Ppp4c	1	5.46772e-07	65.495	QITQVYGFYDEC(1)LR	3	0.90861	1
P97797	332	C	Tyrosine-protein phosphatase non-receptor type substrate 1	Sirpa	1	0.000582648	97.277	EDVVFTC(1)QVK	3	-1.084	2	1.03	0.98	0.951
P97821	447	C	Dipeptidyl peptidase 1	Ctsc	1	0.00222747	42.068	GTDEC(1)AIESIAVAAIPIPK	3	0.30913	1	0.943	1.04	1.103
P97821	254	C	Dipeptidyl peptidase 1	Ctsc	1	4.07236e-18	130.05	NQESC(1)GSC(1)YSFASMGMLEAR	3	-0.74297	3	0.725	1.192	1.642
P97821	354	C	Dipeptidyl peptidase 1	Ctsc	1	1.25669e-07	74.364	YYSSDYYYVGGFYGGC(1)NEALMK	3	-0.29935	2	0.978	1.016	1.036
P97821	136	C	Dipeptidyl peptidase 1	Ctsc	1	1.00156e-13	143.89	NWAC(1)FVGK	2	1.8087	4	0.975	1.018	1.044
P97821	320	C	Dipeptidyl peptidase 1	Ctsc	1	1.60777e-05	77.027	YAQDFGVVEESC(1)FPYTAK	4	-0.2681	6	0.926	1.052	1.134
P97821	118	C	Dipeptidyl peptidase 1	Ctsc	1	1.72745e-26	143.04	GHTAISYC(1)HETMTGWVHDVLGR	4	1.0938	2	0.963	1.027	1.067
P97821	257	C	Dipeptidyl peptidase 1	Ctsc	1	4.07236e-18	130.05	NQESC(1)GSC(1)YSFASMGMLEAR	3	-0.74297	3	0.725	1.192	1.642
P99024	354	C	Tubulin beta-5 chain	Tubb5	1	0.000633584	80.755	TAVC(1)DIPPR	3	0.49243	2	0.948	1.037	1.094
P99028	51	C	Cytochrome b-c1 complex subunit 6, mitochondrial	Uqcrh	1	0.00400752	86.794	LELC(1)DNR	2	1.8158	1	0.999	1.001	1.001
P99028	65	C	Cytochrome b-c1 complex subunit 6, mitochondrial	Uqcrh	1	3.77578e-05	69.081	SQTEEDC(1)TEELFDFLHAR	3	0.043051	2	0.943	1.04	1.101
P99029	96	C	Peroxiredoxin-5, mitochondrial	Prdx5	1	1.1375e-08	109.79	GVLFGVPGAFTPGC(1)SK	2	0.13357	5	1.111	0.923	0.831
Q00519	150	C	Xanthine dehydrogenase/oxidase	Xdh	1	1.85261e-18	134.98	NKPEPTVEEIENAFQGNLC(1)R	3	0.54723	2	1.098	0.932	0.849
Q01965	242	C	T-lymphocyte surface antigen Ly-9	Ly9	1	0.00439073	55.806	IWQFC(1)TGASR	3	-0.54881	1
Q05685	81	C	Folate receptor beta	Folr2	1	0.0126758	43.308	LYFNWDHC(1)GK	4	-0.10387	1	1.037	0.975	0.939
Q05685	127	C	Folate receptor beta	Folr2	1	0.0149711	50.04	FLDVPLC(1)K	3	-0.14754	1	1.052	0.965	0.917
Q05685	30	C	Folate receptor beta	Folr2	1	0.000261795	60.255	TDLLNVC(1)MDAK	2	-0.059583	2	0.904	1.067	1.179
Q05793	1530	C	Basement membrane-specific heparan sulfate proteoglycan core protein	Hspg2	1	0.00452374	58.596	ALEVEEC(1)R	2	-0.58963	1
Q05816	67	C	Fatty acid-binding protein, epidermal	Fabp5	1	2.20488e-09	126.34	TTVFSC(1)NLGEK	2	-0.34006	2	1.054	0.963	0.913
Q05816	87	C	Fatty acid-binding protein, epidermal	Fabp5	1	1.28151e-07	84.66	TETVC(1)TFQDGALVQHQQWDGK	4	1.8327	1	1.096	0.934	0.853
Q05816	127	C	Fatty acid-binding protein, epidermal	Fabp5	1	6.15656e-06	96.464	MIVEC(1)VMNNATC(1)TR	3	0.011575	2	0.764	1.165	1.523
Q05816	120	C	Fatty acid-binding protein, epidermal	Fabp5	1	6.15656e-06	96.464	MIVEC(1)VMNNATC(1)TR	3	0.011575	2	0.764	1.165	1.523
Q07113	807	C	Cation-independent mannose-6-phosphate receptor	Igf2r	1	0.0126834	79.454	YYLNVC(1)R	2	-0.072361	2	0.947	1.038	1.097
Q07797	553	C	Galectin-3-binding protein	Lgals3bp	1	6.48158e-08	100.43	TPSLFPC(1)ASGAFSSFR	2	-0.58292	4	0.948	1.037	1.094
Q07797	243	C	Galectin-3-binding protein	Lgals3bp	1	4.49823e-36	179.56	LASAYGATELQDYC(1)GR	2	0.93	2	1.236	0.837	0.676
Q07797	103	C	Galectin-3-binding protein	Lgals3bp	1	1.4345e-18	130.36	GPIMLDEVEC(1)TGTESSLASC(1)R	3	-0.56638	5	0.936	1.045	1.117
Q07797	201	C	Galectin-3-binding protein	Lgals3bp	1	0.000369053	82.261	VDAEC(1)MPVVR	3	-2.3804	1	0.931	1.049	1.126
Q07797	93	C	Galectin-3-binding protein	Lgals3bp	1	1.4345e-18	130.36	GPIMLDEVEC(1)TGTESSLASC(1)R	3	-0.56638	5	0.936	1.045	1.117
Q07797	49	C	Galectin-3-binding protein	Lgals3bp	1	1.55277e-05	67.153	WGTVC(1)DNLWNLLDAHVVC(1)R	5	-0.2302	1	0.909	1.064	1.171
Q07797	62	C	Galectin-3-binding protein	Lgals3bp	1	1.55277e-05	67.153	WGTVC(1)DNLWNLLDAHVVC(1)R	5	-0.2302	1	0.909	1.064	1.171
Q08857	272	C	Platelet glycoprotein 4	Cd36	1	0.000338302	87.181	FFSSDIC(1)R	3	-0.23124	1	1.075	0.949	0.883
Q08857	311	C	Platelet glycoprotein 4	Cd36	1	3.06695e-11	96.848	FVLPANAFASPLQNPDNHC(1)FC(1)TEK	4	0.06144	2	1.208	0.856	0.708
Q08857	313	C	Platelet glycoprotein 4	Cd36	1	3.06695e-11	96.848	FVLPANAFASPLQNPDNHC(1)FC(1)TEK	4	0.06144	2	1.208	0.856	0.708
Q11136	183	C	Xaa-Pro dipeptidase	Pepd	1	1.02599e-06	97.235	FNVNNTILHPEIVEC(1)R	4	-0.048857	2	1.126	0.913	0.811
Q3TCN2	347	C	Putative phospholipase B-like 2	Plbd2	1	5.61025e-09	122.39	YVQPQGC(1)VLEWIR	3	-0.19797	1	1.056	0.961	0.91
Q3TRM8	570	C	Hexokinase-3	Hk3	1	1.25784e-07	88.565	VAEGSVQIINQVYSIPEC(1)R	3	-1.2151	1	1.072	0.95	0.886
Q3U7R1	983	C	Extended synaptotagmin-1	Esyt1	1	0.0327099	68.371	LISIIHSC(1)R	2	-0.46088	1	0.871	1.09	1.25
Q3UH93	432	C	Plexin-D1	Plxnd1	1	4.71083e-24	114.49	TAC(1)FVEPAPDVVAVLDSVVQGTGPAC(1)ESK	4	-0.42946	1	0.977	1.016	1.039
Q3UH93	409	C	Plexin-D1	Plxnd1	1	4.71083e-24	114.49	TAC(1)FVEPAPDVVAVLDSVVQGTGPAC(1)ESK	4	-0.42946	1	0.977	1.016	1.039
Q3UMW8	142	C	Ceroid-lipofuscinosis neuronal protein 5 homolog	Cln5	1	1.04699e-13	116.39	SAPFWC(1)NQGAAC(1)FFEGIDDK	4	-0.18837	1	0.897	1.072	1.194
Q3UMW8	148	C	Ceroid-lipofuscinosis neuronal protein 5 homolog	Cln5	1	1.04699e-13	116.39	SAPFWC(1)NQGAAC(1)FFEGIDDK	4	-0.18837	1	0.897	1.072	1.194
Q504P2	161	C	C-type lectin domain family 12 member A	Clec12a	1	1.21183e-21	134.87	DSC(1)YSQLNQYGTWQESVMAC(1)SAR	4	-0.24449	2	1.049	0.966	0.922
Q504P2	144	C	C-type lectin domain family 12 member A	Clec12a	1	1.21183e-21	134.87	DSC(1)YSQLNQYGTWQESVMAC(1)SAR	4	-0.24449	2	1.049	0.966	0.922
Q571E4	162	C	N-acetylgalactosamine-6-sulfatase	Galns	1	0.000916428	45.916	HGFDEWFGSPNC(1)HFGPYDNK	4	0.50112	1	0.998	1.002	1.004
Q571E4	505	C	N-acetylgalactosamine-6-sulfatase	Galns	1	0.000470952	97.734	C(1)LTPPESVPEK	3	0.2484	2	0.964	1.026	1.064
Q5SX40	1347	C	Myosin-1	Myh1	1	0.00174544	78.178	HDC(1)DLLR	3	-0.65246	1	1.224	0.845	0.69
Q60605	2	C	Myosin light polypeptide 6	Myl6	1	6.86197e-05	99.844	C(1)DFTEDQTAEFK	2	-2.1686	1	1.048	0.967	0.922
Q60692	77	C	Proteasome subunit beta type-6	Psmb6	1	0.0010478	56.205	LTPIHDHIFC(1)C(1)R	4	0.3177	1	1.181	0.875	0.74
Q60692	76	C	Proteasome subunit beta type-6	Psmb6	1	0.0010478	56.205	LTPIHDHIFC(1)C(1)R	4	0.3177	1	1.181	0.875	0.74
Q60715	503	C	Prolyl 4-hydroxylase subunit alpha-1	P4ha1	1	1.07286e-07	121.73	HAAC(1)PVLVGNK	2	0.030708	2	1.061	0.958	0.903
Q60754	487	C	Macrophage receptor MARCO	Marco	1	1.90724e-10	105.5	ALSSYGGGSGNIWLDNVNC(1)R	3	-2.6487	1	1.182	0.874	0.74
Q60870	14	C	Receptor expression-enhancing protein 5	Reep5	1	9.29105e-10	132.01	NC(1)MTDLLAK	2	-1.1801	1	0.942	1.041	1.103
Q60930	77	C	Voltage-dependent anion-selective channel protein 2	Vdac2	1	0.000270794	82.505	WC(1)EYGLTFTEK	3	0.15079	1	0.939	1.043	1.11
Q60930	48	C	Voltage-dependent anion-selective channel protein 2	Vdac2	1	1.03582e-17	126.84	SC(1)SGVEFSTSGSSNTDTGK	3	-0.68417	2	0.955	1.032	1.078
Q60931	8	C	Voltage-dependent anion-selective channel protein 3	Vdac3	1	0.00153157	86.114	C(1)NTPTYC(1)DLGK	3	-0.078396	1	0.931	1.049	1.125
Q60931	65	C	Voltage-dependent anion-selective channel protein 3	Vdac3	1	0.00821469	44.614	VC(1)NYGLTFTQK	3	-0.076169	1
Q60931	2	C	Voltage-dependent anion-selective channel protein 3	Vdac3	1	0.00153157	86.114	C(1)NTPTYC(1)DLGK	3	-0.078396	1	0.931	1.049	1.125
Q60932	245	C	Voltage-dependent anion-selective channel protein 1	Vdac1	1	0.00804536	42.426	YQVDPDAC(1)FSAK	3	-0.0022378	1	1.061	0.958	0.901
Q60963	290	C	Platelet-activating factor acetylhydrolase	Pla2g7	1	8.08153e-18	129.11	C(1)GVALDPWMYPVNEELYSR	3	-0.64216	2	1.099	0.932	0.848
Q61093	244	C	Cytochrome b-245 heavy chain	Cybb	1	6.28321e-07	93.495	GQTAESLEEHNLDIC(1)ADK	4	0.57614	2	0.921	1.055	1.146
Q61207	240	C	Prosaposin	Psap	1	0.00390784	62.466	LGPGVSDIC(1)K	2	0.19328	2	0.978	1.016	1.038
Q61207	63	C	Prosaposin	Psap	1	0.019581	40.352	SLPC(1)DIC(1)K	3	0.80692	1
Q61207	106	C	Prosaposin	Psap	1	3.96076e-06	96.247	TC(1)EWIHDSSLSASC(1)K	3	0.86585	3	0.981	1.014	1.033
Q61207	94	C	Prosaposin	Psap	1	3.96076e-06	96.247	TC(1)EWIHDSSLSASC(1)K	3	0.86585	3	0.981	1.014	1.033
Q61207	66	C	Prosaposin	Psap	1	0.019581	40.352	SLPC(1)DIC(1)K	3	0.80692	1
Q61233	42	C	Plastin-2	Lcp1	1	1.79834e-05	100.98	AAC(1)LPLPGYR	3	-0.16763	2	0.898	1.071	1.192
Q61233	164	C	Plastin-2	Lcp1	1	1.04378e-08	83.395	HVIPMNPNTDDLFNAVGDGIVLC(1)K	4	-0.38283	2	0.991	1.007	1.016
Q61233	101	C	Plastin-2	Lcp1	1	5.99058e-18	88.239	EGIC(1)AIGGTSEQSSVGTQHSYSEEEK	3	1.4572	1
Q61233	336	C	Plastin-2	Lcp1	1	0.000884375	72.152	AEC(1)MLQQAER	3	-0.54692	1	0.873	1.088	1.244
Q61425	201	C	Hydroxyacyl-coenzyme A dehydrogenase, mitochondrial	Hadh	1	0.000623268	74.841	TFESLVDFC(1)K	3	-0.21519	2	1.107	0.927	0.836
Q61543	312	C	Golgi apparatus protein 1	Glg1	1	0.00236813	74.517	HLYFAC(1)R	3	1.0451	1	1.086	0.941	0.867
Q61543	1067	C	Golgi apparatus protein 1	Glg1	1	0.000410282	49.537	ADIFVDPVLHTAC(1)ALDIK	3	-0.085813	1	1.008	0.995	0.987
Q61543	287	C	Golgi apparatus protein 1	Glg1	1	0.0255958	42.599	IQVSELC(1)K	3	-0.89216	1	0.999	1.001	1.002
Q61549	373	C	Adhesion G protein-coupled receptor E1	Adgre1	1	1.16163e-72	216.3	C(1)KEDLILQSEQIQQC(1)QAVQGR	3	-0.98163	3	1.022	0.985	0.962
Q61549	612	C	Adhesion G protein-coupled receptor E1	Adgre1	1	0.000116033	56.29	WTPSGC(1)EIVEASETHTVC(1)SC(1)NR	5	-0.1298	2	0.998	1.002	1.003
Q61549	514	C	Adhesion G protein-coupled receptor E1	Adgre1	1	0.00266349	85.666	MNVGC(1)FIIK	2	0.43038	2	1.096	0.934	0.851
Q61549	387	C	Adhesion G protein-coupled receptor E1	Adgre1	1	1.16163e-72	216.3	C(1)KEDLILQSEQIQQC(1)QAVQGR	3	-0.98163	3	1.022	0.985	0.962
Q61549	626	C	Adhesion G protein-coupled receptor E1	Adgre1	1	0.000116033	56.29	WTPSGC(1)EIVEASETHTVC(1)SC(1)NR	5	-0.1298	2	0.998	1.002	1.003
Q61549	624	C	Adhesion G protein-coupled receptor E1	Adgre1	1	0.000116033	56.29	WTPSGC(1)EIVEASETHTVC(1)SC(1)NR	5	-0.1298	2	0.998	1.002	1.003
Q61554	365	C	Fibrillin-1	Fbn1	1	0.00349503	42.314	C(1)WSPGVTVAPEMC(1)PIR	4	0.49102	1	0.999	1.001	1.002
Q61554	1057	C	Fibrillin-1	Fbn1	1	0.000376196	66.989	C(1)DSGFALDSEER	3	1.4792	2	1.075	0.949	0.883
Q61554	1350	C	Fibrillin-1	Fbn1	1	0.00144618	49.298	C(1)SC(1)SPGWIGDGIK	4	0.47723	1	0.919	1.057	1.151
Q61554	1793	C	Fibrillin-1	Fbn1	1	0.000252722	77.387	C(1)EC(1)PVGFFYNDK	3	0.63777	1	0.909	1.064	1.17
Q61554	80	C	Fibrillin-1	Fbn1	1	0.000266772	70.089	TLPGGNQC(1)IVPIC(1)R	3	0.29567	3	0.876	1.087	1.24
Q61554	1472	C	Fibrillin-1	Fbn1	1	0.00030307	78.903	C(1)EC(1)EIGYELDR	3	0.68695	2	0.934	1.046	1.119
Q61554	2234	C	Fibrillin-1	Fbn1	1	3.6429e-05	98.418	C(1)PVGYVLR	3	-0.076173	1	1.036	0.976	0.941
Q61554	1635	C	Fibrillin-1	Fbn1	1	7.44596e-06	102.87	C(1)PTGYYLNEDTR	3	0.63869	1	0.888	1.078	1.215
Q61554	166	C	Fibrillin-1	Fbn1	1	0.00565594	41.621	C(1)AC(1)TYGFTGPQC(1)ER	5	0.54464	1
Q61554	1474	C	Fibrillin-1	Fbn1	1	0.00030307	78.903	C(1)EC(1)EIGYELDR	3	0.68695	2	0.934	1.046	1.119
Q61554	639	C	Fibrillin-1	Fbn1	1	0.000122514	50.897	C(1)EC(1)FPGLAVGLDGR	3	0.16203	2	0.945	1.038	1.097
Q61554	1795	C	Fibrillin-1	Fbn1	1	0.000252722	77.387	C(1)EC(1)PVGFFYNDK	3	0.63777	1	0.909	1.064	1.17
Q61554	641	C	Fibrillin-1	Fbn1	1	0.000122514	50.897	C(1)EC(1)FPGLAVGLDGR	3	0.16203	2	0.945	1.038	1.097
Q61554	1352	C	Fibrillin-1	Fbn1	1	0.00144618	49.298	C(1)SC(1)SPGWIGDGIK	4	0.47723	1	0.919	1.057	1.151
Q61554	85	C	Fibrillin-1	Fbn1	1	0.000266772	70.089	TLPGGNQC(1)IVPIC(1)R	3	0.29567	3	0.876	1.087	1.24
Q61554	2457	C	Fibrillin-1	Fbn1	1	0.00936618	60.788	PC(1)NFIC(1)K	3	-0.26054	1	0.966	1.024	1.06
Q61554	168	C	Fibrillin-1	Fbn1	1	0.00565594	41.621	C(1)AC(1)TYGFTGPQC(1)ER	5	0.54464	1
Q61554	377	C	Fibrillin-1	Fbn1	1	0.00349503	42.314	C(1)WSPGVTVAPEMC(1)PIR	4	0.49102	1	0.999	1.001	1.002
Q61554	2720	C	Fibrillin-1	Fbn1	1	5.29723e-05	50.271	GGPEPPASSEMDDNSLSPEAC(1)YEC(1)K	4	-1.6544	1	0.908	1.065	1.172
Q61554	2461	C	Fibrillin-1	Fbn1	1	0.00936618	60.788	PC(1)NFIC(1)K	3	-0.26054	1	0.966	1.024	1.06
Q61554	2717	C	Fibrillin-1	Fbn1	1	5.29723e-05	50.271	GGPEPPASSEMDDNSLSPEAC(1)YEC(1)K	4	-1.6544	1	0.908	1.065	1.172
Q61554	1265	C	Fibrillin-1	Fbn1	1	0.0422523	42.317	C(1)LC(1)YDGFMASEDMK	4	-0.82655	1
Q61554	1267	C	Fibrillin-1	Fbn1	1	0.0422523	42.317	C(1)LC(1)YDGFMASEDMK	4	-0.82655	1
Q61554	177	C	Fibrillin-1	Fbn1	1	0.00565594	41.621	C(1)AC(1)TYGFTGPQC(1)ER	5	0.54464	1
Q61576	278	C	Peptidyl-prolyl cis-trans isomerase FKBP10	Fkbp10	1	5.21327e-08	102.65	DTVQLETLELPQGC(1)VR	3	0.46908	1	0.98	1.015	1.035
Q61656	191	C	Probable ATP-dependent RNA helicase DDX5	Ddx5	1	2.41556e-21	135.02	ELAQQVQQVAAEYC(1)R	3	1.3397	1
Q61739	86	C	Integrin alpha-6	Itga6	1	0.000416482	62.732	TGGLYSC(1)DITSR	3	1.1354	1	0.95	1.035	1.09
Q61830	391	C	Macrophage mannose receptor 1	Mrc1	1	0.000135737	103.28	YALQAC(1)R	3	-0.59216	2	1.003	0.999	0.994
Q61830	646	C	Macrophage mannose receptor 1	Mrc1	1	0.000200976	101.39	C(1)PENWGTTSK	2	-0.81727	1	1.038	0.974	0.938
Q61830	182	C	Macrophage mannose receptor 1	Mrc1	1	0.0108347	45.433	WYADC(1)TSAGR	3	-0.27529	1	1.022	0.985	0.963
Q61830	1262	C	Macrophage mannose receptor 1	Mrc1	1	0.00292886	53.237	SWGQASLEC(1)LR	3	-1.1778	1	0.987	1.01	1.022
Q61830	332	C	Macrophage mannose receptor 1	Mrc1	1	0.00296108	85.355	WENLEC(1)VQK	3	0.67982	2	1.052	0.965	0.917
Q61830	1346	C	Macrophage mannose receptor 1	Mrc1	1	3.46785e-05	60.133	NDC(1)VVLASSSGLWNNIHC(1)SSYK	4	-0.65168	1	0.876	1.087	1.24
Q61830	1122	C	Macrophage mannose receptor 1	Mrc1	1	0.00947338	43.502	LPWHEAETYC(1)K	3	-0.50905	1	1.056	0.961	0.91
Q61830	617	C	Macrophage mannose receptor 1	Mrc1	1	3.3575e-06	92.8	TGVAGGLWDVLSC(1)EEK	3	0.37817	1	1.063	0.957	0.901
Q61830	1331	C	Macrophage mannose receptor 1	Mrc1	1	3.46785e-05	60.133	NDC(1)VVLASSSGLWNNIHC(1)SSYK	4	-0.65168	1	0.876	1.087	1.24
Q61878	192	C	Bone marrow proteoglycan	Prg2	1	2.8794e-10	89.859	WVDGSSWNFAYWAAGQPC(1)PGGGR	3	-0.0022861	1	0.945	1.038	1.099
Q61878	198	C	Bone marrow proteoglycan	Prg2	1	0.000759288	58.274	C(1)VTLC(1)TQGGHWR	4	0.56326	2	0.927	1.051	1.133
Q61878	202	C	Bone marrow proteoglycan	Prg2	1	0.000759288	58.274	C(1)VTLC(1)TQGGHWR	4	0.56326	2	0.927	1.051	1.133
Q62086	42	C	Serum paraoxonase/arylesterase 2	Pon2	1	0.00398174	44.511	EVESVDLPNC(1)HLIK	4	-1.2304	1	1.02	0.987	0.967
Q62192	365	C	CD180 antigen	Cd180	1	6.80068e-14	125.5	RLELGTGC(1)LENLENLR	4	1.1133	2	0.985	1.011	1.026
Q62192	387	C	CD180 antigen	Cd180	1	5.75925e-07	82.865	ELDLSHDDIETSDC(1)C(1)NLQLR	3	0.77595	3	1.077	0.947	0.878
Q62192	337	C	CD180 antigen	Cd180	1	1.66543e-05	63.869	FENLC(1)QISASNFPSLTHLSIK	4	0.41365	1	0.991	1.007	1.015
Q62192	607	C	CD180 antigen	Cd180	1	2.95517e-14	132.08	LEDTEDTLC(1)ENPPLLR	3	-0.41489	1	0.915	1.06	1.156
Q62192	388	C	CD180 antigen	Cd180	1	5.75925e-07	82.865	ELDLSHDDIETSDC(1)C(1)NLQLR	3	0.77595	3	1.077	0.947	0.878
Q62230	1237	C	Sialoadhesin	Siglec1	1	2.88587e-09	110.12	PSNEGLYSC(1)SAHSPLGK	3	-0.0564	1	1.054	0.963	0.913
Q62230	1552	C	Sialoadhesin	Siglec1	1	1.09276e-10	102.07	TPTLIVFVEPQGGHQGILDC(1)R	4	-0.3781	2	0.971	1.021	1.05
Q62230	770	C	Sialoadhesin	Siglec1	1	1.15635e-09	130.75	TDAAVYAC(1)R	2	-0.43025	1	1.033	0.977	0.947
Q62230	532	C	Sialoadhesin	Siglec1	1	3.16245e-10	101.38	LLINPSAEVVEGQAVTLSC(1)R	3	2.5043	1	0.982	1.013	1.031
Q62230	263	C	Sialoadhesin	Siglec1	1	0.000997972	86.803	NILPGDPVTLTC(1)R	2	0.13921	2	0.928	1.05	1.131
Q62230	1320	C	Sialoadhesin	Siglec1	1	3.06099e-06	87.429	AHAGAYFC(1)QVHDTQGTR	3	1.6643	2	0.955	1.032	1.079
Q62261	2226	C	Spectrin beta chain, non-erythrocytic 1	Sptbn1	1	2.8837e-05	53.255	SWHNVYC(1)VINNQEMGFYK	3	-1.6419	1
Q62351	365	C	Transferrin receptor protein 1	Tfrc	1	0.00944201	66.692	WNIDSSC(1)K	2	-1.0771	2	0.983	1.012	1.029
Q62426	3	C	Cystatin-B	Cstb	1	3.29825e-05	58.373	MMC(1)GAPSATMPATAETQEVADQVK	3	-0.051146	1	1.111	0.923	0.831
Q64277	137	C	ADP-ribosyl cyclase/cyclic ADP-ribose hydrolase 2	Bst1	1	0.000111112	91.265	VGDFLSWC(1)R	3	0.55584	1	1.039	0.973	0.937
Q64735	336	C	Complement component receptor 1-like protein	Cr1l	1	0.00198493	64.73	WEPELPSC(1)FK	3	0.42398	2	1.037	0.975	0.939
Q6DFW4	439	C	Nucleolar protein 58	Nop58	1	0.000760992	50.305	TYDPSGDSTLPTC(1)SK	3	0.26585	1	1.027	0.982	0.954
Q6IRU2	154	C	Tropomyosin alpha-4 chain	Tpm4	1	0.000162117	87.258	C(1)GDLEEELK	3	0.31597	2	1.061	0.958	0.902
Q6P5E4	1386	C	UDP-glucose:glycoprotein glucosyltransferase 1	Uggt1	1	5.01273e-05	65.231	DFNLDGAPYGYTPFC(1)DSR	3	0.34225	1	0.994	1.004	1.01
Q6PB93	353	C	Polypeptide N-acetylgalactosaminyltransferase 2	Galnt2	1	7.82623e-06	92.939	VWQC(1)GGSLEIIPC(1)SR	4	-1.1976	1	1.066	0.954	0.894
Q6PB93	344	C	Polypeptide N-acetylgalactosaminyltransferase 2	Galnt2	1	7.82623e-06	92.939	VWQC(1)GGSLEIIPC(1)SR	4	-1.1976	1	1.066	0.954	0.894
Q6R5N8	733	C	Toll-like receptor 13	Tlr13	1	0.00856994	43.897	LQC(1)TC(1)DNLWFK	3	-1.1076	1	0.974	1.019	1.046
Q6R5N8	74	C	Toll-like receptor 13	Tlr13	1	2.55993e-07	99.941	C(1)TQYEFDIHHVLC(1)IR	3	-0.30931	4	1.039	0.973	0.935
Q6R5N8	527	C	Toll-like receptor 13	Tlr13	1	0.00840268	41.383	LQSLILSHNC(1)LK	4	-0.70488	1	1.067	0.954	0.894
Q6R5N8	340	C	Toll-like receptor 13	Tlr13	1	0.000961243	63.212	TVC(1)HLLGNLPK	3	-0.54099	1	1.07	0.952	0.89
Q6R5N8	86	C	Toll-like receptor 13	Tlr13	1	2.55993e-07	99.941	C(1)TQYEFDIHHVLC(1)IR	3	-0.30931	4	1.039	0.973	0.935
Q6R5N8	735	C	Toll-like receptor 13	Tlr13	1	0.00856994	43.897	LQC(1)TC(1)DNLWFK	3	-1.1076	1	0.974	1.019	1.046
Q6WVG3	325	C	BTB/POZ domain-containing protein KCTD12	Kctd12	1	2.89638e-10	132.32	IWTSYTEYVFC(1)R	2	0.93077	2	1.058	0.96	0.908
Q6ZQI3	205	C	Malectin	Mlec	1	8.86265e-05	74.296	VC(1)ALYILAGTVDDVPK	3	-1.2959	1	1.069	0.953	0.89
Q6ZQM8	125	C	UDP-glucuronosyltransferase 1-7C	Ugt1a7c	1	7.09076e-15	146.11	GFFELLFSHC(1)R	4	0.39683	3	1.021	0.986	0.966
Q791V5	296	C	Mitochondrial carrier homolog 2	Mtch2	1	0.0322624	41.84	TYC(1)YDLR	3	-0.11251	1	0.932	1.048	1.124
Q7M759	210	C	Protein ABHD17B	Abhd17b	1	0.0015175	53.947	TYC(1)FDAFPNIDK	3	0.35664	1	1.072	0.95	0.885
Q7TMR0	231	C	Lysosomal Pro-X carboxypeptidase	Prcp	1	0.00451276	80.037	SGPYC(1)SESIR	2	-1.1319	2	0.97	1.021	1.053
Q7TMR0	392	C	Lysosomal Pro-X carboxypeptidase	Prcp	1	0.000811869	81.565	YSNDC(1)FNQWGVKPR	3	-0.12807	2	0.92	1.056	1.147
Q7TNS2	13	C	MICOS complex subunit Mic10	Minos1	1	0.00155793	77.732	C(1)MADTVVK	3	-1.6518	1	1.025	0.983	0.958
Q7TQI3	91	C	Ubiquitin thioesterase OTUB1	Otub1	1	0.00537245	75.819	TRPDGNC(1)FYR	3	0.28394	1	0.547	1.316	2.403
Q8BFR4	132	C	N-acetylglucosamine-6-sulfatase	Gns	1	0.000369877	77.185	SVC(1)GYQTFFAGK	2	0.209	2	1.044	0.97	0.927
Q8BG07	501	C	Phospholipase D4	Pld4	1	0.00165177	88.819	QVPSQDC(1)VW	2	-0.63275	2	1.059	0.96	0.906
Q8BG07	311	C	Phospholipase D4	Pld4	1	0.000143147	48.597	GPFDGVPTTAYFSASPPSLC(1)PHGR	4	2.5618	2	0.982	1.013	1.031
Q8BH24	64	C	Transmembrane 9 superfamily member 4	Tm9sf4	1	4.05992e-05	76.82	TQLPYEYYSLPFC(1)QPIK	3	0.66109	2	1.08	0.945	0.876
Q8BH61	153	C	Coagulation factor XIII A chain	F13a1	1	0.00014238	56.295	LSVQSSPEC(1)IVGK	2	-1.6464	1
Q8BH61	410	C	Coagulation factor XIII A chain	F13a1	1	1.86784e-09	129.85	C(1)GPASVQAVK	2	0.48714	2	1.008	0.995	0.987
Q8BH95	111	C	Enoyl-CoA hydratase, mitochondrial	Echs1	1	0.00287961	58.63	TFQDC(1)YSSK	2	0.385	1
Q8BHN3	41	C	Neutral alpha-glucosidase AB	Ganab	1	1.4263e-14	144.65	TC(1)DESSFC(1)K	2	0.10109	3	1.011	0.993	0.981
Q8BHN3	47	C	Neutral alpha-glucosidase AB	Ganab	1	1.4263e-14	144.65	TC(1)DESSFC(1)K	2	0.10109	3	1.011	0.993	0.981
Q8BQ47	202	C	Protein canopy homolog 4	Cnpy4	1	0.000120849	89.266	HVLPASETAC(1)LR	3	-0.19347	1	1.01	0.993	0.983
Q8BSY0	631	C	Aspartyl/asparaginyl beta-hydroxylase	Asph	1	0.012246	82.241	TC(1)ALLEK	2	0.007683	1	1.008	0.995	0.986
Q8BTM8	483	C	Filamin-A	Flna	1	1.47965e-11	114.31	SPYTVTVGQAC(1)NPAAC(1)R	3	0.051937	1	0.997	1.003	1.006
Q8BTM8	444	C	Filamin-A	Flna	1	3.69065e-08	75.064	C(1)SYQPTMEGVHTVHVTFAGVPIPR	5	-0.3873	3	0.998	1.002	1.003
Q8BTM8	1018	C	Filamin-A	Flna	1	0.00162775	53.237	IVSPSGAAVPC(1)K	3	-0.78717	1
Q8BTM8	478	C	Filamin-A	Flna	1	1.47965e-11	114.31	SPYTVTVGQAC(1)NPAAC(1)R	3	0.051937	1	0.997	1.003	1.006
Q8BTM8	1260	C	Filamin-A	Flna	1	7.54952e-20	114.15	LQVEPAVDTSGVQC(1)YGPGIEGQGVFR	3	0.13659	1	1.061	0.958	0.902
Q8BY89	427	C	Choline transporter-like protein 2	Slc44a2	1	7.14159e-05	83.877	C(1)QFAFYGGESTYHR	4	-0.30496	1
Q8BYW9	187	C	EGF domain-specific O-linked N-acetylglucosamine transferase	Eogt	1	0.000293837	82.59	FKEDFLQGGEIGGYC(1)K	3	0.16837	1	0.989	1.008	1.017
Q8K0E8	306	C	Fibrinogen beta chain	Fgb	1	0.000345068	62.68	YC(1)GLPGEYWLGNDK	3	-0.058123	1	0.941	1.042	1.108
Q8K0E8	213	C	Fibrinogen beta chain	Fgb	1	0.000320468	67.997	LESDISAQMEYC(1)R	3	-0.50872	1	0.922	1.055	1.144
Q8K183	112	C	Pyridoxal kinase	Pdxk	1	0.00683219	43.672	LVYVC(1)DPVMGDK	3	-1.4267	1	1.069	0.953	0.891
Q8K1T1	120	C	Leucine-rich repeat-containing protein 25	Lrrc25	1	1.48837e-05	92.039	ADC(1)SC(1)GLASWYALR	4	-0.47242	1	1.016	0.989	0.972
Q8K1T1	122	C	Leucine-rich repeat-containing protein 25	Lrrc25	1	1.48837e-05	92.039	ADC(1)SC(1)GLASWYALR	4	-0.47242	1	1.016	0.989	0.972
Q8K2B3	89	C	Succinate dehydrogenase [ubiquinone] flavoprotein subunit, mitochondrial	Sdha	1	0.000100462	62.94	AAFGLSEAGFNTAC(1)LTK	3	-0.65402	1
Q8K2B3	266	C	Succinate dehydrogenase [ubiquinone] flavoprotein subunit, mitochondrial	Sdha	1	1.06154e-05	67.579	TYFSC(1)TSAHTSTGDGTAMVTR	4	0.55164	2	0.932	1.048	1.123
Q8K2I4	176	C	Beta-mannosidase	Manba	1	0.00864716	52.867	GEC(1)HVNFIR	4	0.74698	2	1.037	0.975	0.94
Q8R016	326	C	Bleomycin hydrolase	Blmh	1	0.000542724	59.294	DGEAVWFGC(1)DVGK	3	0.47014	1	1.187	0.871	0.733
Q8R0F3	233	C	Sulfatase-modifying factor 1	Sumf1	1	0.00842958	42.031	LPTEAEWEYSC(1)R	3	-0.86911	2
Q8R180	35	C	ERO1-like protein alpha	Ero1a	1	2.60254e-08	97.69	C(1)FC(1)QVSGYLDDC(1)TC(1)DVETIDK	5	-0.5391	1	1.005	0.997	0.99
Q8R180	130	C	ERO1-like protein alpha	Ero1a	1	0.00107064	69.261	YSEEANRIEEC(1)EQAER	3	0.77856	1	1.059	0.96	0.906
Q8R180	387	C	ERO1-like protein alpha	Ero1a	1	0.00830219	53.965	IMDC(1)VGC(1)FK	3	0.27308	1	0.997	1.003	1.005
Q8R180	207	C	ERO1-like protein alpha	Ero1a	1	0.00295998	43.794	IWSVIYEENC(1)FKPQTIQR	4	0.47758	1	0.933	1.047	1.122
Q8R180	46	C	ERO1-like protein alpha	Ero1a	1	2.60254e-08	97.69	C(1)FC(1)QVSGYLDDC(1)TC(1)DVETIDK	5	-0.5391	1	1.005	0.997	0.99
Q8R180	390	C	ERO1-like protein alpha	Ero1a	1	0.00830219	53.965	IMDC(1)VGC(1)FK	3	0.27308	1	0.997	1.003	1.005
Q8R180	37	C	ERO1-like protein alpha	Ero1a	1	2.60254e-08	97.69	C(1)FC(1)QVSGYLDDC(1)TC(1)DVETIDK	5	-0.5391	1	1.005	0.997	0.99
Q8R180	48	C	ERO1-like protein alpha	Ero1a	1	2.60254e-08	97.69	C(1)FC(1)QVSGYLDDC(1)TC(1)DVETIDK	5	-0.5391	1	1.005	0.997	0.99
Q8R1F1	292	C	Niban-like protein 1	Fam129b	1	0.0127472	47.603	VHFEDVLC(1)K	3	0.37526	1
Q8R3Q0	131	C	Store-operated calcium entry-associated regulatory factor	Saraf	1	0.000423944	50.178	GSC(1)GLEYNLDYTELGLK	3	-0.81124	1
Q8R3Q0	115	C	Store-operated calcium entry-associated regulatory factor	Saraf	1	3.74147e-05	69.188	TVVSC(1)EGYESSEDQYVLR	3	0.22743	1	0.937	1.044	1.115
Q8R429	12	C	Sarcoplasmic/endoplasmic reticulum calcium ATPase 1	Atp2a1	1	6.53181e-08	77.1	STEEC(1)LSYFGVSETTGLTPDQVK	3	-0.56047	1	1.07	0.952	0.889
Q8R4Y4	1282	C	Stabilin-1	Stab1	1	9.51668e-06	100.38	C(1)TQGFQLQDTPR	3	-0.94145	1	0.976	1.017	1.042
Q8VCI0	490	C	Phospholipase B-like 1	Plbd1	1	8.92636e-05	65.467	EDLNGASPSPGGC(1)YDTK	3	-0.98364	1	0.964	1.026	1.063
Q8VDD5	988	C	Myosin-9	Myh9	1	8.3397e-07	98.942	LEEDQIIMEDQNC(1)K	3	-0.33787	2	0.989	1.008	1.019
Q8VDL4	470	C	ADP-dependent glucokinase	Adpgk	1	0.000316994	63.185	EGITFHFTPVLVC(1)K	4	3.705e-05	1	1.066	0.954	0.894
Q8VDL4	415	C	ADP-dependent glucokinase	Adpgk	1	6.12375e-05	78.326	VAGTQAC(1)ATETIDTNR	3	0.88334	1	0.993	1.005	1.012
Q8VDM6	488	C	Heterogeneous nuclear ribonucleoprotein U-like protein 1	Hnrnpul1	1	0.000287784	71.529	WDVLIQQATQC(1)LNR	3	1.8093	1	0.945	1.038	1.097
Q8VE96	36	C	Solute carrier family 35 member F6	Slc35f6	1	0.000132251	57.366	WADNFVAEGC(1)GGSQEHSFK	4	0.12548	1	1.107	0.927	0.837
Q8VEB4	371	C	Group XV phospholipase A2	Pla2g15	1	1.26757e-48	177.22	IC(1)FGDGDGTVNLESVLQC(1)QAWQSR	3	0.27466	2	0.898	1.071	1.194
Q8VEB4	355	C	Group XV phospholipase A2	Pla2g15	1	1.26757e-48	177.22	IC(1)FGDGDGTVNLESVLQC(1)QAWQSR	3	0.27466	2	0.898	1.071	1.194
Q8VEK3	449	C	Heterogeneous nuclear ribonucleoprotein U	Hnrnpu	1	0.00176853	43.216	EKPYFPIPEDC(1)TFIQNVPLEDR	4	-0.22993	1
Q91V08	80	C	C-type lectin domain family 2 member D	Clec2d	1	0.00425972	43.432	TYAAC(1)PQNWIGVENK	3	0.17108	1	0.899	1.071	1.189
Q91W90	114	C	Thioredoxin domain-containing protein 5	Txndc5	1	0.00220726	44.998	VDC(1)TADSDVC(1)SAQGVR	4	-0.51566	1
Q91W90	107	C	Thioredoxin domain-containing protein 5	Txndc5	1	0.00220726	44.998	VDC(1)TADSDVC(1)SAQGVR	4	-0.51566	1
Q91WK5	135	C	Glycine cleavage system H protein, mitochondrial	Gcsh	1	0.0118924	44.639	SC(1)YEDGWLIK	3	0.71162	1
Q91X78	310	C	Erlin-1	Erlin1	1	0.00254992	40.968	IYFGSNIPSMFVDSSC(1)ALK	3	-0.48138	1	1.013	0.992	0.978
Q91Z98	372	C	Chitinase-like protein 4	Chil4	1	2.83318e-16	105.32	DNNLGGAVVWPLDMDDFSGSFC(1)HQGR	4	0.097269	4	0.954	1.032	1.083
Q91ZX7	3347	C	Prolow-density lipoprotein receptor-related protein 1	Lrp1	1	0.00757566	50.307	C(1)IPFWWK	3	-0.24695	1
Q91ZX7	1262	C	Prolow-density lipoprotein receptor-related protein 1	Lrp1	1	2.22173e-05	80.738	C(1)SC(1)YEGWVLEPDGESC(1)R	3	-0.082572	4	1.074	0.949	0.883
Q91ZX7	3621	C	Prolow-density lipoprotein receptor-related protein 1	Lrp1	1	0.000352035	83.948	C(1)DMDQFQC(1)K	3	-0.13888	2	0.988	1.009	1.019
Q91ZX7	2697	C	Prolow-density lipoprotein receptor-related protein 1	Lrp1	1	2.31066e-12	136.7	C(1)PLNYFAC(1)PSGR	3	-0.58465	3	0.995	1.004	1.008
Q91ZX7	3316	C	Prolow-density lipoprotein receptor-related protein 1	Lrp1	1	3.86797e-07	102.5	C(1)AC(1)PTNFYLGGDGR	4	-0.24347	3	1.087	0.94	0.864
Q91ZX7	3823	C	Prolow-density lipoprotein receptor-related protein 1	Lrp1	1	0.000800181	46.494	SGFHTVPGQPGC(1)QDINEC(1)LR	3	0.30693	2	1.024	0.984	0.96
Q91ZX7	1247	C	Prolow-density lipoprotein receptor-related protein 1	Lrp1	1	2.22173e-05	80.738	C(1)SC(1)YEGWVLEPDGESC(1)R	3	-0.082572	4	1.074	0.949	0.883
Q91ZX7	3537	C	Prolow-density lipoprotein receptor-related protein 1	Lrp1	1	0.00010382	95.909	TC(1)EPYQFR	3	-0.10903	1	1.065	0.955	0.896
Q91ZX7	990	C	Prolow-density lipoprotein receptor-related protein 1	Lrp1	1	0.000694417	84.359	C(1)ININWR	3	-0.37176	2	1.111	0.923	0.831
Q91ZX7	3008	C	Prolow-density lipoprotein receptor-related protein 1	Lrp1	1	0.00740992	47.706	C(1)LC(1)VEGYAPR	3	0.38371	1	1.093	0.936	0.856
Q91ZX7	3318	C	Prolow-density lipoprotein receptor-related protein 1	Lrp1	1	3.86797e-07	102.5	C(1)AC(1)PTNFYLGGDGR	4	-0.24347	3	1.087	0.94	0.864
Q91ZX7	3829	C	Prolow-density lipoprotein receptor-related protein 1	Lrp1	1	0.000800181	46.494	SGFHTVPGQPGC(1)QDINEC(1)LR	3	0.30693	2	1.024	0.984	0.96
Q91ZX7	65	C	Prolow-density lipoprotein receptor-related protein 1	Lrp1	1	0.00144129	45.876	DC(1)PDGSDEAPEIC(1)PQSK	4	-1.4009	1	1.135	0.907	0.799
Q91ZX7	2704	C	Prolow-density lipoprotein receptor-related protein 1	Lrp1	1	2.31066e-12	136.7	C(1)PLNYFAC(1)PSGR	3	-0.58465	3	0.995	1.004	1.008
Q91ZX7	1249	C	Prolow-density lipoprotein receptor-related protein 1	Lrp1	1	2.22173e-05	80.738	C(1)SC(1)YEGWVLEPDGESC(1)R	3	-0.082572	4	1.074	0.949	0.883
Q91ZX7	2518	C	Prolow-density lipoprotein receptor-related protein 1	Lrp1	1	7.21127e-06	104.2	ILQEDFTC(1)R	2	-0.12199	2	1.1	0.931	0.846
Q91ZX7	1076	C	Prolow-density lipoprotein receptor-related protein 1	Lrp1	1	5.71887e-05	95.502	LDGLC(1)IPLR	3	-0.07847	1	1.038	0.974	0.937
Q91ZX7	3614	C	Prolow-density lipoprotein receptor-related protein 1	Lrp1	1	0.000352035	83.948	C(1)DMDQFQC(1)K	3	-0.13888	2	0.988	1.009	1.019
Q91ZX7	2742	C	Prolow-density lipoprotein receptor-related protein 1	Lrp1	1	2.38831e-06	105.66	FC(1)SEAQFEC(1)QNHR	3	-0.49046	1	0.993	1.005	1.011
Q91ZX7	3006	C	Prolow-density lipoprotein receptor-related protein 1	Lrp1	1	0.00740992	47.706	C(1)LC(1)VEGYAPR	3	0.38371	1	1.093	0.936	0.856
Q91ZX7	2606	C	Prolow-density lipoprotein receptor-related protein 1	Lrp1	1	0.00320843	67.081	TAC(1)GVGEFR	3	1.4035	1	1	1	1
Q91ZX7	2661	C	Prolow-density lipoprotein receptor-related protein 1	Lrp1	1	0.00792036	80.165	GVLFQPC(1)ER	2	-0.44698	2	1.017	0.988	0.97
Q91ZX7	54	C	Prolow-density lipoprotein receptor-related protein 1	Lrp1	1	0.00144129	45.876	DC(1)PDGSDEAPEIC(1)PQSK	4	-1.4009	1	1.135	0.907	0.799
Q91ZX7	2735	C	Prolow-density lipoprotein receptor-related protein 1	Lrp1	1	2.38831e-06	105.66	FC(1)SEAQFEC(1)QNHR	3	-0.49046	1	0.993	1.005	1.011
Q921G7	560	C	Electron transfer flavoprotein-ubiquinone oxidoreductase, mitochondrial	Etfdh	1	1.91709e-10	107.98	FC(1)PAGVYEFVPLEQGDGFR	3	0.079744	1	1.002	0.999	0.997
Q921T2	436	C	Torsin-1A-interacting protein 1	Tor1aip1	1	1.54104e-09	115.24	C(1)LSEQIADAYSSFR	3	-0.49801	2	0.924	1.054	1.142
Q99388	68	C	Component of Sp100-rs	Csprs	1	0.00417558	56.404	MYEDLLDSC(1)R	3	-0.5692	1
Q99KF1	49	C	Transmembrane emp24 domain-containing protein 9	Tmed9	1	9.12764e-12	118.52	C(1)FIEEIPDETMVIGNYR	3	0.023512	3	1.047	0.968	0.925
Q99KI0	448	C	Aconitate hydratase, mitochondrial	Aco2	1	1.21782e-05	67.928	DVGGIVLANAC(1)GPC(1)IGQWDR	4	0.14022	1	1.08	0.945	0.875
Q99KI0	451	C	Aconitate hydratase, mitochondrial	Aco2	1	1.21782e-05	67.928	DVGGIVLANAC(1)GPC(1)IGQWDR	4	0.14022	1	1.08	0.945	0.875
Q99LR1	34	C	Monoacylglycerol lipase ABHD12	Abhd12	1	9.26944e-28	149.33	C(1)AASGSSSSGSAAAALDADC(1)SLK	3	-0.46933	2	1.552	0.617	0.397
Q99LR1	15	C	Monoacylglycerol lipase ABHD12	Abhd12	1	9.26944e-28	149.33	C(1)AASGSSSSGSAAAALDADC(1)SLK	3	-0.46933	2	1.552	0.617	0.397
Q99P91	373	C	Transmembrane glycoprotein NMB	Gpnmb	1	6.17449e-20	158.01	SMELSDISNENC(1)R	2	0.74055	2	1.06	0.959	0.903
Q9CQ01	125	C	Ribonuclease T2	Rnaset2	1	7.27282e-29	163.8	HGTC(1)AAQVDALNSEK	2	2.1352	2	1.021	0.986	0.965
Q9CQA3	70	C	Succinate dehydrogenase [ubiquinone] iron-sulfur subunit, mitochondrial	Sdhb	1	0.00100209	62.466	C(1)GPMVLDALIK	3	-0.010206	1	1.07	0.952	0.889
Q9CQM5	46	C	Thioredoxin domain-containing protein 17	Txndc17	1	0.000109166	81.904	SWC(1)PDC(1)VEAEPVIR	3	-0.099384	2	1.005	0.997	0.992
Q9CQM5	43	C	Thioredoxin domain-containing protein 17	Txndc17	1	0.000109166	81.904	SWC(1)PDC(1)VEAEPVIR	3	-0.099384	2	1.005	0.997	0.992
Q9CQQ8	76	C	U6 snRNA-associated Sm-like protein LSm7	Lsm7	1	0.00131648	79.469	QLGLVVC(1)R	3	0.19563	1
Q9CRC0	51	C	Vitamin K epoxide reductase complex subunit 1	Vkorc1	1	5.54499e-06	98.902	ALC(1)DVGTAISC(1)SR	3	-0.35234	2	0.982	1.013	1.031
Q9CRC0	43	C	Vitamin K epoxide reductase complex subunit 1	Vkorc1	1	5.54499e-06	98.902	ALC(1)DVGTAISC(1)SR	3	-0.35234	2	0.982	1.013	1.031
Q9CWG1	133	C	Glioma pathogenesis-related protein 1	Glipr1	1	0.000132552	66.568	HVC(1)GHYTQVVWADSYK	4	0.11545	2	0.978	1.016	1.036
Q9CXE7	47	C	Transmembrane emp24 domain-containing protein 5	Tmed5	1	0.00131092	69.275	EC(1)FYQPMPLK	3	-0.62562	1	0.941	1.042	1.107
Q9CXG3	40	C	Peptidyl-prolyl cis-trans isomerase-like 4	Ppil4	1	0.000359187	68.786	YYNYC(1)LIHNVQR	3	-1.1281	1	1.08	0.945	0.874
Q9CXI5	148	C	Mesencephalic astrocyte-derived neurotrophic factor	Manf	1	0.000314195	83.862	ILDDWGEMC(1)K	2	-0.28677	3	0.993	1.005	1.012
Q9D1A2	300	C	Cytosolic non-specific dipeptidase	Cndp2	1	0.000393323	65.179	DVGAETLLHSC(1)K	3	1.0333	1	1.038	0.974	0.938
Q9D1L0	136	C	Coiled-coil-helix-coiled-coil-helix domain-containing protein 2	Chchd2	1	0.000656016	73.885	LC(1)EGFNEVLR	3	0.25665	1
Q9D1Q6	189	C	Endoplasmic reticulum resident protein 44	Erp44	1	0.00127338	44.312	VASILHDDC(1)AFLSAFGDLSKPER	4	0.58807	1	0.97	1.021	1.052
Q9D1Q6	318	C	Endoplasmic reticulum resident protein 44	Erp44	1	1.88416e-07	107.74	TPADC(1)PVIAIDSFR	2	1.906	3	0.997	1.003	1.005
Q9D1Q6	301	C	Endoplasmic reticulum resident protein 44	Erp44	1	0.00741687	42.475	GTINFLHADC(1)DK	4	0.41274	1
Q9D6F9	12	C	Tubulin beta-4A chain	Tubb4a	1	1.82602e-05	82.529	EIVHLQAGQC(1)GNQIGAK	3	0.72881	1	1.025	0.983	0.96
Q9D771	128	C	Transmembrane protein 206	Tmem206	1	0.00203752	42.716	YDAPGIAFYPGQAQLLSC(1)K	3	0.013712	1	1.069	0.953	0.892
Q9DBH5	241	C	Vesicular integral-membrane protein VIP36	Lman2	1	0.000222944	85.744	NC(1)IDITGVR	3	-0.49082	1	0.963	1.027	1.067
Q9DCG2	125	C	CD302 antigen	Cd302	1	0.000930682	46.494	WADQDGEDLVDTC(1)GFLYTK	3	0.56231	1
Q9DCM0	98	C	Persulfide dioxygenase ETHE1, mitochondrial	Ethe1	1	0.00173049	52.576	SLLPGC(1)QSVISR	3	-0.28712	1	1.23	0.841	0.683
Q9DCW4	42	C	Electron transfer flavoprotein subunit beta	Etfb	1	0.000228772	58.246	HSMNPFC(1)EIAVEEAVR	4	-1.8449	1
Q9EPL0	377	C	Xylosyltransferase 2	Xylt2	1	0.00135432	59.367	LFHEC(1)DSHMWR	4	0.93909	1
Q9EPL0	581	C	Xylosyltransferase 2	Xylt2	1	0.000215418	67.846	HAATAVSPLATAVC(1)R	3	-0.0065996	1	1.086	0.941	0.865
Q9EQU3	1026	C	Toll-like receptor 9	Tlr9	1	5.4137e-05	95.741	HFYNQNFC(1)R	2	2.4996	2	0.809	1.133	1.401
Q9EQU3	178	C	Toll-like receptor 9	Tlr9	1	0.000215511	63.624	VLFMDGNC(1)YYK	2	0.69737	2	1.06	0.959	0.903
Q9EQU3	255	C	Toll-like receptor 9	Tlr9	1	0.02179	41.876	VLDVGGNC(1)R	3	-0.13093	1	0.894	1.074	1.201
Q9ER38	215	C	Torsin-3A	Tor3a	1	5.41451e-07	110.51	C(1)HQSTFVFDEAEK	3	-0.40739	1
Q9ER38	93	C	Torsin-3A	Tor3a	1	0.00293514	53.211	SLDVLTAWLC(1)R	2	-0.80652	2	0.959	1.029	1.074
Q9ESP1	38	C	Stromal cell-derived factor 2-like protein 1	Sdf2l1	1	0.00418942	62.162	ASAGLVTC(1)GSVLK	2	-0.86596	1	1.039	0.973	0.936
Q9ESY9	69	C	Gamma-interferon-inducible lysosomal thiol reductase	Ifi30	1	0.00668313	42.317	VSLYYESLC(1)GAC(1)R	3	0.14244	1
Q9ESY9	159	C	Gamma-interferon-inducible lysosomal thiol reductase	Ifi30	1	3.98833e-08	74.561	LGPC(1)LQVYAPEVSPESIMEC(1)ATGK	4	0.037596	1	0.991	1.007	1.016
Q9ESY9	72	C	Gamma-interferon-inducible lysosomal thiol reductase	Ifi30	1	0.00668313	42.317	VSLYYESLC(1)GAC(1)R	3	0.14244	1
Q9ESY9	129	C	Gamma-interferon-inducible lysosomal thiol reductase	Ifi30	1	0.000336783	80.69	LNMVEAC(1)LLDK	2	-0.10065	2	0.955	1.032	1.08
Q9ESY9	175	C	Gamma-interferon-inducible lysosomal thiol reductase	Ifi30	1	3.98833e-08	74.561	LGPC(1)LQVYAPEVSPESIMEC(1)ATGK	4	0.037596	1	0.991	1.007	1.016
Q9ET22	348	C	Dipeptidyl peptidase 2	Dpp7	1	0.00310648	40.693	LYQSC(1)ADPTGC(1)GTGSDAR	3	0.13478	1	0.982	1.013	1.03
Q9ET22	392	C	Dipeptidyl peptidase 2	Dpp7	1	0.00036124	62.088	QQYC(1)LDTWGVWPR	3	0.68215	2	0.982	1.013	1.031
Q9ET22	342	C	Dipeptidyl peptidase 2	Dpp7	1	0.00310648	40.693	LYQSC(1)ADPTGC(1)GTGSDAR	3	0.13478	1	0.982	1.013	1.03
Q9ET22	256	C	Dipeptidyl peptidase 2	Dpp7	1	1.87766e-09	83.602	DLFLQGAYDTISQNFGTC(1)QSLSSPK	3	0.46753	1	0.914	1.06	1.16
Q9ET30	64	C	Transmembrane 9 superfamily member 3	Tm9sf3	1	0.000336783	83.182	YFSLPFC(1)VGSK	2	0.30108	2	0.96	1.028	1.07
Q9JHW2	146	C	Omega-amidase NIT2	Nit2	1	2.20996e-15	126.16	TLSPGDSFSTFDTPYC(1)K	3	-0.99425	1	1.052	0.965	0.917
Q9JJ28	527	C	Protein flightless-1 homolog	Flii	1	0.00412437	76.228	FYEADC(1)YIVLK	2	1.0356	2	1.037	0.975	0.94
Q9JJX6	159	C	P2X purinoceptor 4	P2rx4	1	3.74244e-09	85.805	TC(1)EVAAWC(1)PVENDAGVPTPAFLK	4	0.063576	2	0.85	1.105	1.297
Q9JJX6	261	C	P2X purinoceptor 4	P2rx4	1	0.0143219	55.531	WDC(1)NLDR	3	-0.15044	1	0.958	1.03	1.075
Q9JJX6	217	C	P2X purinoceptor 4	P2rx4	1	1.69934e-06	110.61	SC(1)IYNAR	3	0.1503	1	0.915	1.06	1.158
Q9JJX6	165	C	P2X purinoceptor 4	P2rx4	1	3.74244e-09	85.805	TC(1)EVAAWC(1)PVENDAGVPTPAFLK	4	0.063576	2	0.85	1.105	1.297
Q9JJX6	227	C	P2X purinoceptor 4	P2rx4	1	0.000113615	91.069	TDPFC(1)PIFR	2	0.74853	4	0.97	1.021	1.053
Q9JKF4	90	C	C-type lectin domain family 6 member A	Clec6a	1	0.00674569	43.761	SFGSSC(1)YLISTK	3	1.7781	1	1.041	0.972	0.935
Q9JL15	74	C	Galectin-8	Lgals8	1	0.000278182	73.386	SSC(1)IVC(1)NTLTQEK	3	0.23855	1	0.965	1.025	1.062
Q9JL15	77	C	Galectin-8	Lgals8	1	0.000278182	73.386	SSC(1)IVC(1)NTLTQEK	3	0.23855	1	0.965	1.025	1.062
Q9JMH6	479	C	Thioredoxin reductase 1, cytoplasmic	Txnrd1	1	0.000373983	45.579	C(1)DYDNVPTTVFTPLEYGC(1)C(1)GLSEEK	5	-0.55199	1	0.945	1.038	1.099
Q9JMH6	497	C	Thioredoxin reductase 1, cytoplasmic	Txnrd1	1	0.000373983	45.579	C(1)DYDNVPTTVFTPLEYGC(1)C(1)GLSEEK	5	-0.55199	1	0.945	1.038	1.099
Q9JMH6	496	C	Thioredoxin reductase 1, cytoplasmic	Txnrd1	1	0.000373983	45.579	C(1)DYDNVPTTVFTPLEYGC(1)C(1)GLSEEK	5	-0.55199	1	0.945	1.038	1.099
Q9QUH0	8	C	Glutaredoxin-1	Glrx	1	3.85892e-07	119.21	AQEFVNC(1)K	2	-0.40118	1	0.853	1.103	1.293
Q9QUI0	107	C	Transforming protein RhoA	Rhoa	1	0.00495869	43.717	HFC(1)PNVPIILVGNK	3	-0.24307	2
Q9QUM0	161	C	Integrin alpha-IIb	Itga2b	1	0.000354001	54.764	TPVGGC(1)FLAQLQSGGR	3	-0.13161	1	0.987	1.01	1.023
Q9QUM0	96	C	Integrin alpha-IIb	Itga2b	1	0.00197101	74.165	C(1)NPLLFDLR	3	0.57497	1
Q9QUM9	115	C	Proteasome subunit alpha type-6	Psma6	1	0.000134883	88.021	YGYEIPVDMLC(1)K	2	-0.085667	3	1.072	0.95	0.885
Q9QUM9	78	C	Proteasome subunit alpha type-6	Psma6	1	1.20834e-08	104.88	ITESIGC(1)VMTGMTADSR	3	-0.27161	1	1.008	0.995	0.987
Q9QWR8	158	C	Alpha-N-acetylgalactosaminidase	Naga	1	1.01566e-06	115.82	LDGC(1)FSSSR	3	-0.13596	2	0.944	1.039	1.099
Q9QWR8	42	C	Alpha-N-acetylgalactosaminidase	Naga	1	0.000422885	79.286	C(1)NIDC(1)VEDPK	4	-0.5046	1	0.9	1.07	1.188
Q9QWR8	38	C	Alpha-N-acetylgalactosaminidase	Naga	1	0.000422885	79.286	C(1)NIDC(1)VEDPK	4	-0.5046	1	0.9	1.07	1.188
Q9QWR8	127	C	Alpha-N-acetylgalactosaminidase	Naga	1	0.00116456	53.3	MTC(1)MGYPGTTLDK	3	-0.79486	1
Q9QZ15	205	C	C-type lectin domain family 4 member A	Clec4a	1	1.45152e-05	101.21	C(1)ATIIYR	3	-0.019703	1	1.083	0.943	0.869
Q9R0E2	271	C	Procollagen-lysine,2-oxoglutarate 5-dioxygenase 1	Plod1	1	4.32554e-05	80.632	FWTFETGC(1)TVC(1)DEGLR	3	0.12174	3	1.01	0.993	0.982
Q9R0E2	268	C	Procollagen-lysine,2-oxoglutarate 5-dioxygenase 1	Plod1	1	4.32554e-05	80.632	FWTFETGC(1)TVC(1)DEGLR	3	0.12174	3	1.01	0.993	0.982
Q9R0P5	12	C	Destrin	Dstn	1	1.03408e-14	146.36	ASGVQVADEVC(1)R	2	-0.050592	1	0.926	1.052	1.136
Q9R112	379	C	Sulfide:quinone oxidoreductase, mitochondrial	Sqrdl	1	0.000178059	73.834	YDGYTSC(1)PLVTGYNR	3	-0.66527	1	1.107	0.927	0.838
Q9R1P0	74	C	Proteasome subunit alpha type-4	Psma4	1	3.5014e-21	124.85	LNEDMAC(1)SVAGITSDANVLTNELR	3	-0.22377	1	1.183	0.873	0.738
Q9R1P0	115	C	Proteasome subunit alpha type-4	Psma4	1	2.39797e-10	93.5	YLLQYQEPIPC(1)EQLVTALC(1)DIK	3	-0.10948	2	1.042	0.971	0.931
Q9R1P0	107	C	Proteasome subunit alpha type-4	Psma4	1	2.39797e-10	93.5	YLLQYQEPIPC(1)EQLVTALC(1)DIK	3	-0.10948	2	1.042	0.971	0.931
Q9R1P1	19	C	Proteasome subunit beta type-3	Psmb3	1	0.00159969	89.171	NC(1)VAIAADR	2	-0.031946	1	1.18	0.876	0.742
Q9R1P3	163	C	Proteasome subunit beta type-2	Psmb2	1	1.24172e-06	114.72	C(1)LEELQK	3	0.29389	2	1.065	0.955	0.897
Q9R1P4	182	C	Proteasome subunit alpha type-1	Psma1	1	0.000155458	74.649	HMSEFMEC(1)NLDELVK	2	-1.5761	2	1.055	0.962	0.911
Q9R233	94	C	Tapasin	Tapbp	1	4.42296e-16	140.31	YPAGASAPHC(1)EMSR	2	1.6092	2	0.978	1.016	1.037
Q9WTP6	92	C	Adenylate kinase 2, mitochondrial	Ak2	1	0.0226304	74.92	NLETPSC(1)K	2	1.6455	1
Q9WU78	40	C	Programmed cell death 6-interacting protein	Pdcd6ip	1	0.000366816	50.966	FIQQTYPSGGEEQAQYC(1)R	3	-0.1111	1	0.997	1.003	1.005
Q9WUU7	172	C	Cathepsin Z	Ctsz	1	2.31136e-19	150.09	FNQC(1)GTC(1)TEFK	2	-0.15421	4	0.899	1.071	1.19
Q9WUU7	166	C	Cathepsin Z	Ctsz	1	6.32939e-11	118.48	DQDC(1)DKFNQC(1)GTC(1)TEFK	4	-0.086665	2	0.893	1.075	1.202
Q9WUU7	156	C	Cathepsin Z	Ctsz	1	9.06165e-28	168.89	HGIPDETC(1)NNYQAK	3	0.69368	3	0.965	1.025	1.061
Q9WUU7	94	C	Cathepsin Z	Ctsz	1	7.48446e-13	101.6	NQHIPQYC(1)GSC(1)WAHGSTSAMADR	3	0.23873	4	0.615	1.268	2.061
Q9WUU7	91	C	Cathepsin Z	Ctsz	1	7.48446e-13	101.6	NQHIPQYC(1)GSC(1)WAHGSTSAMADR	3	0.23873	4	0.615	1.268	2.061
Q9WUU7	175	C	Cathepsin Z	Ctsz	1	2.31136e-19	150.09	FNQC(1)GTC(1)TEFK	2	-0.15421	4	0.899	1.071	1.19
Q9WUU7	299	C	Cathepsin Z	Ctsz	1	1.3408e-05	64.26	GGTGDSYNLAIESAC(1)TFGDPIV	3	-0.13286	1	0.956	1.031	1.076
Q9WV54	391	C	Acid ceramidase	Asah1	1	5.20739e-06	106.04	DC(1)PDPC(1)IGW	2	-1.0172	2	1.015	0.99	0.974
Q9WV54	387	C	Acid ceramidase	Asah1	1	5.20739e-06	106.04	DC(1)PDPC(1)IGW	2	-1.0172	2	1.015	0.99	0.974
Q9WV54	291	C	Acid ceramidase	Asah1	1	0.00089874	83.499	SGEGC(1)VITR	3	-0.088737	2	0.98	1.015	1.035
Q9WVE8	465	C	Protein kinase C and casein kinase substrate in neurons protein 2	Pacsin2	1	0.000817109	65.842	IEDEDEQGWC(1)K	3	-0.12288	1
Q9Z0J0	42	C	Epididymal secretory protein E1	Npc2	1	5.99046e-06	87.138	EVNVSPC(1)PTDPC(1)QLHK	4	-0.54632	2	0.933	1.047	1.122
Q9Z0J0	99	C	Epididymal secretory protein E1	Npc2	1	1.60034e-09	128.28	SGINC(1)PIQK	2	-0.58113	2	0.942	1.041	1.104
Q9Z0J0	93	C	Epididymal secretory protein E1	Npc2	1	5.17004e-07	117.09	VPFPIPEPDGC(1)K	2	-0.15255	5	0.97	1.021	1.052
Q9Z0J0	140	C	Epididymal secretory protein E1	Npc2	1	1.94104e-09	112.84	NNLFC(1)WEIPVQITS	3	-0.18372	2	0.904	1.067	1.18
Q9Z0J0	47	C	Epididymal secretory protein E1	Npc2	1	5.99046e-06	87.138	EVNVSPC(1)PTDPC(1)QLHK	4	-0.54632	2	0.933	1.047	1.122
Q9Z126	71	C	Platelet factor 4	Pf4	1	0.000154478	86.288	HC(1)AVPQLIATLK	3	0.21319	2	1.074	0.949	0.884
Q9Z1M0	226	C	P2X purinoceptor 7	P2rx7	1	0.00214886	63.624	TWDPQC(1)SIFR	3	-0.35126	1	1.075	0.949	0.883
Q9Z2H6	198	C	C-type lectin domain family 4 member D	Clec4d	1	0.000509944	59.227	WVWNDFPC(1)HFEVR	4	0.22225	1	1.093	0.936	0.856
Q9Z2W0	36	C	Aspartyl aminopeptidase	Dnpep	1	0.000235969	78.324	SPSPFHVVAEC(1)R	4	0.094704	1	1.186	0.871	0.734

## Sheet: Peptide_quant
ID	Sequence	Length	Modifications	Modified sequence	Protein accession	Protein description	Charge	m/z	Mass error [ppm]	PEP	Score	MS/MS Count	Control intensity	treatment intensity	treatment/Control Ratio
0	AACLPLPGYR	10	iodo TMT-6plex var	_AAC(io)LPLPGYR_	Q61233	Plastin-2	3	463.934	-0.43974	1.7983e-05	100.98	2	8033.8	13785	1.716
1	AAFGLSEAGFNTACLTK	17	iodo TMT-6plex var	_AAFGLSEAGFNTAC(io)LTK_	Q8K2B3	Succinate dehydrogenase [ubiquinone] flavoprotein subunit, mitochondrial	3	677.357	0.3474	0.00010046	62.94	1	0	0	NA
2	AAGVSVEPFWPGLFAK	16	Unmodified	_AAGVSVEPFWPGLFAK_	P47955	60S acidic ribosomal protein P1	2	838.446	0.90978	0.00066995	58.885	1	727.88	957.83	1.316
4	AAVPSGASTGIYEALELR	18	Unmodified	_AAVPSGASTGIYEALELR_	P17182	Alpha-enolase	2	902.976		0.04968	35.625	1	0	0	NA
5	ACGLVASNLNLKPGECLK	18	Acetyl (Protein N-term),2 iodo TMT-6plex var	_(ac)AC(io)GLVASNLNLKPGEC(io)LK_	P16045	Galectin-1	4	633.362	0.38089	0.0048402	47.548	1	0	0	NA
6	ACQFPVSLLEECSGVTDANFGYSK	24	2 iodo TMT-6plex var	_AC(io)QFPVSLLEEC(io)SGVTDANFGYSK_	P97370	Sodium/potassium-transporting ATPase subunit beta-3	4	806.66	0.43111	4.6117e-06	64.589	2	4775	6909.7	1.447
7	ACQFPVSLLEECSGVTDANFGYSK	24	2 iodo TMT-6plex var	_AC(io)QFPVSLLEEC(io)SGVTDANFGYSK_	P97370	Sodium/potassium-transporting ATPase subunit beta-3	4	806.66	0.56876	1.4211e-08	82.177	1	1800	2971.5	1.651
8	ACQPPFAFR	9	iodo TMT-6plex var	_AC(io)QPPFAFR_	P11835	Integrin beta-2	3	455.915	-0.4951	4.3105e-06	107.29	2	12677	15137	1.194
9	ADCSCGLASWYALR	14	2 iodo TMT-6plex var	_ADC(io)SC(io)GLASWYALR_	Q8K1T1	Leucine-rich repeat-containing protein 25	4	544.287	0.065242	1.4884e-05	92.039	1	5054.5	7078.4	1.4
10	ADIFVDPVLHTACALDIK	18	iodo TMT-6plex var	_ADIFVDPVLHTAC(io)ALDIK_	Q61543	Golgi apparatus protein 1	3	757.419	0.55904	0.00041028	49.537	1	2091.2	2971.7	1.421
11	AECMLQQAER	10	iodo TMT-6plex var	_AEC(io)MLQQAER_	Q61233	Plastin-2	3	503.257	0.094681	0.00088438	72.152	1	5648.6	10122	1.792
13	AFQFVETHGEVCPANWTPESPTIKPSPTASK	31	iodo TMT-6plex var	_AFQFVETHGEVC(io)PANWTPESPTIKPSPTASK_	P20108	Thioredoxin-dependent peroxide reductase, mitochondrial	4	922.219	0.088129	2.47e-12	85.814	2	3207.7	3985.3	1.242
14	AGFAGDDAPR	10	Unmodified	_AGFAGDDAPR_	P63260	Actin, cytoplasmic 2	2	488.728	-0.0079787	0.021992	47.971	1	0	0	NA
15	AGLQFPVGR	9	Unmodified	_AGLQFPVGR_	Q8CGP6	Histone H2A type 1-H	2	472.769	-0.43536	0.00039975	89.355	2	1633.6	2923.3	1.789
17	AHAGAYFCQVHDTQGTR	17	iodo TMT-6plex var	_AHAGAYFC(io)QVHDTQGTR_	Q62230	Sialoadhesin	4	548.522	0.32651	0.0013796	46.121	1	3777	5905	1.563
18	AHAGAYFCQVHDTQGTR	17	iodo TMT-6plex var	_AHAGAYFC(io)QVHDTQGTR_	Q62230	Sialoadhesin	3	731.027	0.82967	3.061e-06	87.429	1	4456.9	6891	1.546
19	AHVTHHPR	8	Unmodified	_AHVTHHPR_	P01899	H-2 class I histocompatibility antigen, D-B alpha chain	2	477.754	-0.86759	0.0088292	71.501	1	275.25	114.42	0.416
20	AIGAVPLIQGEYMIPCEK	18	Oxidation (M),iodo TMT-6plex var	_AIGAVPLIQGEYM(ox)IPC(io)EK_	P18242	Cathepsin D	3	759.744	0.29297	5.6236e-07	94.007	2	3660.3	6144.5	1.679
21	AIGAVPLIQGEYMIPCEK	18	Oxidation (M),iodo TMT-6plex var	_AIGAVPLIQGEYM(ox)IPC(io)EK_	P18242	Cathepsin D	4	570.06	0.075946	5.5484e-05	64.565	1	1775.4	2971	1.673
22	AIGAVPLIQGEYMIPCEK	18	iodo TMT-6plex var	_AIGAVPLIQGEYMIPC(io)EK_	P18242	Cathepsin D	3	754.413	0.23139	1.198e-06	88.385	2	7763.6	10784	1.389
23	AIGAVPLIQGEYMIPCEK	18	iodo TMT-6plex var	_AIGAVPLIQGEYMIPC(io)EK_	P18242	Cathepsin D	2	1131.12	-0.053095	0.00021854	76.158	1	1840.6	3198.8	1.738
24	AIGAVPLIQGEYMIPCEK	18	iodo TMT-6plex var	_AIGAVPLIQGEYMIPC(io)EK_	P18242	Cathepsin D	4	566.061	-0.025151	7.2661e-06	82.59	1	2708.3	3229.5	1.192
25	AIIIFVPVPQLK	12	Unmodified	_AIIIFVPVPQLK_	P62082	40S ribosomal protein S7	2	669.431	0.74248	0.0010323	69.786	1	690.27	1198	1.736
26	AILVVFANK	9	Unmodified	_AILVVFANK_	P61211	ADP-ribosylation factor-like protein 1	2	487.805		0.037275	58.981	1	0	0	NA
27	AIWNVINWENVTER	14	Unmodified	_AIWNVINWENVTER_	P09671	Superoxide dismutase [Mn], mitochondrial	2	872.444	0.47849	2.2684e-09	119.87	1	1620.9	2131.6	1.315
28	ALANSLACQGK	11	iodo TMT-6plex var	_ALANSLAC(io)QGK_	P05064	Fructose-bisphosphate aldolase A	3	468.933	0.33096	0.0005223	71.221	1	0	0	NA
29	ALCDVGTAISCSR	13	2 iodo TMT-6plex var	_ALC(io)DVGTAISC(io)SR_	Q9CRC0	Vitamin K epoxide reductase complex subunit 1	4	489.271	0.074373	5.545e-06	98.902	1	8941.4	12678	1.418
30	ALCDVGTAISCSR	13	2 iodo TMT-6plex var	_ALC(io)DVGTAISC(io)SR_	Q9CRC0	Vitamin K epoxide reductase complex subunit 1	3	652.025	0.62169	0.0075187	41.339	1	5290.5	8450.7	1.597
31	ALEVEECR	8	iodo TMT-6plex var	_ALEVEEC(io)R_	Q05793	Basement membrane-specific heparan sulfate proteoglycan core protein	2	639.34		0.0045237	58.596	1	0	0	NA
32	ALGVLAQLIWSR	12	Unmodified	_ALGVLAQLIWSR_	Q9CZU6	Citrate synthase, mitochondrial	2	663.898	1.0063	0.033541	39.016	1	939.86	1212.7	1.29
33	ALLLPGHHLVTVMLSGIK	18	Unmodified	_ALLLPGHHLVTVMLSGIK_	Q78PY7	Staphylococcal nuclease domain-containing protein 1	3	633.713	0.27793	6.7265e-05	69.081	1	1074.5	1493.4	1.39
34	ALQATVGNSYK	11	Unmodified	_ALQATVGNSYK_	P11438	Lysosome-associated membrane glycoprotein 1	2	576.306	-0.14071	0.054396	35.594	1	3606.4	7008.9	1.943
35	ALSNLIDVYHNYSNIQGNHHALYK	24	Unmodified	_ALSNLIDVYHNYSNIQGNHHALYK_	P27005	Protein S100-A8	4	696.852	-0.1329	1.4486e-06	71.651	2	2731.7	4850	1.775
36	ALSNLIDVYHNYSNIQGNHHALYK	24	Unmodified	_ALSNLIDVYHNYSNIQGNHHALYK_	P27005	Protein S100-A8	3	928.8	-0.072677	0.039922	28.142	1	0	0	NA
37	ALSNLIDVYHNYSNIQGNHHALYK	24	Unmodified	_ALSNLIDVYHNYSNIQGNHHALYK_	P27005	Protein S100-A8	5	557.683	-0.3464	0.017812	28.868	1	742.32	1142.1	1.539
38	ALSSYGGGSGNIWLDNVNCR	20	iodo TMT-6plex var	_ALSSYGGGSGNIWLDNVNC(io)R_	Q60754	Macrophage receptor MARCO	3	804.736	-0.16189	1.9072e-10	105.5	1	3711.7	3952.7	1.065
39	AMALPSSGEGLAFFTFPNIDSPTK	24	Unmodified	_AMALPSSGEGLAFFTFPNIDSPTK_	P14901	Heme oxygenase 1	3	833.414	0.82878	0.00016014	53.998	1	206.27	380.59	1.845
40	AMGIMNSFVNDIFER	15	2 Oxidation (M)	_AM(ox)GIM(ox)NSFVNDIFER_	Q8CGP2	Histone H2B type 1-P	2	888.408	0.56665	3.1813e-13	130.2	1	1446.8	2171.2	1.501
41	AMGIMNSFVNDIFER	15	Oxidation (M)	_AMGIM(ox)NSFVNDIFER_	Q8CGP2	Histone H2B type 1-P	2	880.411	0.60565	2.2977e-29	174.39	1	1102.7	1619.8	1.469
42	AMGIMNSFVNDIFER	15	Oxidation (M)	_AM(ox)GIMNSFVNDIFER_	Q8CGP2	Histone H2B type 1-P	2	880.411	0.98862	3.8167e-13	134.88	1	540.65	397.82	0.736
43	AMGIMNSFVNDIFER	15	Unmodified	_AMGIMNSFVNDIFER_	Q8CGP2	Histone H2B type 1-P	2	872.413	0.73915	5.5146e-44	190.27	1	0	262.31	NA
44	ANIIFNTALGTIFGVK	16	Unmodified	_ANIIFNTALGTIFGVK_	Q9R112	Sulfide:quinone oxidoreductase, mitochondrial	2	839.98	0.8786	7.6139e-05	83.54	1	226.95	117.51	0.518
45	ANYEFSQVSGDRPGCR	16	iodo TMT-6plex var	_ANYEFSQVSGDRPGC(io)R_	P56528	ADP-ribosyl cyclase/cyclic ADP-ribose hydrolase 1	4	529.511	0.12647	0.0051493	42.947	1	5212	7028.4	1.349
46	APWPLILPGCPHR	13	iodo TMT-6plex var	_APWPLILPGC(io)PHR_	P24638	Lysosomal acid phosphatase	4	447.259	-0.30787	0.00031483	65.695	2	13796	18701	1.356
47	APWPLILPGCPHR	13	iodo TMT-6plex var	_APWPLILPGC(io)PHR_	P24638	Lysosomal acid phosphatase	3	596.01	0.32543	0.00033601	66.267	2	6876.6	10375	1.509
48	AQEFVNCK	8	Acetyl (Protein N-term),iodo TMT-6plex var	_(ac)AQEFVNC(io)K_	Q9QUH0	Glutaredoxin-1	2	655.342	0.60919	3.8589e-07	119.21	1	5223	9727	1.862
49	ASAGLVTCGSVLK	13	iodo TMT-6plex var	_ASAGLVTC(io)GSVLK_	Q9ESP1	Stromal cell-derived factor 2-like protein 1	2	767.945	0.62772	0.0041894	62.162	1	3945.8	5319.7	1.348
50	ASGVQVADEVCR	12	Acetyl (Protein N-term),iodo TMT-6plex var	_(ac)ASGVQVADEVC(io)R_	Q9R0P5	Destrin	2	802.917	0.83342	1.0341e-14	146.36	1	3701.8	6056.3	1.636
51	ASTLHLQTGNLLNWGR	16	Unmodified	_ASTLHLQTGNLLNWGR_	O09172	Glutamate--cysteine ligase regulatory subunit	3	594.32	0.49223	1.1837e-05	86.548	1	897.58	1481	1.65
52	AVFPSIVGR	9	Unmodified	_AVFPSIVGR_	P63260	Actin, cytoplasmic 2	2	473.279	-0.18776	2.2728e-08	123.72	2	5167.1	6891.1	1.334
54	AVNACGINCSALLQDDITAAIQCAK	25	3 iodo TMT-6plex var	_AVNAC(io)GINC(io)SALLQDDITAAIQC(io)AK_	P08905	Lysozyme C-2	5	699.584	0.21263	3.1309e-10	85.805	2	5081.5	9762.3	1.921
55	AVNACGINCSALLQDDITAAIQCAK	25	3 iodo TMT-6plex var	_AVNAC(io)GINC(io)SALLQDDITAAIQC(io)AK_	P08905	Lysozyme C-2	4	874.228	0.2839	1.069e-24	129.08	1	6098.8	12008	1.969
56	AVVMISCNR	9	iodo TMT-6plex var	_AVVMISC(io)NR_	P24668	Cation-dependent mannose-6-phosphate receptor	3	441.248	-0.086545	1.143e-05	99.7	1	14203	18424	1.297
57	AVVMISCNR	9	iodo TMT-6plex var	_AVVMISC(io)NR_	P24668	Cation-dependent mannose-6-phosphate receptor	2	661.368	0.58567	0.0013193	91.069	1	0	0	NA
58	AVVYSNTIQSIMAIVK	16	Unmodified	_AVVYSNTIQSIMAIVK_	P08752	Guanine nucleotide-binding protein G(i) subunit alpha-2	2	868.984	0.61801	9.3969e-05	82.651	1	415.3	407.2	0.98
59	AYLEGACVEWLSR	13	iodo TMT-6plex var	_AYLEGAC(io)VEWLSR_	P14428	H-2 class I histocompatibility antigen, K-Q alpha chain (Fragment)	3	609.32	0.14965	0.001693	48.527	1	2532.4	3400.9	1.343
60	AYLEGECVEWLHR	13	iodo TMT-6plex var	_AYLEGEC(io)VEWLHR_	P01899	H-2 class I histocompatibility antigen, D-B alpha chain	3	645.331	0.49656	1.9611e-08	117.2	2	10382	15307	1.474
61	AYLEGECVEWLHR	13	iodo TMT-6plex var	_AYLEGEC(io)VEWLHR_	P01899	H-2 class I histocompatibility antigen, D-B alpha chain	4	484.25	-0.099317	0.00021788	77.185	2	10119	14811	1.464
62	AYLEGECVEWLHR	13	iodo TMT-6plex var	_AYLEGEC(io)VEWLHR_	P01899	H-2 class I histocompatibility antigen, D-B alpha chain	2	967.493	0.21478	2.0861e-10	128.54	1	7005.2	10473	1.495
63	AYLEGTCVEWLR	12	iodo TMT-6plex var	_AYLEGTC(io)VEWLR_	P01901	H-2 class I histocompatibility antigen, K-B alpha chain	3	590.313	0.33158	2.0823e-08	121.02	2	20392	27158	1.332
64	AYLEGTCVEWLR	12	iodo TMT-6plex var	_AYLEGTC(io)VEWLR_	P01901	H-2 class I histocompatibility antigen, K-B alpha chain	2	884.966	0.60246	3.8502e-14	142.1	1	9988.1	13897	1.391
65	AYWQVHMDQLEVGNELTLCK	20	Oxidation (M),iodo TMT-6plex var	_AYWQVHM(ox)DQLEVGNELTLC(io)K_	P18242	Cathepsin D	3	908.123	0.59731	1.6364e-10	106.31	2	5741.7	8016.5	1.396
66	AYWQVHMDQLEVGNELTLCK	20	iodo TMT-6plex var	_AYWQVHMDQLEVGNELTLC(io)K_	P18242	Cathepsin D	4	677.345	0.49855	2.3854e-05	61.942	1	2134.7	2927.6	1.371
67	AYWQVHMDQLEVGNELTLCK	20	iodo TMT-6plex var	_AYWQVHMDQLEVGNELTLC(io)K_	P18242	Cathepsin D	3	902.791	0.73321	1.7367e-18	134.29	1	3915.2	4780.4	1.221
68	AYYHLLEQVAPK	12	Unmodified	_AYYHLLEQVAPK_	Q61233	Plastin-2	3	477.926	-0.1924	0.024916	36.32	1	3772.1	5154.5	1.366
69	CAASGSSSSGSAAAALDADCSLK	23	2 iodo TMT-6plex var	_C(io)AASGSSSSGSAAAALDADC(io)SLK_	Q99LR1	Monoacylglycerol lipase ABHD12	4	672.839	0.53677	8.7365e-18	124.08	1	10598	6401.3	0.604
70	CAASGSSSSGSAAAALDADCSLK	23	2 iodo TMT-6plex var	_C(io)AASGSSSSGSAAAALDADC(io)SLK_	Q99LR1	Monoacylglycerol lipase ABHD12	3	896.783	0.74979	9.2694e-28	149.33	1	5786.9	2971.4	0.513
71	CACPTNFYLGGDGR	14	2 iodo TMT-6plex var	_C(io)AC(io)PTNFYLGGDGR_	Q91ZX7	Prolow-density lipoprotein receptor-related protein 1	3	711.364	0.39457	5.7043e-06	96.673	2	26716	32782	1.227
72	CACPTNFYLGGDGR	14	2 iodo TMT-6plex var	_C(io)AC(io)PTNFYLGGDGR_	Q91ZX7	Prolow-density lipoprotein receptor-related protein 1	4	533.775	0.00015136	3.868e-07	102.5	1	6635	8710.7	1.313
76	CACTYGFTGPQCER	14	3 iodo TMT-6plex var	_C(io)AC(io)TYGFTGPQC(io)ER_	Q61554	Fibrillin-1	5	505.463	-0.056929	0.0056559	41.621	1	0	0	NA
77	CATIIYR	7	iodo TMT-6plex var	_C(io)ATIIYR_	Q9QZ15	C-type lectin domain family 4 member A	3	390.229	-0.39699	1.4515e-05	101.21	1	9708	12155	1.252
80	CDFTEDQTAEFK	12	Acetyl (Protein N-term),iodo TMT-6plex var	_(ac)C(io)DFTEDQTAEFK_	Q60605	Myosin light polypeptide 6	2	902.917	0.65705	6.862e-05	99.844	1	5123.3	6798.3	1.327
81	CDMDQFQCK	9	2 iodo TMT-6plex var	_C(io)DMDQFQC(io)K_	Q91ZX7	Prolow-density lipoprotein receptor-related protein 1	4	444.722	-0.046498	0.013716	46.001	1	8097.9	12010	1.483
82	CDMDQFQCK	9	2 iodo TMT-6plex var	_C(io)DMDQFQC(io)K_	Q91ZX7	Prolow-density lipoprotein receptor-related protein 1	3	592.626	0.49055	0.00035203	83.948	1	8146.7	11832	1.452
83	CDSGFALDSEER	12	iodo TMT-6plex var	_C(io)DSGFALDSEER_	Q61554	Fibrillin-1	3	553.261	-0.08961	0.0003762	66.989	2	6295.6	7999.8	1.271
84	CDYDNVPTTVFTPLEYGCCGLSEEK	25	3 iodo TMT-6plex var	_C(io)DYDNVPTTVFTPLEYGC(io)C(io)GLSEEK_	Q9JMH6	Thioredoxin reductase 1, cytoplasmic	5	754.979	0.24585	0.00037398	45.579	1	4403.4	6967.2	1.582
85	CECEIGYELDR	11	2 iodo TMT-6plex var	_C(io)EC(io)EIGYELDR_	Q61554	Fibrillin-1	3	663.338	0.8328	0.00030307	78.903	2	17767	28616	1.611
86	CECFPGLAVGLDGR	14	2 iodo TMT-6plex var	_C(io)EC(io)FPGLAVGLDGR_	Q61554	Fibrillin-1	4	524.535	0.34973	0.00094202	50.305	1	1774	2801.7	1.579
87	CECFPGLAVGLDGR	14	2 iodo TMT-6plex var	_C(io)EC(io)FPGLAVGLDGR_	Q61554	Fibrillin-1	3	699.045		0.00012251	50.897	1	0	0	NA
88	CECPVGFFYNDK	12	2 iodo TMT-6plex var	_C(io)EC(io)PVGFFYNDK_	Q61554	Fibrillin-1	3	694.018	0.26347	0.00025272	77.387	1	3514.9	5921.2	1.685
89	CESAPGCGVWQR	12	2 iodo TMT-6plex var	_C(io)ESAPGC(io)GVWQR_	P35564	Calnexin	4	488.507	-0.013927	3.5701e-06	107.06	2	25131	38349	1.526
90	CESAPGCGVWQR	12	2 iodo TMT-6plex var	_C(io)ESAPGC(io)GVWQR_	P35564	Calnexin	3	651.006	0.54271	6.2524e-06	103.91	1	22479	33268	1.48
91	CEWLIQAPEPYQR	13	iodo TMT-6plex var	_C(io)EWLIQAPEPYQR_	P97333	Neuropilin-1	3	654.675	0.69844	0.0012604	52.576	2	0	0	NA
92	CEYLMELMTPAACPEPPPEAPSDGDHDEL	29	2 iodo TMT-6plex var	_C(io)EYLMELMTPAAC(io)PEPPPEAPSDGDHDEL_	O08795	Glucosidase 2 subunit beta	4	954.697	0.53052	2.5605e-08	63.701	2	3428.8	5409.7	1.578
93	CFCQVSGYLDDCTCDVETIDK	21	4 iodo TMT-6plex var	_C(io)FC(io)QVSGYLDDC(io)TC(io)DVETIDK_	Q8R180	ERO1-like protein alpha	5	735.576	0.74644	2.6025e-08	97.69	1	9467.6	13501	1.426
94	CFIEEIPDETMVIGNYR	17	Oxidation (M),iodo TMT-6plex var	_C(io)FIEEIPDETM(ox)VIGNYR_	Q99KF1	Transmembrane emp24 domain-containing protein 9	3	792.059	0.022407	3.0234e-05	79.346	1	2157.2	3257.1	1.51
95	CFIEEIPDETMVIGNYR	17	iodo TMT-6plex var	_C(io)FIEEIPDETMVIGNYR_	Q99KF1	Transmembrane emp24 domain-containing protein 9	3	786.727	0.55604	9.1276e-12	118.52	2	5650.5	7141	1.264
96	CFYISHTLGSLEESQK	16	iodo TMT-6plex var	_C(io)FYISHTLGSLEESQK_	P21855	B-cell differentiation antigen CD72	3	724.372	0.45007	5.8841e-11	120.21	2	6474.2	8800.4	1.359
97	CGDLEEELK	9	iodo TMT-6plex var	_C(io)GDLEEELK_	Q6IRU2	Tropomyosin alpha-4 chain	2	682.85	0.47956	0.0042573	83.998	1	5117.9	5947.2	1.162
98	CGDLEEELK	9	iodo TMT-6plex var	_C(io)GDLEEELK_	Q6IRU2	Tropomyosin alpha-4 chain	3	455.569	-0.032102	0.00016212	87.258	1	5652.5	8046.8	1.424
99	CGPASVQAVK	10	iodo TMT-6plex var	_C(io)GPASVQAVK_	Q8BH61	Coagulation factor XIII A chain	3	430.246	-0.23837	0.0019216	65.157	1	8839.3	12573	1.422
100	CGPASVQAVK	10	iodo TMT-6plex var	_C(io)GPASVQAVK_	Q8BH61	Coagulation factor XIII A chain	2	644.866	0.772	1.8678e-09	129.85	1	0	0	NA
101	CGPMVLDALIK	11	iodo TMT-6plex var	_C(io)GPMVLDALIK_	Q9CQA3	Succinate dehydrogenase [ubiquinone] iron-sulfur subunit, mitochondrial	3	496.954	-0.079907	0.0010021	62.466	1	5353	6853.2	1.28
102	CGVALDPWMYPVNEELYSR	19	iodo TMT-6plex var	_C(io)GVALDPWMYPVNEELYSR_	Q60963	Platelet-activating factor acetylhydrolase	3	857.757	0.24279	8.0815e-18	129.11	2	7143.4	8720.9	1.221
103	CHFFSLACWFHHR	13	2 iodo TMT-6plex var	_C(io)HFFSLAC(io)WFHHR_	O09043	Napsin-A	5	470.647	-0.32097	5.1807e-05	90.614	1	6694.7	10444	1.56
104	CHLEDNMYK	9	iodo TMT-6plex var	_C(io)HLEDNMYK_	P11835	Integrin beta-2	3	494.574	0.2318	9.6123e-08	114.97	1	15718	20024	1.274
105	CHLEDNMYK	9	iodo TMT-6plex var	_C(io)HLEDNMYK_	P11835	Integrin beta-2	2	741.358	0.95419	1.4011e-07	123.29	1	9202.9	11423	1.241
106	CHLEDNMYK	9	iodo TMT-6plex var	_C(io)HLEDNMYK_	P11835	Integrin beta-2	4	371.182	-0.079928	0.016587	44.349	1	13817	19224	1.391
107	CHQSTFVFDEAEK	13	iodo TMT-6plex var	_C(io)HQSTFVFDEAEK_	Q9ER38	Torsin-3A	3	623.972	0.12968	5.4145e-07	110.51	1	0	0	NA
108	CHTPPLYR	8	iodo TMT-6plex var	_C(io)HTPPLYR_	P62717	60S ribosomal protein L18a	3	439.243	-0.1135	0.0019039	75.243	1	7706.8	14611	1.896
109	CIGAIAMTEPGAGSDLQGVR	20	Oxidation (M),iodo TMT-6plex var	_C(io)IGAIAM(ox)TEPGAGSDLQGVR_	P51174	Long-chain specific acyl-CoA dehydrogenase, mitochondrial	3	764.394	0.83777	0.0002451	53.554	1	0	0	NA
110	CININWR	7	iodo TMT-6plex var	_C(io)ININWR_	Q91ZX7	Prolow-density lipoprotein receptor-related protein 1	3	416.568	-0.54784	0.00069442	84.359	2	14471	17307	1.196
111	CIPFWWK	7	iodo TMT-6plex var	_C(io)IPFWWK_	Q91ZX7	Prolow-density lipoprotein receptor-related protein 1	3	436.909		0.0075757	50.307	1	0	0	NA
112	CKDDEFTHLYTLIVRPDNTYEVK	23	iodo TMT-6plex var	_C(io)KDDEFTHLYTLIVRPDNTYEVK_	P14211	Calreticulin	4	782.904	0.45102	0.00024266	52.359	1	2654.1	4009	1.51
113	CKEDLILQSEQIQQCQAVQGR	21	2 iodo TMT-6plex var	_C(io)KEDLILQSEQIQQC(io)QAVQGR_	Q61549	Adhesion G protein-coupled receptor E1	4	769.667	0.63527	1.1616e-72	216.3	1	7374.2	10724	1.454
114	CKEDLILQSEQIQQCQAVQGR	21	2 iodo TMT-6plex var	_C(io)KEDLILQSEQIQQC(io)QAVQGR_	Q61549	Adhesion G protein-coupled receptor E1	5	615.935	0.20747	7.4471e-24	142.88	1	8566.7	11633	1.358
115	CKEDLILQSEQIQQCQAVQGR	21	2 iodo TMT-6plex var	_C(io)KEDLILQSEQIQQC(io)QAVQGR_	Q61549	Adhesion G protein-coupled receptor E1	3	1025.89	0.3964	9.3394e-09	96.391	1	6375.7	8563.2	1.343
117	CLCVEGYAPR	10	2 iodo TMT-6plex var	_C(io)LC(io)VEGYAPR_	Q91ZX7	Prolow-density lipoprotein receptor-related protein 1	3	590.325	0.37634	0.0074099	47.706	1	8154.1	10044	1.232
118	CLCYDGFMASEDMK	14	2 Oxidation (M),2 iodo TMT-6plex var	_C(io)LC(io)YDGFM(ox)ASEDM(ox)K_	Q61554	Fibrillin-1	4	576.52	0.31069	0.042252	42.317	1	0	0	NA
119	CLEELQK	7	iodo TMT-6plex var	_C(io)LEELQK_	Q9R1P3	Proteasome subunit beta type-2	2	596.334	0.62236	1.2417e-06	114.72	1	8455.1	10915	1.291
120	CLEELQK	7	iodo TMT-6plex var	_C(io)LEELQK_	Q9R1P3	Proteasome subunit beta type-2	3	397.892		0.019102	41.652	1	0	0	NA
121	CLELFSELAEDKENYK	16	iodo TMT-6plex var	_C(io)LELFSELAEDKENYK_	P11499	Heat shock protein HSP 90-beta	3	754.05	0.33838	0.0012353	66.022	1	0	0	NA
122	CLELFSELAEDKENYK	16	iodo TMT-6plex var	_C(io)LELFSELAEDKENYK_	P11499	Heat shock protein HSP 90-beta	4	565.79	0.07746	1.8148e-10	115.1	1	2030.8	2734.2	1.346
123	CLELFSELAEDKENYKK	17	iodo TMT-6plex var	_C(io)LELFSELAEDKENYKK_	P11499	Heat shock protein HSP 90-beta	4	597.813	0.35954	0.00010748	68.329	1	1533.4	1654.8	1.079
124	CLIYTQILRPEMR	13	iodo TMT-6plex var	_C(io)LIYTQILRPEMR_	P56528	ADP-ribosyl cyclase/cyclic ADP-ribose hydrolase 1	4	492.03	-0.40832	0.00027805	79.492	2	6866	9462.8	1.378
126	CLSEQIADAYSSFR	14	iodo TMT-6plex var	_C(io)LSEQIADAYSSFR_	Q921T2	Torsin-1A-interacting protein 1	2	959.98	0.2477	0.003504	69.369	1	6608.3	10349	1.566
127	CLSEQIADAYSSFR	14	iodo TMT-6plex var	_C(io)LSEQIADAYSSFR_	Q921T2	Torsin-1A-interacting protein 1	3	640.323	0.376	1.541e-09	115.24	1	1667.9	3252.5	1.95
128	CLTPPESVPEK	11	iodo TMT-6plex var	_C(io)LTPPESVPEK_	Q571E4	N-acetylgalactosamine-6-sulfatase	2	764.916	0.45497	0.00047095	97.734	1	5239	8279.9	1.58
129	CLTPPESVPEK	11	iodo TMT-6plex var	_C(io)LTPPESVPEK_	Q571E4	N-acetylgalactosamine-6-sulfatase	3	510.28	-0.087481	0.010936	42.21	1	4259.8	6269.1	1.472
130	CMADTVVK	8	iodo TMT-6plex var	_C(io)MADTVVK_	Q7TNS2	MICOS complex subunit Mic10	3	399.217	-0.1033	0.0015579	77.732	1	11417	15754	1.38
131	CMPTFQFYK	9	iodo TMT-6plex var	_C(io)MPTFQFYK_	P10639	Thioredoxin	3	498.588	-0.056342	0.00014225	88.819	1	9013.2	18069	2.005
132	CMPTFQFYK	9	iodo TMT-6plex var	_C(io)MPTFQFYK_	P10639	Thioredoxin	2	747.378	0.48376	0.00049166	96.668	1	4389.9	7317.6	1.667
133	CNEIISWLDK	10	iodo TMT-6plex var	_C(io)NEIISWLDK_	P63017	Heat shock cognate 71 kDa protein	3	517.28	-0.092518	2.8353e-25	169.99	1	7416.9	7130.3	0.961
134	CNEIISWLDK	10	iodo TMT-6plex var	_C(io)NEIISWLDK_	P63017	Heat shock cognate 71 kDa protein	2	775.416	0.41652	1.3648e-06	117.79	1	4892.1	5117.8	1.046
135	CNFYDNK	7	iodo TMT-6plex var	_C(io)NFYDNK_	P16675	Lysosomal protective protein	3	411.536	-0.5266	0.012677	57.471	1	0	0	NA
136	CNFYDNKDPECVNNLLEVSR	20	2 iodo TMT-6plex var	_C(io)NFYDNKDPEC(io)VNNLLEVSR_	P16675	Lysosomal protective protein	5	606.909	0.26282	3.0894e-11	110.6	2	7304.6	10402	1.424
137	CNFYDNKDPECVNNLLEVSR	20	2 iodo TMT-6plex var	_C(io)NFYDNKDPEC(io)VNNLLEVSR_	P16675	Lysosomal protective protein	4	758.385	0.30583	7.6729e-44	183.45	2	18968	29514	1.556
138	CNFYDNKDPECVNNLLEVSR	20	2 iodo TMT-6plex var	_C(io)NFYDNKDPEC(io)VNNLLEVSR_	P16675	Lysosomal protective protein	3	1010.84	0.1538	4.5471e-11	110.6	1	9314.3	14797	1.589
139	CNIDCVEDPK	10	2 iodo TMT-6plex var	_C(io)NIDC(io)VEDPK_	Q9QWR8	Alpha-N-acetylgalactosaminidase	4	449.238	0.47419	0.00042288	79.286	1	34373	58763	1.71
142	CNNVLYIR	8	iodo TMT-6plex var	_C(io)NNVLYIR_	P62307	Small nuclear ribonucleoprotein F	3	441.918	0.085677	1.5532e-05	101.64	1	8707.7	10075	1.157
143	CNPLLFDLR	9	iodo TMT-6plex var	_C(io)NPLLFDLR_	Q9QUM0	Integrin alpha-IIb	3	473.938		0.001971	74.165	1	0	0	NA
144	CNSVLTYNLTPVVQK	15	iodo TMT-6plex var	_C(io)NSVLTYNLTPVVQK_	P17047	Lysosome-associated membrane glycoprotein 2	3	670.041	0.72873	6.7339e-29	164.66	2	5594.7	10202	1.824
145	CNSVLTYNLTPVVQK	15	iodo TMT-6plex var	_C(io)NSVLTYNLTPVVQK_	P17047	Lysosome-associated membrane glycoprotein 2	2	1004.56	0.35892	6.021e-12	124.62	1	1854.3	3339.1	1.801
146	CNTEEHIFVSK	11	iodo TMT-6plex var	_C(io)NTEEHIFVSK_	P11438	Lysosome-associated membrane glycoprotein 1	4	409.715	0.050206	0.00028871	79.492	1	13146	18784	1.429
147	CNTEEHIFVSK	11	iodo TMT-6plex var	_C(io)NTEEHIFVSK_	P11438	Lysosome-associated membrane glycoprotein 1	3	545.95	0.82098	7.5577e-11	132.86	1	3975.1	5946.4	1.496
148	CNTEEHIFVSK	11	iodo TMT-6plex var	_C(io)NTEEHIFVSK_	P11438	Lysosome-associated membrane glycoprotein 1	2	818.422	1.4696	7.8407e-10	133.32	1	5881.2	8312.3	1.413
149	CNTPTYCDLGK	11	Acetyl (Protein N-term),2 iodo TMT-6plex var	_(ac)C(io)NTPTYC(io)DLGK_	Q60931	Voltage-dependent anion-selective channel protein 3	3	638.999	0.36443	0.0015316	86.114	1	7368.4	11935	1.62
150	CPEALFQPSFLGMESCGIHETTFNSIMK	28	Oxidation (M),2 iodo TMT-6plex var	_C(io)PEALFQPSFLGM(ox)ESC(io)GIHETTFNSIMK_	P63260	Actin, cytoplasmic 2	5	759.179	0.50853	3.0501e-05	58.47	1	2933.7	5656.2	1.928
151	CPEALFQPSFLGMESCGIHETTFNSIMK	28	2 iodo TMT-6plex var	_C(io)PEALFQPSFLGMESC(io)GIHETTFNSIMK_	P63260	Actin, cytoplasmic 2	5	755.98	0.83032	1.9087e-07	67.899	2	17439	34228	1.963
152	CPENWGTTSK	10	iodo TMT-6plex var	_C(io)PENWGTTSK_	Q61830	Macrophage mannose receptor 1	2	726.361	1.2354	0.00020098	101.39	1	5056	6827.2	1.35
153	CPFTGNVSIR	10	iodo TMT-6plex var	_C(io)PFTGNVSIR_	P62281	40S ribosomal protein S11	3	474.929	0.0054739	6.5315e-08	120.76	1	7167.7	11979	1.671
154	CPGESSHICDFIR	13	2 iodo TMT-6plex var	_C(io)PGESSHIC(io)DFIR_	O88531	Palmitoyl-protein thioesterase 1	5	425.225	-0.032548	0.0013719	49.298	1	23223	34831	1.5
155	CPGESSHICDFIR	13	2 iodo TMT-6plex var	_C(io)PGESSHIC(io)DFIR_	O88531	Palmitoyl-protein thioesterase 1	3	708.036	0.51105	0.00013197	83.204	1	12090	20332	1.682
156	CPGESSHICDFIR	13	2 iodo TMT-6plex var	_C(io)PGESSHIC(io)DFIR_	O88531	Palmitoyl-protein thioesterase 1	4	531.279	0.18687	2.9141e-08	112.44	1	9501.6	14384	1.514
157	CPLNYFACPSGR	12	2 iodo TMT-6plex var	_C(io)PLNYFAC(io)PSGR_	Q91ZX7	Prolow-density lipoprotein receptor-related protein 1	4	497.267	0.39805	0.00012416	87.719	2	14860	22010	1.481
158	CPLNYFACPSGR	12	2 iodo TMT-6plex var	_C(io)PLNYFAC(io)PSGR_	Q91ZX7	Prolow-density lipoprotein receptor-related protein 1	3	662.687	1.0301	2.3107e-12	136.7	1	9507.7	13343	1.403
159	CPLQDFLR	8	iodo TMT-6plex var	_C(io)PLQDFLR_	P24638	Lysosomal acid phosphatase	3	440.915	-0.10508	5.515e-08	119.29	3	21927	29259	1.334
160	CPLQDFLR	8	iodo TMT-6plex var	_C(io)PLQDFLR_	P24638	Lysosomal acid phosphatase	2	660.868	0.57774	0.0037853	87.639	2	19535	26848	1.374
161	CPNPTCENMNFSWR	14	2 iodo TMT-6plex var	_C(io)PNPTC(io)ENMNFSWR_	P56959	RNA-binding protein FUS	4	590.039	0.32599	3.5264e-05	85.837	1	5526.1	7835.6	1.418
162	CPTGYYLNEDTR	12	iodo TMT-6plex var	_C(io)PTGYYLNEDTR_	Q61554	Fibrillin-1	3	587.621	0.17673	7.446e-06	102.87	1	2357.6	4123.7	1.749
163	CPVGYVLR	8	iodo TMT-6plex var	_C(io)PVGYVLR_	Q61554	Fibrillin-1	3	412.576	-0.32629	3.6429e-05	98.418	1	9777.7	13248	1.355
164	CQFAFYGGESTYHR	14	iodo TMT-6plex var	_C(io)QFAFYGGESTYHR_	Q8BY89	Choline transporter-like protein 2	4	499.49	0.17224	7.1416e-05	83.877	1	0	0	NA
165	CQYVTEK	7	iodo TMT-6plex var	_C(io)QYVTEK_	P05064	Fructose-bisphosphate aldolase A	2	600.318	0.6299	6.4549e-07	119.41	1	8380.1	11976	1.429
166	CQYVTEK	7	iodo TMT-6plex var	_C(io)QYVTEK_	P05064	Fructose-bisphosphate aldolase A	3	400.548	-0.4138	0.025828	45.335	1	9126.8	12899	1.413
167	CSCSPGWIGDGIK	13	2 iodo TMT-6plex var	_C(io)SC(io)SPGWIGDGIK_	Q61554	Fibrillin-1	4	496.015	0.052684	0.0014462	49.298	1	3802.9	6301.1	1.657
168	CSCYEGWVLEPDGESCR	17	3 iodo TMT-6plex var	_C(io)SC(io)YEGWVLEPDGESC(io)R_	Q91ZX7	Prolow-density lipoprotein receptor-related protein 1	4	730.864	0.60916	2.2217e-05	80.738	2	22620	28776	1.272
169	CSCYEGWVLEPDGESCR	17	3 iodo TMT-6plex var	_C(io)SC(io)YEGWVLEPDGESC(io)R_	Q91ZX7	Prolow-density lipoprotein receptor-related protein 1	5	584.893	-0.040225	4.5205e-05	73.498	1	6891	8701.2	1.263
170	CSCYEGWVLEPDGESCR	17	3 iodo TMT-6plex var	_C(io)SC(io)YEGWVLEPDGESC(io)R_	Q91ZX7	Prolow-density lipoprotein receptor-related protein 1	3	974.15	0.18953	0.00044976	49.223	1	4562	5868	1.286
173	CSYQPTMEGVHTVHVTFAGVPIPR	24	iodo TMT-6plex var	_C(io)SYQPTMEGVHTVHVTFAGVPIPR_	Q8BTM8	Filamin-A	4	739.635	0.3921	3.9443e-08	75.064	1	0	0	NA
174	CSYQPTMEGVHTVHVTFAGVPIPR	24	iodo TMT-6plex var	_C(io)SYQPTMEGVHTVHVTFAGVPIPR_	Q8BTM8	Filamin-A	5	591.909	0.03	3.6906e-08	75.064	2	3499.4	5054.2	1.444
175	CTPPIEASQCHEAVLTDNFNQLLLLDPPGK	30	2 iodo TMT-6plex var	_C(io)TPPIEASQC(io)HEAVLTDNFNQLLLLDPPGK_	B2RXS4	Plexin-B2	5	785.218	0.62347	2.8183e-16	98.84	1	1718.2	2821.9	1.642
176	CTQGFQLQDTPR	12	iodo TMT-6plex var	_C(io)TQGFQLQDTPR_	Q8R4Y4	Stabilin-1	3	574.965	0.062	9.5167e-06	100.38	1	2293.6	3443	1.501
177	CTQYEFDIHHVLCIR	15	2 iodo TMT-6plex var	_C(io)TQYEFDIHHVLC(io)IR_	Q6R5N8	Toll-like receptor 13	5	507.873	-0.1895	2.5599e-07	99.941	2	14264	19603	1.374
178	CTQYEFDIHHVLCIR	15	2 iodo TMT-6plex var	_C(io)TQYEFDIHHVLC(io)IR_	Q6R5N8	Toll-like receptor 13	4	634.59	0.22662	1.834e-06	97.797	1	4373	5495.3	1.257
179	CTQYEFDIHHVLCIR	15	2 iodo TMT-6plex var	_C(io)TQYEFDIHHVLC(io)IR_	Q6R5N8	Toll-like receptor 13	3	845.784	0.19291	0.00021472	66.059	1	0	0	NA
180	CTSYPDGSWK	10	iodo TMT-6plex var	_C(io)TSYPDGSWK_	P35441	Thrombospondin-1	3	491.573	0.020443	0.0049472	54.259	2	4779.1	6982.6	1.461
181	CVLELADQILETQR	14	iodo TMT-6plex var	_C(io)VLELADQILETQR_	P13597	Intercellular adhesion molecule 1	3	654.029	0.66722	9.3773e-18	147.52	1	1078.8	1167	1.082
182	CVLIFGVPSR	10	iodo TMT-6plex var	_C(io)VLIFGVPSR_	P10518	Delta-aminolevulinic acid dehydratase	3	473.95	-0.2314	0.00022012	86.898	1	0	0	NA
183	CVNTTLQIK	9	iodo TMT-6plex var	_C(io)VNTTLQIK_	P40124	Adenylyl cyclase-associated protein 1	3	450.266	-0.04056	0.00015934	87.476	1	5567.8	7462	1.34
184	CVNTTLQIK	9	iodo TMT-6plex var	_C(io)VNTTLQIK_	P40124	Adenylyl cyclase-associated protein 1	2	674.895	0.55852	0.0062144	81.95	1	0	0	NA
185	CVTLCTQGGHWR	12	2 iodo TMT-6plex var	_C(io)VTLC(io)TQGGHWR_	Q61878	Bone marrow proteoglycan	4	505.525	-0.14879	0.00075929	58.274	2	11513	18787	1.632
186	CVYTATK	7	iodo TMT-6plex var	_C(io)VYTATK_	P21995	Embigin	2	557.81		0.0051091	65.777	1	0	0	NA
187	CWSPGVTVAPEMCPIR	16	Oxidation (M),2 iodo TMT-6plex var	_C(io)WSPGVTVAPEM(ox)C(io)PIR_	Q61554	Fibrillin-1	4	605.822	0.32367	0.003495	42.314	1	3055.2	4409	1.443
192	DAGYDYLCIDDCWMAPER	18	2 iodo TMT-6plex var	_DAGYDYLC(io)IDDC(io)WMAPER_	P51569	Alpha-galactosidase A	3	932.106	0.20003	0.0019456	43.955	1	4183	6662.9	1.593
194	DAPEGGFDAVLQAAVCK	17	iodo TMT-6plex var	_DAPEGGFDAVLQAAVC(io)K_	O70309	Integrin beta-5	3	674.017	0.60021	3.4708e-05	78.326	2	1982.4	2603.8	1.313
195	DAVLLVFANK	10	Unmodified	_DAVLLVFANK_	P84084	ADP-ribosylation factor 5	2	545.319	0.27487	0.0071567	61.765	1	4065.3	5650.8	1.39
196	DCLFASQSGSQPR	13	iodo TMT-6plex var	_DC(io)LFASQSGSQPR_	P27046	Alpha-mannosidase 2	3	575.624	0.15911	1.679e-15	138.89	1	4963.6	6338.4	1.277
197	DCPDGSDEAPEICPQSK	17	2 iodo TMT-6plex var	_DC(io)PDGSDEAPEIC(io)PQSK_	Q91ZX7	Prolow-density lipoprotein receptor-related protein 1	4	613.049	0.066048	0.0014413	45.876	1	2864.5	3297.6	1.151
198	DCPDPCIGW	9	2 iodo TMT-6plex var	_DC(io)PDPC(io)IGW_	Q9WV54	Acid ceramidase	3	555.283	0.082445	5.2074e-06	106.04	1	7332.3	10260	1.399
199	DCPDPCIGW	9	2 iodo TMT-6plex var	_DC(io)PDPC(io)IGW_	Q9WV54	Acid ceramidase	2	832.42	0.51616	0.0084286	61.679	1	9636.9	13545	1.406
200	DDDIAALVVDNGSGMCK	17	Acetyl (Protein N-term),Oxidation (M),iodo TMT-6plex var	_(ac)DDDIAALVVDNGSGM(ox)C(io)K_	P60710	Actin, cytoplasmic 1	2	1055.5	-0.045433	1.5151e-07	99.238	1	2048	2061	1.006
201	DDDIAALVVDNGSGMCK	17	Acetyl (Protein N-term),Oxidation (M),iodo TMT-6plex var	_(ac)DDDIAALVVDNGSGM(ox)C(io)K_	P60710	Actin, cytoplasmic 1	3	704.005	0.00074889	0.00037649	73.279	2	4572.9	6552.6	1.433
202	DEVLYLFPSDLCR	13	iodo TMT-6plex var	_DEVLYLFPSDLC(io)R_	O35114	Lysosome membrane protein 2	3	633.668	0.73668	1.2682e-15	141.58	1	9048.5	12888	1.424
203	DEVLYLFPSDLCR	13	iodo TMT-6plex var	_DEVLYLFPSDLC(io)R_	O35114	Lysosome membrane protein 2	2	949.998	0.75701	8.7573e-33	179.93	1	6409.6	8946.1	1.396
204	DFNLDGAPYGYTPFCDSR	18	iodo TMT-6plex var	_DFNLDGAPYGYTPFC(io)DSR_	Q6P5E4	UDP-glucose:glycoprotein glucosyltransferase 1	3	789.702	0.43845	5.0127e-05	65.231	1	2683.9	3901.7	1.454
205	DFTPVCTTELGR	12	iodo TMT-6plex var	_DFTPVC(io)TTELGR_	O08709	Peroxiredoxin-6	2	834.435	0.67626	0.030531	47.991	1	5862.9	3104.5	0.53
206	DGEAVWFGCDVGK	13	iodo TMT-6plex var	_DGEAVWFGC(io)DVGK_	Q8R016	Bleomycin hydrolase	3	571.282	0.11634	0.00054272	59.294	1	5063.7	5340.5	1.055
207	DGPMCMHDNQGGAPNYYPNSFSAPEQQR	28	iodo TMT-6plex var	_DGPMC(io)MHDNQGGAPNYYPNSFSAPEQQR_	P24270	Catalase	4	860.882	0.16982	9.7522e-14	97.771	2	7261.6	7857.9	1.082
208	DGSSGGVIYLVTITAAGVDHR	21	Unmodified	_DGSSGGVIYLVTITAAGVDHR_	P28076	Proteasome subunit beta type-9	3	696.696	0.59754	0.0075821	35.091	1	0	0	NA
210	DKAPGQLECETAIAALNSCLR	21	2 iodo TMT-6plex var	_DKAPGQLEC(io)ETAIAALNSC(io)LR_	P26039	Talin-1	4	716.14	-0.30996	5.0126e-06	71.148	1	3308.5	5708.4	1.725
211	DLFLQGAYDTISQNFGTCQSLSSPK	25	iodo TMT-6plex var	_DLFLQGAYDTISQNFGTC(io)QSLSSPK_	Q9ET22	Dipeptidyl peptidase 2	3	1017.18	0.44517	1.8777e-09	83.602	1	1230.1	2055.3	1.671
212	DLNHVCVISETGK	13	iodo TMT-6plex var	_DLNHVC(io)VISETGK_	P00493	Hypoxanthine-guanine phosphoribosyltransferase	3	581.98	0.22304	0.00065228	58.268	1	3046.3	4884.9	1.604
213	DLSQYIR	7	Unmodified	_DLSQYIR_	P08905	Lysozyme C-2	2	447.738	-0.15037	0.0021074	84.244	1	4053.9	4912.3	1.212
214	DLTDYLMK	8	Unmodified	_DLTDYLMK_	P63260	Actin, cytoplasmic 2	2	499.747	-0.15217	0.022489	60.436	1	1142.5	2178.6	1.907
215	DLYANTVLSGGTTMYPGIADR	21	Oxidation (M)	_DLYANTVLSGGTTM(ox)YPGIADR_	P63260	Actin, cytoplasmic 2	2	1116.04	0.065639	0.00088364	54.225	1	379.74	693.73	1.827
216	DLYANTVLSGGTTMYPGIADR	21	Oxidation (M)	_DLYANTVLSGGTTM(ox)YPGIADR_	P63260	Actin, cytoplasmic 2	3	744.36	0.52994	2.0111e-08	92.098	1	1668.9	2699.9	1.618
217	DLYANTVLSGGTTMYPGIADR	21	Unmodified	_DLYANTVLSGGTTMYPGIADR_	P63260	Actin, cytoplasmic 2	2	1108.04	0.20572	1.1156e-13	117.37	1	572.1	630.03	1.101
218	DLYANTVLSGGTTMYPGIADR	21	Unmodified	_DLYANTVLSGGTTMYPGIADR_	P63260	Actin, cytoplasmic 2	3	739.028	0.8295	2.4824e-15	124.2	2	2540.7	3615.8	1.423
219	DMHGDSEYNIMFGPDICGPGTK	22	Oxidation (M),iodo TMT-6plex var	_DMHGDSEYNIM(ox)FGPDIC(io)GPGTK_	P14211	Calreticulin	4	683.061	0.33267	9.2672e-06	67.563	1	2796.7	4435.5	1.586
220	DMHGDSEYNIMFGPDICGPGTK	22	Oxidation (M),iodo TMT-6plex var	_DM(ox)HGDSEYNIMFGPDIC(io)GPGTK_	P14211	Calreticulin	3	910.412	0.087439	1.451e-12	99.414	2	4511.2	6895.2	1.528
221	DMHGDSEYNIMFGPDICGPGTK	22	iodo TMT-6plex var	_DMHGDSEYNIMFGPDIC(io)GPGTK_	P14211	Calreticulin	3	905.08	0.29273	5.7269e-21	130.83	1	4951	5662.3	1.144
222	DMHGDSEYNIMFGPDICGPGTK	22	iodo TMT-6plex var	_DMHGDSEYNIMFGPDIC(io)GPGTK_	P14211	Calreticulin	4	679.062	0.041105	1.1683e-16	121.21	1	2582.8	3417.2	1.323
223	DNHCGLATAASYPVVN	16	iodo TMT-6plex var	_DNHC(io)GLATAASYPVVN_	P06797	Cathepsin L1	3	654.33	0.9692	1.0318e-10	117	2	3879	5111	1.318
224	DNHCGLATAASYPVVN	16	iodo TMT-6plex var	_DNHC(io)GLATAASYPVVN_	P06797	Cathepsin L1	2	980.991	0.6838	5.6844e-10	120.92	1	1808.7	1734.8	0.959
225	DNIQGITKPAIR	12	Unmodified	_DNIQGITKPAIR_	P62806	Histone H4	3	442.589	0.033437	0.00012459	92.112	1	5090.7	6529.8	1.283
226	DNIQGITKPAIR	12	Unmodified	_DNIQGITKPAIR_	P62806	Histone H4	2	663.38	0.72167	6.053e-05	107.09	1	3318.3	4387.7	1.322
227	DNNLGGAVVWPLDMDDFSGSFCHQGR	26	Oxidation (M),iodo TMT-6plex var	_DNNLGGAVVWPLDM(ox)DDFSGSFC(io)HQGR_	Q91Z98	Chitinase-like protein 4	4	796.371	0.5128	1.3205e-05	58.332	2	1492.8	2142.8	1.435
228	DNNLGGAVVWPLDMDDFSGSFCHQGR	26	iodo TMT-6plex var	_DNNLGGAVVWPLDMDDFSGSFC(io)HQGR_	Q91Z98	Chitinase-like protein 4	3	1056.16	0.18411	2.8332e-16	105.32	1	3237.6	4801	1.483
229	DNNLGGAVVWPLDMDDFSGSFCHQGR	26	iodo TMT-6plex var	_DNNLGGAVVWPLDMDDFSGSFC(io)HQGR_	Q91Z98	Chitinase-like protein 4	4	792.372	0.35526	3.6848e-16	98.015	1	1569	2876.4	1.833
230	DNNLGGAVVWPLDMDDFSGSFCHQR	25	Oxidation (M),iodo TMT-6plex var	_DNNLGGAVVWPLDM(ox)DDFSGSFC(io)HQR_	O35744	Chitinase-like protein 3	4	782.116	0.65739	2.2038e-09	83.312	1	1792.9	2981.6	1.663
231	DNNLGGAVVWPLDMDDFSGSFCHQR	25	Oxidation (M),iodo TMT-6plex var	_DNNLGGAVVWPLDM(ox)DDFSGSFC(io)HQR_	O35744	Chitinase-like protein 3	4	782.116	0.30466	6.2038e-05	50.783	1	1915.8	2157	1.126
232	DNNLGGAVVWPLDMDDFSGSFCHQR	25	iodo TMT-6plex var	_DNNLGGAVVWPLDMDDFSGSFC(io)HQR_	O35744	Chitinase-like protein 3	3	1037.15	0.21449	1.3687e-24	128.07	2	8387.6	12764	1.522
233	DNNLGGAVVWPLDMDDFSGSFCHQR	25	iodo TMT-6plex var	_DNNLGGAVVWPLDMDDFSGSFC(io)HQR_	O35744	Chitinase-like protein 3	4	778.117	0.47692	1.5388e-44	170.18	1	4634.6	7757.3	1.674
234	DPVTGIEYWIIK	12	Unmodified	_DPVTGIEYWIIK_	P97821	Dipeptidyl peptidase 1	2	717.387	1.0423	0.00099343	71.176	1	692.84	742.66	1.072
235	DQDCDKFNQCGTCTEFK	17	3 iodo TMT-6plex var	_DQDC(io)DKFNQC(io)GTC(io)TEFK_	Q9WUU7	Cathepsin Z	5	594.696	0.50552	0.00011923	82.774	1	12095	20255	1.675
236	DQDCDKFNQCGTCTEFK	17	3 iodo TMT-6plex var	_DQDC(io)DKFNQC(io)GTC(io)TEFK_	Q9WUU7	Cathepsin Z	4	743.119	0.58094	6.3294e-11	118.48	1	7582.2	13801	1.82
237	DQGSCGSCWAFGAVEAISDR	20	2 iodo TMT-6plex var	_DQGSC(io)GSC(io)WAFGAVEAISDR_	P10605	Cathepsin B	4	680.085	0.16363	1.297e-13	114.46	2	5876.2	11796	2.007
238	DQLIVNLLK	9	Unmodified	_DQLIVNLLK_	P06151	L-lactate dehydrogenase A chain	2	528.327	0.09424	0.0061243	70.816	1	1609.6	2328.5	1.447
239	DRDNHCGLATAASYPVVN	18	iodo TMT-6plex var	_DRDNHC(io)GLATAASYPVVN_	P06797	Cathepsin L1	3	744.706	0.75177	7.5216e-12	123.14	1	4599.1	5254.9	1.143
240	DRDNHCGLATAASYPVVN	18	iodo TMT-6plex var	_DRDNHC(io)GLATAASYPVVN_	P06797	Cathepsin L1	4	558.781	0.21607	1.1232e-08	100.77	1	1956.3	2101.8	1.074
241	DRDNHCGLATAASYPVVN	18	iodo TMT-6plex var	_DRDNHC(io)GLATAASYPVVN_	P06797	Cathepsin L1	2	1116.56	0.29632	0.0088616	66.022	1	2019.7	1954.7	0.968
242	DSCPLDCK	8	2 iodo TMT-6plex var	_DSC(io)PLDC(io)K_	P84104	Serine/arginine-rich splicing factor 3	3	513.607	0.089478	0.010281	55.898	1	0	0	NA
243	DSCYSQLNQYGTWQESVMACSAR	23	2 iodo TMT-6plex var	_DSC(io)YSQLNQYGTWQESVMAC(io)SAR_	Q504P2	C-type lectin domain family 12 member A	4	822.143	0.53731	1.2118e-21	134.87	2	4867.1	6456.4	1.327
244	DSEGCWITYTLQQK	14	iodo TMT-6plex var	_DSEGC(io)WITYTLQQK_	P11835	Integrin beta-2	3	667.67	0.47373	0.00050987	58.574	1	3713.2	5094.5	1.372
245	DSNNLCLHFNPR	12	iodo TMT-6plex var	_DSNNLC(io)LHFNPR_	P16045	Galectin-1	3	586.968	0.2118	0.00084561	58.274	1	2935.4	4161.9	1.418
246	DSTLIMQLLR	10	Unmodified	_DSTLIMQLLR_	P63101	14-3-3 protein zeta/delta	2	595.334	1.1137	5.5582e-10	128.6	1	0	0	NA
247	DTVQLETLELPQGCVR	16	iodo TMT-6plex var	_DTVQLETLELPQGC(io)VR_	Q61576	Peptidyl-prolyl cis-trans isomerase FKBP10	3	710.719	-0.30119	5.2133e-08	102.65	1	3030.4	4517	1.491
248	DVGAETLLHSCK	12	iodo TMT-6plex var	_DVGAETLLHSC(io)K_	Q9D1A2	Cytosolic non-specific dipeptidase	3	534.622	-0.13136	0.00039332	65.179	1	4166	5623.7	1.35
249	DVGGIVLANACGPCIGQWDR	20	2 iodo TMT-6plex var	_DVGGIVLANAC(io)GPC(io)IGQWDR_	Q99KI0	Aconitate hydratase, mitochondrial	4	676.362	0.37493	1.2178e-05	67.928	1	4227.6	5324.7	1.26
254	DYLNVTAVHLFK	12	Unmodified	_DYLNVTAVHLFK_	Q8BH61	Coagulation factor XIII A chain	3	473.926	-0.38436	0.0051683	47.712	1	1273.1	1603.5	1.26
255	DYTGEDVTPENFLAVLR	17	Unmodified	_DYTGEDVTPENFLAVLR_	O89017	Legumain	2	969.976	0.66722	0.00055445	58.246	1	229.08	513.92	2.243
256	EATESFASDPILYRPVAVALDTK	23	Unmodified	_EATESFASDPILYRPVAVALDTK_	P52480	Pyruvate kinase PKM	3	831.767	0.46217	1.4233e-05	63.376	1	1417.7	2344	1.653
258	ECFYQPMPLK	10	iodo TMT-6plex var	_EC(io)FYQPMPLK_	Q9CXE7	Transmembrane emp24 domain-containing protein 5	3	528.942	-0.029898	0.0013109	69.275	1	3075.8	4902	1.594
259	EDLNGASPSPGGCYDTK	17	iodo TMT-6plex var	_EDLNGASPSPGGC(io)YDTK_	Q8VCI0	Phospholipase B-like 1	3	680.656	0.14767	8.9264e-05	65.467	1	2737.3	4189.7	1.531
260	EDVVFTCQVK	10	iodo TMT-6plex var	_EDVVFTC(io)QVK_	P97797	Tyrosine-protein phosphatase non-receptor type substrate 1	2	748.903	0.65796	0.00058265	97.277	1	3811.6	4747	1.245
261	EDVVFTCQVK	10	iodo TMT-6plex var	_EDVVFTC(io)QVK_	P97797	Tyrosine-protein phosphatase non-receptor type substrate 1	3	499.604	0.16473	0.0020836	64.064	1	5190.2	7580.6	1.461
262	EEEIAALVIDNGSGMCK	17	Acetyl (Protein N-term),iodo TMT-6plex var	_(ac)EEEIAALVIDNGSGMC(io)K_	P63260	Actin, cytoplasmic 2	3	717.361	0.55227	2.5575e-16	135.72	1	3563.6	3702.8	1.039
263	EEEIAALVIDNGSGMCK	17	Acetyl (Protein N-term),iodo TMT-6plex var	_(ac)EEEIAALVIDNGSGMC(io)K_	P63260	Actin, cytoplasmic 2	2	1075.54	0.40773	7.1832e-39	184	1	2776.7	3134.4	1.129
265	EFLLIFR	7	Unmodified	_EFLLIFR_	Q9D8Y0	EF-hand domain-containing protein D2	2	469.279	0.0051498	3.4386e-10	128.82	1	810.46	753.14	0.929
266	EGCGKGK	7	Unmodified	_EGCGKGK_	Q6PEE2	CBP80/20-dependent translation initiation factor	1	678.324	0.87684	0.041513	35.201	1	1808.2	3087.6	1.708
267	EGICAIGGTSEQSSVGTQHSYSEEEK	26	iodo TMT-6plex var	_EGIC(io)AIGGTSEQSSVGTQHSYSEEEK_	Q61233	Plastin-2	3	1014.81		5.9906e-18	88.239	1	0	0	NA
268	EGITFHFTPVLVCK	14	iodo TMT-6plex var	_EGITFHFTPVLVC(io)K_	Q8VDL4	ADP-dependent glucokinase	4	480.771	-0.2488	0.00031699	63.185	1	6248	8044.3	1.288
269	EGSSHNWQHITDQIGMFCFTGLKPEQVER	29	iodo TMT-6plex var	_EGSSHNWQHITDQIGMFC(io)FTGLKPEQVER_	P05202	Aspartate aminotransferase, mitochondrial	4	926.704	0.43893	8.248e-25	123.35	2	4142	5429.2	1.311
270	EGSSHNWQHITDQIGMFCFTGLKPEQVER	29	iodo TMT-6plex var	_EGSSHNWQHITDQIGMFC(io)FTGLKPEQVER_	P05202	Aspartate aminotransferase, mitochondrial	5	741.565	0.78232	5.1008e-06	49.525	1	2232.4	2946.9	1.32
271	EGVVECSFVQSK	12	iodo TMT-6plex var	_EGVVEC(io)SFVQSK_	P08249	Malate dehydrogenase, mitochondrial	3	547.622	0.33939	0.00035687	69.03	1	4217.9	5687.8	1.348
272	EGVVECSFVQSK	12	iodo TMT-6plex var	_EGVVEC(io)SFVQSK_	P08249	Malate dehydrogenase, mitochondrial	2	820.929	0.9949	1.2318e-58	215.14	1	6591.8	9073.2	1.376
273	EIMAEIYK	8	Unmodified	_EIMAEIYK_	P10605	Cathepsin B	2	498.757	0.02759	0.014983	66.351	1	4377.3	5806.8	1.327
275	EITALAPSTMK	11	Oxidation (M)	_EITALAPSTM(ox)K_	P63260	Actin, cytoplasmic 2	2	589.31	0.30459	0.025123	46.378	1	0	0	NA
276	EITALAPSTMK	11	Unmodified	_EITALAPSTMK_	P63260	Actin, cytoplasmic 2	2	581.313	0.12491	0.004219	59.496	1	0	0	NA
277	EIVHLQAGQCGNQIGAK	17	iodo TMT-6plex var	_EIVHLQAGQC(io)GNQIGAK_	Q9D6F9	Tubulin beta-4A chain	3	699.048	0.28603	1.826e-05	82.529	1	5936.9	8204.4	1.382
278	EKPYFPIPEDCTFIQNVPLEDR	22	iodo TMT-6plex var	_EKPYFPIPEDC(io)TFIQNVPLEDR_	Q8VEK3	Heterogeneous nuclear ribonucleoprotein U	4	745.634	0.61832	0.0017685	43.216	1	0	0	NA
279	ELAQQVQQVAAEYCR	15	iodo TMT-6plex var	_ELAQQVQQVAAEYC(io)R_	Q61656	Probable ATP-dependent RNA helicase DDX5	3	689.028		2.4156e-21	135.02	1	0	0	NA
280	ELDLSHDDIETSDCCNLQLR	20	2 iodo TMT-6plex var	_ELDLSHDDIETSDC(io)C(io)NLQLR_	Q62192	CD180 antigen	5	596.301	0.51768	1.502e-05	65.924	2	14674	18283	1.246
281	ELDLSHDDIETSDCCNLQLR	20	2 iodo TMT-6plex var	_ELDLSHDDIETSDC(io)C(io)NLQLR_	Q62192	CD180 antigen	3	993.163	0.15333	5.7593e-07	82.865	1	5998.4	7852.7	1.309
282	ELGVGLALR	9	Unmodified	_ELGVGLALR_	Q05816	Fatty acid-binding protein, epidermal	2	464.285	-0.17157	0.0014309	82.563	1	3494	5598.4	1.602
283	ELNDFISYLQR	11	Unmodified	_ELNDFISYLQR_	P27773	Protein disulfide-isomerase A3	2	699.357	0.11075	0.00049802	89.561	1	1961.5	3088.9	1.575
284	ENECHFYAGGQVYPGEASR	19	iodo TMT-6plex var	_ENEC(io)HFYAGGQVYPGEASR_	O08807	Peroxiredoxin-4	4	611.538	0.10963	4.3377e-18	132.51	1	1556.2	2462.1	1.582
285	ENECHFYAGGQVYPGEASR	19	iodo TMT-6plex var	_ENEC(io)HFYAGGQVYPGEASR_	O08807	Peroxiredoxin-4	3	815.048	0.70446	5.74e-23	139.44	1	2776.1	3991.6	1.438
287	ENFSCLTR	8	iodo TMT-6plex var	_ENFSC(io)LTR_	P14152	Malate dehydrogenase, cytoplasmic	3	433.562	-0.19881	0.022741	44.318	1	7851.5	10974	1.398
289	EPVGTCFLQDGTK	13	iodo TMT-6plex var	_EPVGTC(io)FLQDGTK_	P43406	Integrin alpha-V	3	575.301	0.38119	0.0082777	40.941	1	2999.4	3824.3	1.275
290	EQWSNCPTIGQIR	13	iodo TMT-6plex var	_EQWSNC(io)PTIGQIR_	P10605	Cathepsin B	3	620.991	0.5353	1.7072e-06	107.65	4	44477	56003	1.259
291	EQWSNCPTIGQIR	13	iodo TMT-6plex var	_EQWSNC(io)PTIGQIR_	P10605	Cathepsin B	2	930.983	0.638	4.5526e-33	183.81	2	29976	37599	1.254
292	ESSYACYYDEER	12	iodo TMT-6plex var	_ESSYAC(io)YYDEER_	O89017	Legumain	3	615.272	0.16606	0.0013741	54.871	1	4984.2	10400	2.087
293	ESYSVYVYK	9	Unmodified	_ESYSVYVYK_	Q8CGP2	Histone H2B type 1-P	2	569.277	0.58025	0.015746	52.579	2	4061	5758	1.418
294	ESYSVYVYK	9	Unmodified	_ESYSVYVYK_	Q8CGP2	Histone H2B type 1-P	1	1137.55	0.53708	1.3231e-18	160.11	1	0	516.12	NA
295	ETECTYFSTPLLLGK	15	iodo TMT-6plex var	_ETEC(io)TYFSTPLLLGK_	P08249	Malate dehydrogenase, mitochondrial	3	677.694	0.34606	1.0265e-05	91.812	1	2873.3	3940.4	1.371
296	ETECTYFSTPLLLGK	15	iodo TMT-6plex var	_ETEC(io)TYFSTPLLLGK_	P08249	Malate dehydrogenase, mitochondrial	2	1016.04	0.10256	3.0215e-06	101.53	1	2738.1	3318.9	1.212
298	EVESVDLPNCHLIK	14	iodo TMT-6plex var	_EVESVDLPNC(io)HLIK_	Q62086	Serum paraoxonase/arylesterase 2	4	482.015	0.11588	0.0039817	44.511	1	4334.2	6037.5	1.393
299	EVNVSPCPTDPCQLHK	16	2 iodo TMT-6plex var	_EVNVSPC(io)PTDPC(io)QLHK_	Q9Z0J0	Epididymal secretory protein E1	3	809.096	0.47586	6.0135e-06	87.138	1	8698.7	13867	1.594
300	EVNVSPCPTDPCQLHK	16	2 iodo TMT-6plex var	_EVNVSPC(io)PTDPC(io)QLHK_	Q9Z0J0	Epididymal secretory protein E1	4	607.074	0.32175	5.9905e-06	86.497	1	5794.6	9536	1.646
301	EVTVECHIAGTR	12	iodo TMT-6plex var	_EVTVEC(io)HIAGTR_	P97370	Sodium/potassium-transporting ATPase subunit beta-3	3	548.629	0.58379	0.00035687	69.03	1	6999.5	8094.3	1.156
302	EVVDSYLPVILDMIK	15	Oxidation (M)	_EVVDSYLPVILDM(ox)IK_	Q61207	Prosaposin	2	875.471	0.85877	0.0021563	55.097	2	2067.2	3497.3	1.692
303	EVVDSYLPVILDMIK	15	Unmodified	_EVVDSYLPVILDMIK_	Q61207	Prosaposin	2	867.473	0.84514	0.0021387	51.073	1	0	0	NA
306	EYLPIGGLAEFCK	13	iodo TMT-6plex var	_EYLPIGGLAEFC(io)K_	P05202	Aspartate aminotransferase, mitochondrial	3	590.322	0.25553	0.00015709	82.069	2	5465.3	7400.8	1.354
307	EYLPIGGLAEFCK	13	iodo TMT-6plex var	_EYLPIGGLAEFC(io)K_	P05202	Aspartate aminotransferase, mitochondrial	2	884.979	0.52352	2.1194e-07	117.7	1	4123.8	6755.1	1.638
308	EYQDLLNVK	9	Unmodified	_EYQDLLNVK_	P20152	Vimentin	2	561.295	0.030931	0.0070241	69.812	1	2375.3	3031.8	1.276
309	FAAATGATPIAGR	13	Unmodified	_FAAATGATPIAGR_	P14206	40S ribosomal protein SA	2	602.328	0.58625	0.035053	36.944	1	0	0	NA
310	FADLSEAANR	10	Unmodified	_FADLSEAANR_	P20152	Vimentin	2	547.267	0.2523	0.00019332	96.342	1	3212.4	4832.2	1.504
311	FAETKAHAKAIEMELR	16	Unmodified	_FAETKAHAKAIEMELR_	O08788	Dynactin subunit 1	4	461.998	-0.16498	0.049626	20.838	1	2321.6	2834.7	1.221
312	FAETKAHAKAIEMELR	16	Unmodified	_FAETKAHAKAIEMELR_	O08788	Dynactin subunit 1	5	369.8	-0.37458	0.044718	20.838	1	10504	12189	1.16
313	FAETKAHAKAIEMELR	16	Unmodified	_FAETKAHAKAIEMELR_	O08788	Dynactin subunit 1	4	461.998	-0.21446	0.049626	20.838	1	3940.6	4552.6	1.155
314	FAFQAEVNR	9	Unmodified	_FAFQAEVNR_	P08113	Endoplasmin	2	541.275	0.091256	0.0095767	66.962	1	3662.9	5096.9	1.391
315	FANYIDK	7	Unmodified	_FANYIDK_	P20152	Vimentin	2	435.721	-0.1741	0.049141	52.786	1	2909.7	4497.9	1.546
316	FCNPGFPIGCYITDK	15	2 iodo TMT-6plex var	_FC(io)NPGFPIGC(io)YITDK_	P58021	Transmembrane 9 superfamily member 2	4	584.06	-0.2925	0.00025979	60.246	1	3737.8	5247.8	1.404
317	FCPAGVYEFVPLEQGDGFR	19	iodo TMT-6plex var	_FC(io)PAGVYEFVPLEQGDGFR_	Q921G7	Electron transfer flavoprotein-ubiquinone oxidoreductase, mitochondrial	3	820.745	0.64156	1.9171e-10	107.98	1	1300	1866	1.435
318	FCPFAQR	7	iodo TMT-6plex var	_FC(io)PFAQR_	O09131	Glutathione S-transferase omega-1	3	399.885	-0.63653	0.013465	56.541	1	13082	17354	1.327
319	FCSEAQFECQNHR	13	2 iodo TMT-6plex var	_FC(io)SEAQFEC(io)QNHR_	Q91ZX7	Prolow-density lipoprotein receptor-related protein 1	3	753.038	0.69299	2.3883e-06	105.66	1	9421	13716	1.456
321	FEALQLSFK	9	Unmodified	_FEALQLSFK_	P62515	POU domain, class 3, transcription factor 4	3	361.534	-0.53119	0.043933	40.058	1	24114	41915	1.738
322	FEEGGYVVCNTK	12	iodo TMT-6plex var	_FEEGGYVVC(io)NTK_	O08573	Galectin-9	3	558.95	0.18338	0.00040768	63.662	1	2553.4	3197.1	1.252
323	FENAFLSHVISQHQSLLGNIR	21	Unmodified	_FENAFLSHVISQHQSLLGNIR_	Q03265	ATP synthase subunit alpha, mitochondrial	3	804.092	0.21442	6.6884e-62	204.94	1	674.91	767.03	1.136
324	FENLCQISASNFPSLTHLSIK	21	iodo TMT-6plex var	_FENLC(io)QISASNFPSLTHLSIK_	Q62192	CD180 antigen	4	670.36	0.60423	1.6654e-05	63.869	1	1221.4	1785.2	1.462
325	FFSSDICR	8	iodo TMT-6plex var	_FFSSDIC(io)R_	Q08857	Platelet glycoprotein 4	3	435.227	-0.21214	0.0003383	87.181	1	27306	34695	1.271
326	FFVGGNWK	8	Unmodified	_FFVGGNWK_	P17751	Triosephosphate isomerase	2	477.745	-0.15282	0.018923	63.054	1	7251.4	10531	1.452
327	FGFYEVFK	8	Unmodified	_FGFYEVFK_	Q8VEM8	Phosphate carrier protein, mitochondrial	2	518.761	0.18643	0.013618	67.494	1	1165.3	1425.3	1.223
328	FGVEQDVDMVFASFIR	16	Unmodified	_FGVEQDVDMVFASFIR_	P52480	Pyruvate kinase PKM	2	930.453	0.90138	0.0003735	67.646	1	0	0	NA
329	FGVEQDVDMVFASFIR	16	Unmodified	_FGVEQDVDMVFASFIR_	P52480	Pyruvate kinase PKM	3	620.638	0.78026	0.00021713	68.481	1	0	0	NA
330	FIECYIAEQNMVSIAVGCATR	21	2 iodo TMT-6plex var	_FIEC(io)YIAEQNMVSIAVGC(io)ATR_	P40142	Transketolase	4	744.893	0.59256	1.3562e-19	136.49	1	6051	6906.9	1.141
332	FILNLPTFSVR	11	Unmodified	_FILNLPTFSVR_	Q9R1P3	Proteasome subunit beta type-2	2	653.88	0.84827	1.3812e-19	160.18	1	298.66	440.21	1.474
333	FIQQTYPSGGEEQAQYCR	18	iodo TMT-6plex var	_FIQQTYPSGGEEQAQYC(io)R_	Q9WU78	Programmed cell death 6-interacting protein	3	812.06	0.76384	0.00036682	50.966	1	3001.2	4341.7	1.447
334	FISDKDASVVGFFR	14	Unmodified	_FISDKDASVVGFFR_	P27773	Protein disulfide-isomerase A3	3	529.944		1.6283e-09	77.776	1	0	0	NA
335	FITIFGTR	8	Unmodified	_FITIFGTR_	P48036	Annexin A5	2	477.774	-0.19607	8.1876e-19	150.05	1	562.6	998.89	1.775
337	FKEDFLQGGEIGGYCK	16	iodo TMT-6plex var	_FKEDFLQGGEIGGYC(io)K_	Q8BYW9	EGF domain-specific O-linked N-acetylglucosamine transferase	3	707.361	0.2318	0.00029384	82.59	1	3034.1	4443.9	1.465
338	FLDVPLCK	8	iodo TMT-6plex var	_FLDVPLC(io)K_	Q05685	Folate receptor beta	3	421.916	-0.33365	0.014971	50.04	1	7858	10374	1.32
339	FLFSLFGQK	9	Unmodified	_FLFSLFGQK_	Q8R010	Aminoacyl tRNA synthase complex-interacting multifunctional protein 2	2	543.803	0.59261	1.7855e-07	118.5	1	526.76	884.81	1.68
340	FLILPDMLK	9	Unmodified	_FLILPDMLK_	P62320	Small nuclear ribonucleoprotein Sm D3	2	545.322	0.62024	0.037626	47.603	1	0	0	NA
341	FLIPNASQPESK	12	Unmodified	_FLIPNASQPESK_	P63101	14-3-3 protein zeta/delta	2	665.854	0.65895	0.0046382	53.6	1	3108.3	4521.6	1.455
342	FLSQPFQVAEVFTGHMGK	18	Unmodified	_FLSQPFQVAEVFTGHMGK_	P56480	ATP synthase subunit beta, mitochondrial	3	675.008	0.54837	2.4569e-09	109.87	1	394.92	663.9	1.681
343	FLSWILNR	8	Unmodified	_FLSWILNR_	Q8BP47	Asparagine--tRNA ligase, cytoplasmic	2	524.801	-0.023751	2.2865e-10	129.68	1	1509.1	2542.8	1.685
344	FNQCGTCTEFK	11	2 iodo TMT-6plex var	_FNQC(io)GTC(io)TEFK_	Q9WUU7	Cathepsin Z	3	645.999	0.63353	2.3114e-19	150.09	1	13042	22059	1.691
345	FNQCGTCTEFK	11	2 iodo TMT-6plex var	_FNQC(io)GTC(io)TEFK_	Q9WUU7	Cathepsin Z	2	968.495	0.34529	0.0011659	68.515	1	16001	27387	1.712
346	FNVNNTILHPEIVECR	16	iodo TMT-6plex var	_FNVNNTILHPEIVEC(io)R_	Q11136	Xaa-Pro dipeptidase	3	743.067	0.6267	1.026e-06	97.235	1	3555.8	4641.6	1.305
347	FNVNNTILHPEIVECR	16	iodo TMT-6plex var	_FNVNNTILHPEIVEC(io)R_	Q11136	Xaa-Pro dipeptidase	4	557.552	0.016952	5.6794e-05	78.326	1	2508.6	2438.7	0.972
350	FPLGPCPR	8	iodo TMT-6plex var	_FPLGPC(io)PR_	P24638	Lysosomal acid phosphatase	3	405.901	-0.41738	0.0013655	79.116	4	46085	61772	1.34
351	FPLGPCPR	8	iodo TMT-6plex var	_FPLGPC(io)PR_	P24638	Lysosomal acid phosphatase	2	608.347	0.38364	9.5991e-05	106.42	1	0	0	NA
352	FQFYNSQTQICVGNPR	16	iodo TMT-6plex var	_FQFYNSQTQIC(io)VGNPR_	P28293	Cathepsin G	3	744.379	0.68226	4.2639e-06	91.076	1	3515.5	5132	1.46
353	FQSLGVAFYR	10	Unmodified	_FQSLGVAFYR_	P51150	Ras-related protein Rab-7a	2	594.314	0.47385	4.7343e-19	157.96	1	906.88	1554.4	1.714
354	FQVTLYNPLGR	11	Unmodified	_FQVTLYNPLGR_	O09159	Lysosomal alpha-mannosidase	2	654.359	0.66273	7.1768e-19	150.1	1	1924	2576.2	1.339
355	FRPSFPASSPYVTTVGGTSFK	21	Unmodified	_FRPSFPASSPYVTTVGGTSFK_	O89023	Tripeptidyl-peptidase 1	3	745.048	0.38188	3.1415e-05	61.345	1	644.27	1331.6	2.067
357	FSLFAGGMLR	10	Unmodified	_FSLFAGGMLR_	Q99KF1	Transmembrane emp24 domain-containing protein 9	2	549.792	0.0060796	3.4218e-14	145.72	1	1440	2164.5	1.503
359	FSLVGIAGQDLNEGNR	16	Unmodified	_FSLVGIAGQDLNEGNR_	Q61233	Plastin-2	2	845.431	-0.020235	1.7825e-13	126.77	1	1673.9	2450.6	1.464
362	FTDYQLR	7	Unmodified	_FTDYQLR_	Q9JJN2	Zinc finger homeobox protein 4	2	471.738	-0.098877	0.025769	62.715	2	4804.5	7118.6	1.482
364	FVLPANAFASPLQNPDNHCFCTEK	24	2 iodo TMT-6plex var	_FVLPANAFASPLQNPDNHC(io)FC(io)TEK_	Q08857	Platelet glycoprotein 4	4	831.178	0.099036	3.0669e-11	96.848	2	3899.1	3975.9	1.02
365	FVSILMESIPLPDR	14	Unmodified	_FVSILMESIPLPDR_	P23492	Purine nucleoside phosphorylase	2	808.939	0.74183	6.9339e-17	143.98	1	783.99	765.79	0.977
366	FVTHVSDWGSLATISTIK	18	Unmodified	_FVTHVSDWGSLATISTIK_	O88668	Protein CREG1	3	654.683	0.62544	1.3291e-06	92.439	2	3269.2	4656.7	1.424
367	FVTLLYR	7	Unmodified	_FVTLLYR_	P24638	Lysosomal acid phosphatase	2	456.271	-0.086254	1.7332e-10	132.96	1	3327	4452.8	1.338
368	FVTVQTISGTGALR	14	Unmodified	_FVTVQTISGTGALR_	P05202	Aspartate aminotransferase, mitochondrial	2	725.407	0.53391	0.00033002	82.069	1	1866.2	4336.2	2.324
369	FWTFETGCTVCDEGLR	16	2 iodo TMT-6plex var	_FWTFETGC(io)TVC(io)DEGLR_	Q9R0E2	Procollagen-lysine,2-oxoglutarate 5-dioxygenase 1	4	631.32	-0.27774	5.8523e-05	77.746	2	12781	18181	1.423
370	FWTFETGCTVCDEGLR	16	2 iodo TMT-6plex var	_FWTFETGC(io)TVC(io)DEGLR_	Q9R0E2	Procollagen-lysine,2-oxoglutarate 5-dioxygenase 1	3	841.424	-0.24266	4.3255e-05	80.632	1	5925.7	8275.8	1.397
371	FWYFVSQLK	9	Unmodified	_FWYFVSQLK_	P62717	60S ribosomal protein L18a	2	609.321	0.20368	1.4416e-05	106.68	1	696.51	723.88	1.039
372	FYALSAK	7	Unmodified	_FYALSAK_	P14211	Calreticulin	2	400.221	-0.32991	0.0061779	76.134	1	2303.5	3430.4	1.489
373	FYEADCYIVLK	11	iodo TMT-6plex var	_FYEADC(io)YIVLK_	Q9JJ28	Protein flightless-1 homolog	3	564.967	0.11995	0.0092724	43.68	1	4629.1	6307.6	1.363
374	FYEADCYIVLK	11	iodo TMT-6plex var	_FYEADC(io)YIVLK_	Q9JJ28	Protein flightless-1 homolog	2	846.947	0.2663	0.0041244	76.228	1	4434.6	5952.5	1.342
375	FYGDLEK	7	Unmodified	_FYGDLEK_	P14211	Calreticulin	2	436.213	-0.17609	0.057508	49.442	1	3020	4194.1	1.389
376	FYGPAGPYGIFAGR	14	Unmodified	_FYGPAGPYGIFAGR_	Q80UU9	Membrane-associated progesterone receptor component 2	2	736.87	0.76905	0.00091693	67.997	1	3336.6	4797.2	1.438
377	FYIVWTK	7	Unmodified	_FYIVWTK_	Q60766	Immunity-related GTPase family M protein 1	2	478.766	-0.52556	0.016926	67.981	1	2967.9	4210.2	1.419
378	FYSLLDPSYAK	11	Unmodified	_FYSLLDPSYAK_	P46978	Dolichyl-diphosphooligosaccharide--protein glycosyltransferase subunit STT3A	2	652.332	0.17855	0.0021622	67.385	1	2684.9	3811.8	1.42
379	FYSVNVDYSK	10	Unmodified	_FYSVNVDYSK_	Q62425	Cytochrome c oxidase subunit NDUFA4	2	611.293	-0.0078806	0.0082367	60.255	1	0	0	NA
380	GAAQNIIPASTGAAK	15	Unmodified	_GAAQNIIPASTGAAK_	P16858	Glyceraldehyde-3-phosphate dehydrogenase	2	685.375	0.55905	0.00074946	61.444	1	4050.1	5299.3	1.308
383	GAGAFGYFEVTHDITR	16	Unmodified	_GAGAFGYFEVTHDITR_	P24270	Catalase	3	580.95	-0.08301	1.3571e-05	86.214	1	1539.2	2356	1.531
384	GCDVVVIPAGVPR	13	iodo TMT-6plex var	_GC(io)DVVVIPAGVPR_	P08249	Malate dehydrogenase, mitochondrial	3	537.647	-0.09176	3.1281e-05	95.094	2	3441.8	5399	1.569
385	GCDVVVIPAGVPR	13	iodo TMT-6plex var	_GC(io)DVVVIPAGVPR_	P08249	Malate dehydrogenase, mitochondrial	2	805.966	0.2527	0.016424	51.135	1	0	0	NA
386	GCGGGYMTEAFQYIIDNGGIEADASYPYK	29	Oxidation (M),iodo TMT-6plex var	_GC(io)GGGYM(ox)TEAFQYIIDNGGIEADASYPYK_	O70370	Cathepsin S	3	1145.86	-0.063952	2.5482e-29	130.15	1	858.85	1199.8	1.397
387	GCVTEVK	7	iodo TMT-6plex var	_GC(io)VTEVK_	O70370	Cathepsin S	2	532.802		0.015463	43.066	1	0	0	NA
388	GDQSTDYGIFQINSR	15	Unmodified	_GDQSTDYGIFQINSR_	P08905	Lysozyme C-2	2	850.897	0.21517	5.1324e-07	104.94	1	2146.1	2784.3	1.297
389	GDVTTQVALQPALK	14	Unmodified	_GDVTTQVALQPALK_	P09671	Superoxide dismutase [Mn], mitochondrial	2	720.906	0.24439	0.034309	35.763	1	0	0	NA
390	GECHVNFIR	9	iodo TMT-6plex var	_GEC(io)HVNFIR_	Q8K2I4	Beta-mannosidase	3	468.585	-0.17499	0.01005	51.488	1	5752.7	8535.4	1.484
391	GECHVNFIR	9	iodo TMT-6plex var	_GEC(io)HVNFIR_	Q8K2I4	Beta-mannosidase	4	351.691	-0.52476	0.0086472	52.867	1	17095	22402	1.31
392	GENHCGIESEIVAGIPR	17	iodo TMT-6plex var	_GENHC(io)GIESEIVAGIPR_	P10605	Cathepsin B	4	528.278	0.061502	1.5645e-11	113.47	4	9183.2	12976	1.413
393	GENHCGIESEIVAGIPR	17	iodo TMT-6plex var	_GENHC(io)GIESEIVAGIPR_	P10605	Cathepsin B	3	704.035	0.26943	6.1271e-48	193.8	2	7833	10671	1.362
394	GENHCGIESEIVAGIPR	17	iodo TMT-6plex var	_GENHC(io)GIESEIVAGIPR_	P10605	Cathepsin B	2	1055.55	0.24721	2.5175e-07	99.413	2	7871.7	11610	1.475
395	GFFELLFSHCR	11	iodo TMT-6plex var	_GFFELLFSHC(io)R_	Q6ZQM8	UDP-glucuronosyltransferase 1-7C	3	562.299	0.1896	7.0908e-15	146.11	2	31530	43595	1.383
396	GFFELLFSHCR	11	iodo TMT-6plex var	_GFFELLFSHC(io)R_	Q6ZQM8	UDP-glucuronosyltransferase 1-7C	4	421.976	-0.026209	4.9723e-06	108.43	1	11733	16568	1.412
397	GFGFGLVK	8	Unmodified	_GFGFGLVK_	Q60930	Voltage-dependent anion-selective channel protein 2	2	412.737	-0.51431	0.032426	55.676	1	781.01	1067.4	1.367
398	GFGFILFK	8	Unmodified	_GFGFILFK_	Q99020	Heterogeneous nuclear ribonucleoprotein A/B	2	464.768	-0.034042	0.001507	85.265	1	356.57	502.15	1.408
399	GFGFITFTNPEHASDAMR	18	Unmodified	_GFGFITFTNPEHASDAMR_	O89086	RNA-binding protein 3	3	666.644	0.81645	0.00010663	62.203	1	2433.6	2584.3	1.062
400	GFGFVLFK	8	Unmodified	_GFGFVLFK_	Q60668	Heterogeneous nuclear ribonucleoprotein D0	2	457.76	-0.15378	0.030608	56.547	1	549.5	714.75	1.301
401	GFGFVSFER	9	Unmodified	_GFGFVSFER_	P29341	Polyadenylate-binding protein 1	2	523.259	-0.076972	2.5145e-07	116.05	1	0	0	NA
402	GFGFVTFDDHDPVDK	15	Unmodified	_GFGFVTFDDHDPVDK_	O88569	Heterogeneous nuclear ribonucleoproteins A2/B1	3	565.926	-0.045027	0.0069799	43.914	1	0	0	NA
403	GFGFVTYATVEEVDAAMNAR	20	Unmodified	_GFGFVTYATVEEVDAAMNAR_	P49312	Heterogeneous nuclear ribonucleoprotein A1	3	716.674	0.74632	0.00072503	48.288	1	282.62	522.16	1.848
404	GFPTIYFSPANK	12	Unmodified	_GFPTIYFSPANK_	P27773	Protein disulfide-isomerase A3	2	671.346	0.63429	0.0010238	70.089	1	1175.3	2089.3	1.778
405	GFVFITFK	8	Unmodified	_GFVFITFK_	Q99020	Heterogeneous nuclear ribonucleoprotein A/B	2	479.773	-0.089461	0.00030645	95.909	1	499.8	613.72	1.228
406	GGCEAIVDTGTSLLVGPVEEVK	22	iodo TMT-6plex var	_GGC(io)EAIVDTGTSLLVGPVEEVK_	P18242	Cathepsin D	3	834.782	0.18936	1.5177e-08	84.946	3	2394.7	3955.2	1.652
407	GGCEAIVDTGTSLLVGPVEEVK	22	iodo TMT-6plex var	_GGC(io)EAIVDTGTSLLVGPVEEVK_	P18242	Cathepsin D	4	626.339	0.026239	7.5374e-05	58.479	1	1351.6	1786.1	1.321
408	GGCEAIVDTGTSLLVGPVEEVK	22	iodo TMT-6plex var	_GGC(io)EAIVDTGTSLLVGPVEEVK_	P18242	Cathepsin D	2	1251.67		0.0022231	41.615	1	0	0	NA
409	GGDVSVCEWYR	11	iodo TMT-6plex var	_GGDVSVC(io)EWYR_	P56391	Cytochrome c oxidase subunit 6B1	2	800.393	0.36362	0.0077737	68.536	1	0	0	NA
410	GGDVSVCEWYR	11	iodo TMT-6plex var	_GGDVSVC(io)EWYR_	P56391	Cytochrome c oxidase subunit 6B1	3	533.931	-0.11954	0.00038964	73.666	1	6261	9496.9	1.517
411	GGDYALAPGSQTSDLSLPDCK	21	iodo TMT-6plex var	_GGDYALAPGSQTSDLSLPDC(io)K_	P01901	H-2 class I histocompatibility antigen, K-B alpha chain	3	808.735	0.39311	1.7957e-05	63.869	1	2490.8	5022.6	2.016
412	GGGTVCTQLPSFWK	14	iodo TMT-6plex var	_GGGTVC(io)TQLPSFWK_	P56542	Deoxyribonuclease-2-alpha	3	603.989	0.29543	0.0010624	50.102	1	2574.6	3475.6	1.35
413	GGLPSQAFEYILYNK	15	Unmodified	_GGLPSQAFEYILYNK_	P49935	Pro-cathepsin H	2	850.438	0.51581	0.05902	32.152	1	0	0	NA
414	GGPEPPASSEMDDNSLSPEACYECK	25	Oxidation (M),2 iodo TMT-6plex var	_GGPEPPASSEM(ox)DDNSLSPEAC(io)YEC(io)K_	Q61554	Fibrillin-1	4	822.628	0.79842	5.2972e-05	50.271	1	2690.8	4542.1	1.688
415	GGPGSAVSPYPSFNVSSDVAALHK	24	Unmodified	_GGPGSAVSPYPSFNVSSDVAALHK_	P10107	Annexin A1	3	782.057	0.31882	0.00020631	51.827	1	2140.1	3246.2	1.517
416	GGQVSVCPLPR	11	iodo TMT-6plex var	_GGQVSVC(io)PLPR_	P05555	Integrin alpha-M	3	481.276	0.036853	0.0056894	46.844	1	8751.3	11263	1.287
417	GGQVSVCPLPR	11	iodo TMT-6plex var	_GGQVSVC(io)PLPR_	P05555	Integrin alpha-M	2	721.411	0.51889	0.0034972	80.245	1	9555.9	12091	1.265
418	GGSHTIQVISGCEVGSDGR	19	iodo TMT-6plex var	_GGSHTIQVISGC(io)EVGSDGR_	P01901	H-2 class I histocompatibility antigen, K-B alpha chain	4	547.78	0.41459	1.2023e-05	69.422	1	4509.4	5687.5	1.261
419	GGSHTIQVISGCEVGSDGR	19	iodo TMT-6plex var	_GGSHTIQVISGC(io)EVGSDGR_	P01901	H-2 class I histocompatibility antigen, K-B alpha chain	3	730.037	0.87899	1.4686e-07	86.8	1	4165.9	6133.6	1.472
420	GGTGDSYNLAIESACTFGDPIV	22	iodo TMT-6plex var	_GGTGDSYNLAIESAC(io)TFGDPIV_	Q9WUU7	Cathepsin Z	3	839.411	0.31791	1.3408e-05	64.26	1	7599.2	11779	1.55
421	GGYVLHIGTIYGNLK	15	Unmodified	_GGYVLHIGTIYGNLK_	Q8BGQ7	Alanine--tRNA ligase, cytoplasmic	3	535.631	-0.1714	0.0039384	46.318	1	1291.4	1877.9	1.454
422	GHFGPCFSCNR	11	2 iodo TMT-6plex var	_GHFGPC(io)FSC(io)NR_	P31996	Macrosialin	3	628.324	0.19162	1.8585e-05	99.283	2	30562	44127	1.444
423	GHFGPCFSCNR	11	2 iodo TMT-6plex var	_GHFGPC(io)FSC(io)NR_	P31996	Macrosialin	4	471.495	-0.32986	0.00093182	61.815	1	16135	23602	1.463
424	GHFGPCFSCNR	11	2 iodo TMT-6plex var	_GHFGPC(io)FSC(io)NR_	P31996	Macrosialin	2	941.982	0.21732	0.00080336	72.321	1	5424.2	8026.1	1.48
425	GHFYMHVGSLLLK	13	Unmodified	_GHFYMHVGSLLLK_	Q9ERU9	E3 SUMO-protein ligase RanBP2	3	501.271		0.038284	28.361	1	0	0	NA
426	GHSNIYEVFLTQTVDTLK	18	Unmodified	_GHSNIYEVFLTQTVDTLK_	Q64339	Ubiquitin-like protein ISG15	3	689.025	0.44899	0.00023496	58.693	1	773.15	774.89	1.002
427	GHTAISYCHETMTGWVHDVLGR	22	iodo TMT-6plex var	_GHTAISYC(io)HETMTGWVHDVLGR_	P97821	Dipeptidyl peptidase 1	5	560.679	-0.35244	7.9183e-08	77.66	1	3098.2	4712.2	1.521
428	GHTAISYCHETMTGWVHDVLGR	22	iodo TMT-6plex var	_GHTAISYC(io)HETMTGWVHDVLGR_	P97821	Dipeptidyl peptidase 1	4	700.597	-0.17709	1.7275e-26	143.04	1	3354.8	5202.2	1.551
429	GIAAQPLYTGYCNYENK	17	iodo TMT-6plex var	_GIAAQPLYTGYC(io)NYENK_	P20060	Beta-hexosaminidase subunit beta	3	745.375	0.57258	2.2307e-08	99.055	1	3887.1	5221.8	1.343
430	GIAAQPLYTGYCNYENK	17	iodo TMT-6plex var	_GIAAQPLYTGYC(io)NYENK_	P20060	Beta-hexosaminidase subunit beta	2	1117.56	0.14541	0.0008814	68.481	2	4753	6466.2	1.36
431	GIAAQPLYTGYCNYENKI	18	iodo TMT-6plex var	_GIAAQPLYTGYC(io)NYENKI_	P20060	Beta-hexosaminidase subunit beta	3	783.07	0.4536	3.6482e-07	95.751	1	3648.8	5687.3	1.559
432	GIFLHLSNQHEFGR	14	Unmodified	_GIFLHLSNQHEFGR_	Q9R0E1	Procollagen-lysine,2-oxoglutarate 5-dioxygenase 3	3	552.286	-0.080536	0.0005764	66.004	1	1937.5	3170.6	1.636
433	GIYTGLSAGLLR	12	Unmodified	_GIYTGLSAGLLR_	Q9CR62	Mitochondrial 2-oxoglutarate/malate carrier protein	2	610.854	0.18356	0.056149	33.968	1	0	0	NA
434	GLACNPGCIITQLLPEK	17	2 iodo TMT-6plex var	_GLAC(io)NPGC(io)IITQLLPEK_	P51569	Alpha-galactosidase A	4	607.851	-0.015974	3.5641e-05	77.051	1	4923.8	7607.3	1.545
435	GLACNPGCIITQLLPEK	17	2 iodo TMT-6plex var	_GLAC(io)NPGC(io)IITQLLPEK_	P51569	Alpha-galactosidase A	3	810.132	0.12641	6.1126e-05	71.08	1	2302.7	3000.6	1.303
436	GLFIIDDK	8	Unmodified	_GLFIIDDK_	P35700	Peroxiredoxin-1	2	460.758	-0.21497	0.0048695	77.072	1	3702.6	5683.7	1.535
437	GLFQVLAGGTVLQLR	15	Unmodified	_GLFQVLAGGTVLQLR_	P98086	Complement C1q subcomponent subunit A	2	786.467	0.86808	0.00026844	80.632	1	604.16	828.33	1.371
438	GLISALCPLK	10	iodo TMT-6plex var	_GLISALC(io)PLK_	P10810	Monocyte differentiation antigen CD14	3	448.614	-0.31025	0.0029155	59.908	1	10548	13938	1.321
439	GLISALCPLK	10	iodo TMT-6plex var	_GLISALC(io)PLK_	P10810	Monocyte differentiation antigen CD14	2	672.418	0.32278	0.00024188	99.257	1	4871.6	7565.7	1.553
440	GLTLLFASGDTGAGCWSVSGR	21	iodo TMT-6plex var	_GLTLLFASGDTGAGC(io)WSVSGR_	O89023	Tripeptidyl-peptidase 1	3	795.413	0.80773	5.0644e-07	78.708	1	3197.1	4621.8	1.446
444	GNDVAFHFNPR	11	Unmodified	_GNDVAFHFNPR_	P16110	Galectin-3	3	425.207	-0.11888	0.019483	42.21	1	3303.4	4471.1	1.353
445	GNFGGSFAGSFGGAGGHAPGVAR	23	Unmodified	_GNFGGSFAGSFGGAGGHAPGVAR_	Q9D0E1	Heterogeneous nuclear ribonucleoprotein M	3	678.989	0.40385	0.0040129	36.312	1	0	0	NA
446	GNFNYIEFTR	10	Unmodified	_GNFNYIEFTR_	Q3THE2	Myosin regulatory light chain 12B	2	630.804		0.0081652	69.65	1	0	0	NA
447	GNLANVIR	8	Unmodified	_GNLANVIR_	P51881	ADP/ATP translocase 2	2	428.754	-0.46328	0.00084305	89.142	1	5924.3	8608	1.453
448	GNTLMAVTLGQYK	13	Unmodified	_GNTLMAVTLGQYK_	Q571E4	N-acetylgalactosamine-6-sulfatase	2	698.369	0.11016	0.0026471	55.98	1	0	0	NA
449	GPFDGVPTTAYFSASPPSLCPHGR	24	iodo TMT-6plex var	_GPFDGVPTTAYFSASPPSLC(io)PHGR_	Q8BG07	Phospholipase D4	4	698.352	0.19188	0.00014315	48.597	2	1511.4	2242.8	1.484
450	GPIMLDEVECTGTESSLASCR	21	Oxidation (M),2 iodo TMT-6plex var	_GPIM(ox)LDEVEC(io)TGTESSLASC(io)R_	Q07797	Galectin-3-binding protein	3	958.147	0.13148	6.3205e-07	75.533	1	5254.6	8629.5	1.642
451	GPIMLDEVECTGTESSLASCR	21	Oxidation (M),2 iodo TMT-6plex var	_GPIM(ox)LDEVEC(io)TGTESSLASC(io)R_	Q07797	Galectin-3-binding protein	4	718.862	0.16477	3.4112e-06	71.853	1	2760.1	4968.8	1.8
452	GPIMLDEVECTGTESSLASCR	21	2 iodo TMT-6plex var	_GPIMLDEVEC(io)TGTESSLASC(io)R_	Q07797	Galectin-3-binding protein	4	714.863	0.32778	2.0431e-18	126.91	2	11752	18986	1.616
453	GPIMLDEVECTGTESSLASCR	21	2 iodo TMT-6plex var	_GPIMLDEVEC(io)TGTESSLASC(io)R_	Q07797	Galectin-3-binding protein	3	952.815	0.34795	1.4345e-18	130.36	1	10451	16035	1.534
454	GPVSVGIDASHSSFFFYK	18	Unmodified	_GPVSVGIDASHSSFFFYK_	O70370	Cathepsin S	3	648.988	0.65437	9.8116e-05	63.691	1	2019.4	3154	1.562
455	GPVSVGIDASHSSFFFYK	18	Unmodified	_GPVSVGIDASHSSFFFYK_	O70370	Cathepsin S	2	972.978	0.36329	8.1323e-06	85.563	1	1261.7	2102.7	1.667
456	GQTAESLEEHNLDICADK	18	iodo TMT-6plex var	_GQTAESLEEHNLDIC(io)ADK_	Q61093	Cytochrome b-245 heavy chain	3	768.044	0.57942	6.2832e-07	93.495	1	2956.3	4457.1	1.508
457	GQTAESLEEHNLDICADK	18	iodo TMT-6plex var	_GQTAESLEEHNLDIC(io)ADK_	Q61093	Cytochrome b-245 heavy chain	4	576.285	0.22228	1.1627e-05	79.837	1	1296.2	2561.1	1.976
458	GQTLVVQFTVK	11	Unmodified	_GQTLVVQFTVK_	P14211	Calreticulin	2	610.356	0.25384	0.018351	46.378	1	0	0	NA
459	GSCGLEYNLDYTELGLK	17	iodo TMT-6plex var	_GSC(io)GLEYNLDYTELGLK_	Q8R3Q0	Store-operated calcium entry-associated regulatory factor	3	735.375	0.3505	0.00042394	50.178	1	0	0	NA
460	GTDECAIESIAVAAIPIPK	19	iodo TMT-6plex var	_GTDEC(io)AIESIAVAAIPIPK_	P97821	Dipeptidyl peptidase 1	3	743.078	0.42527	0.0022275	42.068	1	1548.9	2460.6	1.589
461	GTDVNVFTTILTSR	14	Unmodified	_GTDVNVFTTILTSR_	P10107	Annexin A1	2	762.407	0.58541	0.011647	44.925	1	1295.7	1687.1	1.302
462	GTFASLSELHCDK	13	iodo TMT-6plex var	_GTFASLSELHC(io)DK_	P02088	Hemoglobin subunit beta-1	3	579.633	0.22213	0.0003434	65.043	1	0	0	NA
463	GTINFLHADCDK	12	iodo TMT-6plex var	_GTINFLHADC(io)DK_	Q9D1Q6	Endoplasmic reticulum resident protein 44	4	416.467	0.041294	0.0074169	42.475	1	0	0	NA
464	GTLGGSNCPFQTTVAVLR	18	iodo TMT-6plex var	_GTLGGSNC(io)PFQTTVAVLR_	O70252	Heme oxygenase 2	3	717.391	0.29371	2.7229e-05	72.359	1	5499	7034.7	1.279
465	GVEIYEPFFTQGETK	15	Unmodified	_GVEIYEPFFTQGETK_	P60755	MAM domain-containing glycosylphosphatidylinositol anchor protein 2	2	872.925	0.34114	0.024684	37.654	1	10298	14225	1.381
466	GVLFGVPGAFTPGCSK	16	iodo TMT-6plex var	_GVLFGVPGAFTPGC(io)SK_	P99029	Peroxiredoxin-5, mitochondrial	3	622.676	-0.054679	1.1375e-08	109.79	3	12806	15300	1.195
467	GVLFGVPGAFTPGCSK	16	iodo TMT-6plex var	_GVLFGVPGAFTPGC(io)SK_	P99029	Peroxiredoxin-5, mitochondrial	2	933.511	-0.028906	0.00011254	85.909	2	6180.1	7413.5	1.2
468	GVLFQPCER	9	iodo TMT-6plex var	_GVLFQPC(io)ER_	Q91ZX7	Prolow-density lipoprotein receptor-related protein 1	3	459.922	0.17741	0.012585	47.706	1	7912.6	10920	1.38
469	GVLFQPCER	9	iodo TMT-6plex var	_GVLFQPC(io)ER_	Q91ZX7	Prolow-density lipoprotein receptor-related protein 1	2	689.379	0.64805	0.0079204	80.165	1	6835.8	9685.2	1.417
470	GVTIASGGVLPNIHPELLAK	20	Unmodified	_GVTIASGGVLPNIHPELLAK_	Q9QZQ8	Core histone macro-H2A.1	3	662.718	0.37072	0.0049118	38.878	1	1988.3	2894.9	1.456
471	GVYAVGDVCGK	11	iodo TMT-6plex var	_GVYAVGDVC(io)GK_	P47791	Glutathione reductase, mitochondrial	2	698.876	0.38847	0.0028801	84.198	1	5230.5	7163.7	1.37
472	GWDQGLLGMCEGEK	14	iodo TMT-6plex var	_GWDQGLLGMC(io)EGEK_	P45878	Peptidyl-prolyl cis-trans isomerase FKBP2	3	617.969	-0.28209	0.0005842	57.434	1	2575.9	3570.6	1.386
473	GWNFNYLQFPR	11	Unmodified	_GWNFNYLQFPR_	Q8R0X7	Sphingosine-1-phosphate lyase 1	2	721.354	0.73671	4.1194e-19	155.42	1	761.76	1173.7	1.541
474	GWPLYLSTK	9	Unmodified	_GWPLYLSTK_	O88844	Isocitrate dehydrogenase [NADP] cytoplasmic	2	532.792		0.029871	61.161	1	0	0	NA
475	GYADIVQLLLAK	12	Unmodified	_GYADIVQLLLAK_	Q62422	Osteoclast-stimulating factor 1	2	652.385	0.99027	0.00068838	80.014	1	374.88	432.37	1.153
476	GYFIQPTVFGDVK	13	Unmodified	_GYFIQPTVFGDVK_	P47738	Aldehyde dehydrogenase, mitochondrial	2	735.885	0.77001	0.00035565	84.365	1	1274.7	2094.4	1.643
477	GYLGPEQLPDCLK	13	iodo TMT-6plex var	_GYLGPEQLPDC(io)LK_	P08249	Malate dehydrogenase, mitochondrial	3	587.985	0.18885	6.8623e-05	89.43	2	5584.1	8426.6	1.509
478	GYLGPEQLPDCLK	13	iodo TMT-6plex var	_GYLGPEQLPDC(io)LK_	P08249	Malate dehydrogenase, mitochondrial	2	881.474	0.45996	4.2382e-05	102.87	2	3058.3	4299.4	1.406
479	GYLQFAYEGR	10	Unmodified	_GYLQFAYEGR_	P01899	H-2 class I histocompatibility antigen, D-B alpha chain	2	602.293	0.3876	3.5184e-07	117.7	1	2218.2	3597.7	1.622
480	GYQQYAYDGCDYIALNEDLK	20	iodo TMT-6plex var	_GYQQYAYDGC(io)DYIALNEDLK_	P01901	H-2 class I histocompatibility antigen, K-B alpha chain	3	891.09	0.73209	0.00059024	47.499	1	2218.5	2982.2	1.344
481	GYSFSLTTFSPSGK	14	Unmodified	_GYSFSLTTFSPSGK_	P49722	Proteasome subunit alpha type-2	2	739.862	0.66834	0.0008737	70.26	1	0	0	NA
482	GYSFTTTAER	10	Unmodified	_GYSFTTTAER_	P63260	Actin, cytoplasmic 2	2	566.767	0.30472	3.6679e-10	131.52	2	4341.8	5599.9	1.29
483	GYWASYNIPFHK	12	Unmodified	_GYWASYNIPFHK_	Q8VCI0	Phospholipase B-like 1	3	494.91	-0.33908	0.015017	42.031	1	0	0	NA
484	HAACPVLVGNK	11	iodo TMT-6plex var	_HAAC(io)PVLVGNK_	Q60715	Prolyl 4-hydroxylase subunit alpha-1	3	479.945	-0.0072689	1.0729e-07	117.53	1	9417.6	12795	1.359
485	HAACPVLVGNK	11	iodo TMT-6plex var	_HAAC(io)PVLVGNK_	Q60715	Prolyl 4-hydroxylase subunit alpha-1	2	719.414	0.45251	4.9185e-07	121.73	1	5553.6	6668.7	1.201
486	HAATAVSPLATAVCR	15	iodo TMT-6plex var	_HAATAVSPLATAVC(io)R_	Q9EPL0	Xylosyltransferase 2	3	599.672	0.55233	0.00021542	67.846	1	4663.8	5812.6	1.246
487	HALIIYDDLSK	11	Unmodified	_HALIIYDDLSK_	Q03265	ATP synthase subunit alpha, mitochondrial	3	429.903	-0.67323	0.00048827	82.261	1	1553.9	2296.3	1.478
488	HALIIYDDLSK	11	Unmodified	_HALIIYDDLSK_	Q03265	ATP synthase subunit alpha, mitochondrial	2	644.351	0.31332	0.00029998	93.839	1	1946	3132.3	1.61
489	HCAVPQLIATLK	12	iodo TMT-6plex var	_HC(io)AVPQLIATLK_	Q9Z126	Platelet factor 4	3	541.659	0.26635	0.00015448	86.288	2	7719.7	9829.2	1.273
490	HCNMVLENVK	10	iodo TMT-6plex var	_HC(io)NMVLENVK_	P62317	Small nuclear ribonucleoprotein Sm D2	3	505.937	-0.1357	1.0816e-10	132.25	1	6190.7	8155.2	1.317
491	HCYNIHNCIMK	11	2 iodo TMT-6plex var	_HC(io)YNIHNC(io)IMK_	P11680	Properdin	5	407.618	0.20477	0.0013802	58.699	1	0	0	NA
492	HDCDLLR	7	iodo TMT-6plex var	_HDC(io)DLLR_	Q5SX40	Myosin-1	3	400.883	-0.26762	0.0017454	78.178	1	18222	18119	0.994
493	HDLGHFMLR	9	Unmodified	_HDLGHFMLR_	Q923D2	Flavin reductase (NADPH)	3	375.859	-0.056629	0.00025111	88.921	1	1254.6	1707.1	1.361
494	HEAGDMMGGHAIR	13	Unmodified	_HEAGDMMGGHAIR_	P10605	Cathepsin B	3	461.208	-0.099623	2.2094e-05	97.957	1	4585.4	6528.1	1.424
495	HEAGDMMGGHAIR	13	Unmodified	_HEAGDMMGGHAIR_	P10605	Cathepsin B	2	691.309	0.36811	2.8053e-33	177.83	1	5118.2	7748.6	1.514
496	HEEIVPQCLGSEEIK	15	Unmodified	_HEEIVPQCLGSEEIK_	Q3TQQ9	Uncharacterized protein C1orf112 homolog	3	570.95	0.35391	0.015796	36.944	1	43741	70295	1.607
497	HEGVFICR	8	iodo TMT-6plex var	_HEGVFIC(io)R_	P35550	rRNA 2'-O-methyltransferase fibrillarin	3	430.571	-0.22759	0.017193	47.657	1	15962	34656	2.171
498	HELIEFR	7	Unmodified	_HELIEFR_	Q68FD5	Clathrin heavy chain 1	2	472.253	-0.17366	0.011632	71.134	1	0	0	NA
499	HELQANCYEEVK	12	iodo TMT-6plex var	_HELQANC(io)YEEVK_	P18760	Cofilin-1	3	597.968	1.2214	3.583e-06	107.53	1	5401.1	8695.3	1.61
500	HELQANCYEEVKDR	14	iodo TMT-6plex var	_HELQANC(io)YEEVKDR_	P18760	Cofilin-1	4	516.51	0.033169	0.00021806	79.804	1	4704.3	6575.7	1.398
501	HELQANCYEEVKDR	14	iodo TMT-6plex var	_HELQANC(io)YEEVKDR_	P18760	Cofilin-1	3	688.344	0.3515	0.0073086	54.09	1	5303.7	8513.5	1.605
502	HEMLPANLIQAQR	13	Unmodified	_HEMLPANLIQAQR_	Q9DCD0	6-phosphogluconate dehydrogenase, decarboxylating	3	507.605	-0.11963	0.00015049	87.026	1	0	0	NA
503	HEMLPANLIQAQR	13	Unmodified	_HEMLPANLIQAQR_	Q9DCD0	6-phosphogluconate dehydrogenase, decarboxylating	2	760.904		0.0034692	53.034	1	0	0	NA
504	HEMPPHIYAITDTAYR	16	Unmodified	_HEMPPHIYAITDTAYR_	Q8VDD5	Myosin-9	3	638.977		2.1956e-05	52.172	1	0	0	NA
505	HEQNIDCGGGYVK	13	iodo TMT-6plex var	_HEQNIDC(io)GGGYVK_	P14211	Calreticulin	3	583.624	0.12988	1.6037e-21	161.21	1	20111	25721	1.279
506	HEQNIDCGGGYVK	13	iodo TMT-6plex var	_HEQNIDC(io)GGGYVK_	P14211	Calreticulin	2	874.933	0.45881	1.6538e-19	150.34	1	12401	15591	1.257
507	HEQNIDCGGGYVK	13	iodo TMT-6plex var	_HEQNIDC(io)GGGYVK_	P14211	Calreticulin	4	437.97	-0.11708	0.0002806	71.806	1	12336	16109	1.306
510	HFCPNVPIILVGNK	14	iodo TMT-6plex var	_HFC(io)PNVPIILVGNK_	Q9QUI0	Transforming protein RhoA	3	627.364	0.30473	0.0049587	43.717	2	0	0	NA
512	HFDWLYAR	8	Unmodified	_HFDWLYAR_	Q91ZR2	Sorting nexin-18	2	554.272	-0.17708	0.0067902	73.208	1	0	0	NA
513	HFDWLYER	8	Unmodified	_HFDWLYER_	Q91VH2	Sorting nexin-9	2	583.275	-0.28636	1.0623e-07	121.09	1	2765.7	3690.2	1.334
514	HFFTVTDPR	9	Unmodified	_HFFTVTDPR_	Q91V61	Sideroflexin-3	2	560.283	0.34257	0.00046419	87.639	1	3153	3960.7	1.256
515	HFGPFFR	7	Unmodified	_HFGPFFR_	O35604	Niemann-Pick C1 protein	2	454.232	-0.15836	2.2376e-07	117.56	1	3139.9	4617.9	1.471
516	HFGYQVLQIEDGVVVGAPGEGDNTGGLYHCR	31	iodo TMT-6plex var	_HFGYQVLQIEDGVVVGAPGEGDNTGGLYHC(io)R_	P24063	Integrin alpha-L	4	904.951	0.54222	2.7113e-24	113.91	1	2960.9	4576	1.545
517	HFGYTSYSVSNSVK	14	Unmodified	_HFGYTSYSVSNSVK_	P10605	Cathepsin B	2	788.376	0.36969	0.0034233	48.608	1	4070.4	5241.9	1.288
518	HFGYTSYSVSNSVK	14	Unmodified	_HFGYTSYSVSNSVK_	P10605	Cathepsin B	3	525.919	0.054085	0.00063335	61.067	1	0	0	NA
519	HFGYTSYSVSNSVK	14	Unmodified	_HFGYTSYSVSNSVK_	P10605	Cathepsin B	3	525.919	0.32105	8.4598e-17	137.95	2	1650.5	2297.7	1.392
520	HFGYTSYSVSNSVK	14	Unmodified	_HFGYTSYSVSNSVK_	P10605	Cathepsin B	2	788.376	0.62098	1.3152e-129	280.23	3	1418.4	1449.4	1.022
521	HFHALGGWGELQNTIK	16	Unmodified	_HFHALGGWGELQNTIK_	P24527	Leukotriene A-4 hydrolase	3	603.313	0.42394	0.00018007	72.209	1	0	0	NA
522	HFHLYGSK	8	Unmodified	_HFHLYGSK_	P24063	Integrin alpha-L	2	494.754	-0.17678	0.0015497	85.161	1	7152.9	10373	1.45
523	HFHPLFEYFDYESR	14	Unmodified	_HFHPLFEYFDYESR_	Q9EQH3	Vacuolar protein sorting-associated protein 35	3	629.621	0.12799	3.2613e-05	91.28	1	1151.4	2064.7	1.793
524	HFHYWFVESQNDPK	14	Unmodified	_HFHYWFVESQNDPK_	P16675	Lysosomal protective protein	3	611.95	0.076972	8.2595e-08	110.8	2	1980.7	2634.4	1.33
525	HFHYWFVESQNDPK	14	Unmodified	_HFHYWFVESQNDPK_	P16675	Lysosomal protective protein	4	459.214	-0.23428	0.00043878	61.532	2	3343.6	4972.7	1.487
526	HFHYWFVESQNDPK	14	Unmodified	_HFHYWFVESQNDPK_	P16675	Lysosomal protective protein	2	917.421	0.43697	3.3344e-09	117.7	1	602.21	886.08	1.471
527	HFIEQGINVCLCQSYAK	17	2 iodo TMT-6plex var	_HFIEQGINVC(io)LC(io)QSYAK_	P05202	Aspartate aminotransferase, mitochondrial	4	653.603	0.13058	1.1578e-06	94.203	1	4969.7	5998.6	1.207
528	HFLTQVK	7	Unmodified	_HFLTQVK_	Q8VI93	2'-5'-oligoadenylate synthase 3	2	436.753	0.091042	0.0057145	77.058	1	4570.8	6674.8	1.46
529	HFMFLSAEQPYK	12	Unmodified	_HFMFLSAEQPYK_	Q99LY9	NADH dehydrogenase [ubiquinone] iron-sulfur protein 5	2	749.363	0.14149	0.00099343	71.176	1	3055.5	4066.4	1.331
530	HFMFLSAEQPYK	12	Unmodified	_HFMFLSAEQPYK_	Q99LY9	NADH dehydrogenase [ubiquinone] iron-sulfur protein 5	3	499.911	-0.28279	0.023822	36.952	1	0	0	NA
531	HFNAPSHIR	9	Unmodified	_HFNAPSHIR_	P61255	60S ribosomal protein L26	3	360.19	-0.32974	1.4599e-07	116.37	1	16612	36193	2.179
532	HFNLLSSR	8	Unmodified	_HFNLLSSR_	Q9Z2G9	Oxidoreductase HTATIP2	2	487.264	0.14092	5.8065e-06	110.55	1	5284.3	7050.4	1.334
533	HFPLTSTLK	9	Unmodified	_HFPLTSTLK_	O35744	Chitinase-like protein 3	2	522.298	0.37386	2.0746e-07	117.53	2	3725.1	5101.2	1.369
534	HFPSVNWLISYSK	13	Unmodified	_HFPSVNWLISYSK_	P50516	V-type proton ATPase catalytic subunit A	2	789.409	0.59742	0.0010366	63.754	1	1954	3246.9	1.662
535	HFPSVNWLISYSK	13	Unmodified	_HFPSVNWLISYSK_	P50516	V-type proton ATPase catalytic subunit A	3	526.609	0.26498	2.7456e-08	118.76	1	1099.3	1095	0.996
536	HFSDIFLGR	9	Unmodified	_HFSDIFLGR_	P56528	ADP-ribosyl cyclase/cyclic ADP-ribose hydrolase 1	2	546.285	0.23115	1.4278e-10	134.05	1	1451.6	1978.6	1.363
537	HFSGLEEAVYR	11	Unmodified	_HFSGLEEAVYR_	P42932	T-complex protein 1 subunit theta	2	654.323	0.75144	0.0051552	58.172	1	3119.3	3972.5	1.274
538	HFSLAATR	8	Unmodified	_HFSLAATR_	Q9JHJ0	Tropomodulin-3	2	451.746	-0.27181	0.024757	59.35	1	4462.3	5340.3	1.197
540	HFTEFVPLR	9	Unmodified	_HFTEFVPLR_	P50516	V-type proton ATPase catalytic subunit A	2	573.309	-0.052	1.7632e-05	105.52	2	2504.7	3604.9	1.439
541	HFTLLVYK	8	Unmodified	_HFTLLVYK_	Q01965	T-lymphocyte surface antigen Ly-9	2	510.797	-0.17525	2.6147e-10	128.61	1	2435.3	3841.4	1.577
542	HFTVVGDDYHTWNVNYK	17	Unmodified	_HFTVVGDDYHTWNVNYK_	Q3U2S8	Voltage-gated hydrogen channel 1	3	698.994	0.18972	0.00011952	70.47	1	1437.7	1981.2	1.378
544	HFVDSHHQKPVNAIIEHVR	19	Unmodified	_HFVDSHHQKPVNAIIEHVR_	Q78PY7	Staphylococcal nuclease domain-containing protein 1	4	566.552	0.58045	1.1549e-07	89.459	1	6006.7	9607.4	1.599
545	HFWADSK	7	Unmodified	_HFWADSK_	Q9CQX2	Cytochrome b5 type B	2	445.711	-0.091652	0.002354	83.753	1	2357.9	3397.8	1.441
546	HFYNQNFCR	9	iodo TMT-6plex var	_HFYNQNFC(io)R_	Q9EQU3	Toll-like receptor 9	3	519.924	0.19419	5.4137e-05	95.741	1	5454.7	11006	2.018
547	HFYNQNFCR	9	iodo TMT-6plex var	_HFYNQNFC(io)R_	Q9EQU3	Toll-like receptor 9	2	779.383		0.0019573	73.26	1	0	0	NA
548	HFYQPIWTLVGAGAK	15	Unmodified	_HFYQPIWTLVGAGAK_	Q9R112	Sulfide:quinone oxidoreductase, mitochondrial	2	844.451	0.33235	5.4237e-17	141	1	1522.2	2273.2	1.493
549	HFYQPIWTLVGAGAK	15	Unmodified	_HFYQPIWTLVGAGAK_	Q9R112	Sulfide:quinone oxidoreductase, mitochondrial	3	563.303	0.15498	0.00027715	75.589	1	465.59	726.95	1.561
550	HFYWYLTNEGIQYLR	15	Unmodified	_HFYWYLTNEGIQYLR_	P63325	40S ribosomal protein S10	3	668.332	0.58327	4.4997e-23	160.38	1	0	242.87	NA
551	HFYWYLTNEGIQYLR	15	Unmodified	_HFYWYLTNEGIQYLR_	P63325	40S ribosomal protein S10	2	1001.99	0.17936	8.5022e-13	130.2	1	569.18	594.7	1.045
552	HFYYAAVPSAR	11	Unmodified	_HFYYAAVPSAR_	Q6PB93	Polypeptide N-acetylgalactosaminyltransferase 2	2	641.322	0.66308	0.00011972	97.734	1	2441.3	3558.2	1.458
553	HFYYAAVPSAR	11	Unmodified	_HFYYAAVPSAR_	Q6PB93	Polypeptide N-acetylgalactosaminyltransferase 2	3	427.884	-0.17013	0.00064656	75.652	1	0	0	NA
554	HGEVCPAGWK	10	iodo TMT-6plex var	_HGEVC(io)PAGWK_	P35700	Peroxiredoxin-1	2	706.869	0.7849	0.0016509	91.658	1	5043.8	6906.4	1.369
555	HGEVCPAGWKPGSDTIKPDVNK	22	iodo TMT-6plex var	_HGEVC(io)PAGWKPGSDTIKPDVNK_	P35700	Peroxiredoxin-1	4	666.85	0.6524	5.9602e-10	90.206	2	7537.1	6661.8	0.884
556	HGEVCPAGWKPGSDTIKPDVNK	22	iodo TMT-6plex var	_HGEVC(io)PAGWKPGSDTIKPDVNK_	P35700	Peroxiredoxin-1	3	888.797	0.77296	4.0086e-12	108.96	2	17994	13434	0.747
557	HGEVCPAGWKPGSDTIKPDVNK	22	iodo TMT-6plex var	_HGEVC(io)PAGWKPGSDTIKPDVNK_	P35700	Peroxiredoxin-1	5	533.681	-0.061639	2.1732e-26	140.84	1	18623	14128	0.759
558	HGEVCPAGWKPGSETIIPDPAGK	23	iodo TMT-6plex var	_HGEVC(io)PAGWKPGSETIIPDPAGK_	O08807	Peroxiredoxin-4	4	669.601	0.315	9.7638e-08	76.492	2	4308.1	6175.9	1.434
559	HGFDEWFGSPNCHFGPYDNK	20	iodo TMT-6plex var	_HGFDEWFGSPNC(io)HFGPYDNK_	Q571E4	N-acetylgalactosamine-6-sulfatase	4	671.555	0.72386	0.00091643	45.916	1	1958.6	2831.8	1.446
560	HGFNHQTLEFFMK	13	Unmodified	_HGFNHQTLEFFMK_	Q80W54	CAAX prenyl protease 1 homolog	3	545.929	-0.13715	0.00052933	72.705	1	1584.8	2521.5	1.591
561	HGGSPTSLGTWGSWAGPDHDK	21	Unmodified	_HGGSPTSLGTWGSWAGPDHDK_	O08795	Glucosidase 2 subunit beta	3	717.328	0.2898	3.809e-06	72.883	1	1711.9	2687.5	1.57
562	HGGTIPVVPTAEFQDR	16	Unmodified	_HGGTIPVVPTAEFQDR_	P26443	Glutamate dehydrogenase 1, mitochondrial	3	575.297	0.016348	7.1291e-05	81.448	1	2424	3346	1.38
563	HGGTIPVVPTAEFQDR	16	Unmodified	_HGGTIPVVPTAEFQDR_	P26443	Glutamate dehydrogenase 1, mitochondrial	2	862.442	0.047366	9.5097e-08	106.14	1	1411.1	2270.7	1.609
564	HGIPDETCNNYQAK	14	iodo TMT-6plex var	_HGIPDETC(io)NNYQAK_	Q9WUU7	Cathepsin Z	4	480.487	0.13715	0.0002819	69.03	1	3354.1	4869.9	1.452
565	HGIPDETCNNYQAK	14	iodo TMT-6plex var	_HGIPDETC(io)NNYQAK_	Q9WUU7	Cathepsin Z	2	959.968	0.52785	9.0617e-28	168.89	1	5148.3	9002	1.749
566	HGIPDETCNNYQAK	14	iodo TMT-6plex var	_HGIPDETC(io)NNYQAK_	Q9WUU7	Cathepsin Z	3	640.314	0.65977	4.6366e-13	131.32	1	14177	20783	1.466
567	HGIVEDWDLMER	12	Unmodified	_HGIVEDWDLMER_	Q99JY9	Actin-related protein 3	3	500.57	-0.34905	0.00072948	63.473	1	0	0	NA
568	HGSLGFLPR	9	Unmodified	_HGSLGFLPR_	P27659	60S ribosomal protein L3	2	492.275	0.14661	1.1493e-14	148.52	2	7294.3	10286	1.41
569	HGTCAAQVDALNSEK	15	iodo TMT-6plex var	_HGTC(io)AAQVDALNSEK_	Q9CQ01	Ribonuclease T2	3	624.986	0.33008	7.2728e-29	163.8	1	7262.6	10095	1.39
570	HGTCAAQVDALNSEK	15	iodo TMT-6plex var	_HGTC(io)AAQVDALNSEK_	Q9CQ01	Ribonuclease T2	2	936.975		4.1483e-08	71.781	1	0	0	NA
571	HGVFLVR	7	Unmodified	_HGVFLVR_	Q64010	Adapter molecule crk	2	414.248	-0.13416	3.8559e-07	112.56	1	6518.6	9036.4	1.386
572	HGVSYVSLWPGLVQTEMVK	19	Unmodified	_HGVSYVSLWPGLVQTEMVK_	Q99L04	Dehydrogenase/reductase SDR family member 1	3	710.707	0.29299	4.274e-10	107.03	1	409.59	972.76	2.375
573	HGVVPLATYMR	11	Unmodified	_HGVVPLATYMR_	O09167	60S ribosomal protein L21	2	622.334	0.12296	0.0010153	77.062	1	2360.2	4145.7	1.757
574	HHAISAK	7	Unmodified	_HHAISAK_	P35564	Calnexin	2	382.214	-0.43039	0.007262	73.975	2	4447	6237.7	1.403
575	HHTGYEQF	8	Unmodified	_HHTGYEQF_	P17047	Lysosome-associated membrane glycoprotein 2	2	509.722	0.4685	0.047277	48.561	1	2819.4	4082.9	1.448
576	HIALLGFEK	9	Unmodified	_HIALLGFEK_	Q09014	Neutrophil cytosol factor 1	2	514.3	-0.10446	0.001214	83.456	1	0	0	NA
577	HIANYISGIQTIGHR	15	Unmodified	_HIANYISGIQTIGHR_	Q921M3	Splicing factor 3B subunit 3	3	560.637	-0.30048	0.00011592	82.651	1	2114.3	2853.4	1.35
578	HIDFSLR	7	Unmodified	_HIDFSLR_	Q6ZWN5	40S ribosomal protein S9	2	444.24	0.062887	3.4789e-31	177.71	1	2616	3624.6	1.386
579	HIFWGSGSHTLSALVENLK	19	Unmodified	_HIFWGSGSHTLSALVENLK_	Q62351	Transferrin receptor protein 1	3	699.369	0.61269	0.0067096	36.816	1	0	0	NA
580	HIGLVYSGMGPDYR	14	Unmodified	_HIGLVYSGMGPDYR_	P49722	Proteasome subunit alpha type-2	3	522.257	-0.0022825	1.6621e-09	118.88	1	2787.8	3835.9	1.376
581	HIIALWQFLSAHK	13	Unmodified	_HIIALWQFLSAHK_	E9Q555	E3 ubiquitin-protein ligase RNF213	3	521.965	-0.050629	3.4454e-06	107.09	1	861.89	917.03	1.064
582	HILILQNK	8	Unmodified	_HILILQNK_	Q9Z0N2	Eukaryotic translation initiation factor 2 subunit 3, Y-linked	2	489.808	0.039706	4.2913e-05	102.3	1	9506.4	13844	1.456
583	HIMGQNVADYMR	12	Unmodified	_HIMGQNVADYMR_	P47962	60S ribosomal protein L5	2	717.834	0.62113	1.5179e-05	105.65	1	2595.6	3287	1.266
584	HIMGQNVADYMR	12	Unmodified	_HIMGQNVADYMR_	P47962	60S ribosomal protein L5	3	478.892		8.9895e-06	67.08	1	0	0	NA
585	HISIHFK	7	Unmodified	_HISIHFK_	Q9CY64	Biliverdin reductase A	2	441.253	-0.16128	0.020107	66.087	1	0	0	NA
586	HITIFSPEGR	10	Unmodified	_HITIFSPEGR_	Q9QUM9	Proteasome subunit alpha type-6	2	578.809	0.16969	0.011535	57.149	1	0	0	NA
587	HIVLSGGSTMYPGLPSR	17	Oxidation (M)	_HIVLSGGSTM(ox)YPGLPSR_	P61161	Actin-related protein 2	3	596.642	0.80971	0.0036701	42.095	1	0	0	NA
588	HIVLSGGSTMYPGLPSR	17	Unmodified	_HIVLSGGSTMYPGLPSR_	P61161	Actin-related protein 2	3	591.31	0.27089	1.864e-15	131.96	2	2901.8	4641.4	1.599
589	HIVLSGGSTMYPGLPSR	17	Unmodified	_HIVLSGGSTMYPGLPSR_	P61161	Actin-related protein 2	2	886.462	0.54292	6.5844e-08	99.055	1	2012.6	2969.7	1.476
590	HIYFITGETK	10	Unmodified	_HIYFITGETK_	P07901	Heat shock protein HSP 90-alpha	2	604.819	0.49948	1.0275e-18	152.54	1	1503.5	2151.7	1.431
591	HIYFITGETK	10	Unmodified	_HIYFITGETK_	P07901	Heat shock protein HSP 90-alpha	3	403.549	-0.45338	0.0025251	68.557	1	2152.3	3036.9	1.411
592	HIYVGSANMDWR	12	Unmodified	_HIYVGSANMDWR_	Q8BG07	Phospholipase D4	2	724.841	0.58645	1.2226e-19	151.26	1	1869.9	2967	1.587
593	HIYVGSANMDWR	12	Unmodified	_HIYVGSANMDWR_	Q8BG07	Phospholipase D4	3	483.563	0.024969	0.00010486	94.767	1	0	0	NA
594	HLAHQYTWIQGK	12	Unmodified	_HLAHQYTWIQGK_	P56528	ADP-ribosyl cyclase/cyclic ADP-ribose hydrolase 1	3	494.593	0.040262	2.6182e-06	110.08	1	6347.4	10556	1.663
595	HLAHQYTWIQGK	12	Unmodified	_HLAHQYTWIQGK_	P56528	ADP-ribosyl cyclase/cyclic ADP-ribose hydrolase 1	2	741.386		2.6362e-08	100.93	1	0	0	NA
596	HLEFLSLSR	9	Unmodified	_HLEFLSLSR_	Q6R5N8	Toll-like receptor 13	2	551.306	0.059095	0.024103	55.064	1	0	0	NA
597	HLEINPDHSIIETLR	15	Unmodified	_HLEINPDHSIIETLR_	P07901	Heat shock protein HSP 90-alpha	3	596.32	0.62909	0.00040925	65.467	1	2875.8	3986.1	1.386
598	HLFFIQTGISSIDFIPLHNQK	21	Unmodified	_HLFFIQTGISSIDFIPLHNQK_	Q62192	CD180 antigen	3	819.109	0.90091	1.4629e-05	69.422	1	0	0	NA
599	HLFSVLVK	8	Unmodified	_HLFSVLVK_	O35744	Chitinase-like protein 3	2	471.792	-0.27018	4.2496e-14	139.88	2	5551.7	7766.3	1.399
600	HLIIGVSSDR	10	Unmodified	_HLIIGVSSDR_	Q91VR2	ATP synthase subunit gamma, mitochondrial	2	548.809	0.26084	1.1005e-18	151.83	1	4466.3	6271.5	1.404
601	HLIPAANTGESK	12	Unmodified	_HLIPAANTGESK_	P62259	14-3-3 protein epsilon	2	619.33	0.29815	8.0424e-06	108.56	1	2921.9	4424.6	1.514
602	HLLEEDGGSYWCR	13	iodo TMT-6plex var	_HLLEEDGGSYWC(io)R_	P21995	Embigin	3	631.975	0.50466	1.0132e-33	177.16	1	13192	16522	1.252
603	HLLEEDGGSYWCR	13	iodo TMT-6plex var	_HLLEEDGGSYWC(io)R_	P21995	Embigin	2	947.459	0.53501	0.00058556	92.19	2	6307	8183.9	1.298
604	HLLWDLGK	8	Unmodified	_HLLWDLGK_	Q9CZB0	Succinate dehydrogenase cytochrome b560 subunit, mitochondrial	2	491.279	-0.034906	2.0448e-05	107.29	1	2863	4404.1	1.538
605	HLQLAIR	7	Unmodified	_HLQLAIR_	Q8CGP6	Histone H2A type 1-H	2	425.767	-0.084004	4.5338e-14	143.37	2	4423.8	6765.5	1.529
606	HLQLAVR	7	Unmodified	_HLQLAVR_	Q64522	Histone H2A type 2-B	2	418.759	-0.32906	0.014571	69.383	1	4862.6	7643.1	1.572
607	HLTDAYFK	8	Unmodified	_HLTDAYFK_	P47911	60S ribosomal protein L6	2	497.753	0.19654	3.5227e-07	113.26	1	4417.1	5593.8	1.266
608	HLTEYFTFK	9	Unmodified	_HLTEYFTFK_	P48455	Serine/threonine-protein phosphatase 2B catalytic subunit gamma isoform	2	593.301	0.61319	0.028107	52.49	1	2651.1	4151.9	1.566
609	HLTYENVER	9	Unmodified	_HLTYENVER_	P62492	Ras-related protein Rab-11A	2	580.788	0.48402	0.001882	80.706	1	2948.6	4645.6	1.576
611	HLVFPLLEFLSVK	13	Unmodified	_HLVFPLLEFLSVK_	P60229	Eukaryotic translation initiation factor 3 subunit E	3	514.641	0.49175	0.018982	38.3	1	0	0	NA
612	HLVLLSSVSDAAAR	14	Unmodified	_HLVLLSSVSDAAAR_	O09159	Lysosomal alpha-mannosidase	2	719.904	0.25421	1.0336e-06	104.24	1	0	0	NA
613	HLWDYTFGPEK	11	Unmodified	_HLWDYTFGPEK_	P61161	Actin-related protein 2	3	464.891	-0.15654	1.5846e-05	106.16	2	1455.2	2244.4	1.542
614	HLWDYTFGPEK	11	Unmodified	_HLWDYTFGPEK_	P61161	Actin-related protein 2	2	696.833	0.30469	2.3192e-07	119.39	2	2845.8	3904.5	1.372
615	HLWNVDVQGSK	11	Unmodified	_HLWNVDVQGSK_	Q91YI0	Argininosuccinate lyase	2	641.831		0.0010217	75.088	1	0	0	NA
616	HLYFACR	7	iodo TMT-6plex var	_HLYFAC(io)R_	Q61543	Golgi apparatus protein 1	3	413.56	-0.44105	0.0023681	74.517	1	18338	22894	1.248
617	HMLPSGFR	8	Unmodified	_HMLPSGFR_	P62911	60S ribosomal protein L32	2	472.742	-0.14879	2.9642e-05	105.25	1	4915.4	7156.3	1.456
618	HMMAFIEQEANEK	13	Unmodified	_HMMAFIEQEANEK_	Q9D593	V-type proton ATPase subunit E 2	3	526.574	0.0085676	0.00048913	74.698	1	0	0	NA
619	HMSEFMECNLDELVK	15	iodo TMT-6plex var	_HMSEFMEC(io)NLDELVK_	Q9R1P4	Proteasome subunit alpha type-1	4	539.261	-0.24247	0.00015546	74.649	1	2649.7	3100.1	1.17
620	HMSEFMECNLDELVK	15	iodo TMT-6plex var	_HMSEFMEC(io)NLDELVK_	Q9R1P4	Proteasome subunit alpha type-1	2	1077.52	-0.23083	0.0024875	68.044	1	3095.1	4435.6	1.433
621	HMVFLGGAVLADIMK	15	Unmodified	_HMVFLGGAVLADIMK_	P61161	Actin-related protein 2	3	534.623	0.095009	2.1713e-05	90.412	1	292.95	480.09	1.639
622	HMYHSLYLK	9	Unmodified	_HMYHSLYLK_	P84099	60S ribosomal protein L19	3	397.871	-0.46335	0.002075	74.301	1	2854.3	5134.9	1.799
623	HMYHSLYLK	9	Unmodified	_HMYHSLYLK_	P84099	60S ribosomal protein L19	2	596.303	0.60358	0.0002591	93.098	1	2766.5	4302.4	1.555
624	HMYVFGDFK	9	Unmodified	_HMYVFGDFK_	Q9D1Q6	Endoplasmic reticulum resident protein 44	2	572.268	0.1404	0.0016831	81.525	1	0	0	NA
625	HNDDEQYAWESSAGGSFTVR	20	Unmodified	_HNDDEQYAWESSAGGSFTVR_	P11499	Heat shock protein HSP 90-beta	3	752.658		0.024192	30.244	1	0	0	NA
626	HNFTPLAR	8	Unmodified	_HNFTPLAR_	Q8BWT1	3-ketoacyl-CoA thiolase, mitochondrial	2	478.259	-0.17246	0.0029937	81.642	1	5907	9182.4	1.554
627	HNIMDFAMPYFIQVMK	16	Oxidation (M)	_HNIMDFAMPYFIQVM(ox)K_	Q68FD5	Clathrin heavy chain 1	3	667.653	0.88356	0.00045933	52.372	1	311.91	506.14	1.623
628	HNIQALLK	8	Unmodified	_HNIQALLK_	Q9DBC7	cAMP-dependent protein kinase type I-alpha regulatory subunit	2	468.785	-0.16375	0.0054075	75.761	1	0	0	NA
629	HNIYVQAINYPTVPR	15	Unmodified	_HNIYVQAINYPTVPR_	Q8VC19	5-aminolevulinate synthase, nonspecific, mitochondrial	3	595.653		0.0025288	43.592	1	0	0	NA
630	HNQLPLVIEFTEQTAPK	17	Unmodified	_HNQLPLVIEFTEQTAPK_	P09103	Protein disulfide-isomerase	3	655.686	0.62665	6.5204e-12	122.08	3	2567.1	3634.7	1.416
631	HNSGTYNNQYMVLDLK	16	Unmodified	_HNSGTYNNQYMVLDLK_	Q8VCI0	Phospholipase B-like 1	2	948.949	0.32732	3.029e-23	156	2	4314.5	5616.1	1.302
632	HNSGTYNNQYMVLDLK	16	Unmodified	_HNSGTYNNQYMVLDLK_	Q8VCI0	Phospholipase B-like 1	3	632.968	0.31294	0.00020396	69.805	1	1610.6	2383.9	1.48
633	HNWGQGFR	8	Unmodified	_HNWGQGFR_	Q99J56	Derlin-1	2	501.239	-0.011466	0.00071345	90.777	1	0	0	NA
634	HNYYFINYR	9	Unmodified	_HNYYFINYR_	Q9D0D5	General transcription factor IIE subunit 1	2	645.307	0.39368	0.020174	57.59	1	0	0	NA
636	HPGSFDVVHVK	11	Unmodified	_HPGSFDVVHVK_	P62702	40S ribosomal protein S4, X isoform	3	407.884	-0.36845	0.0070273	48.998	1	10791	13757	1.275
637	HPPVVLVPGDLGNQLEAK	18	Unmodified	_HPPVVLVPGDLGNQLEAK_	Q8VEB4	Group XV phospholipase A2	3	628.351	0.3899	8.3247e-05	66.289	1	1589.8	2357.2	1.483
640	HQADACHAYQIIHR	14	iodo TMT-6plex var	_HQADAC(io)HAYQIIHR_	O89017	Legumain	3	664.678	0.76574	6.7038e-11	124.07	1	3703.3	9781	2.641
641	HQADACHAYQIIHR	14	iodo TMT-6plex var	_HQADAC(io)HAYQIIHR_	O89017	Legumain	4	498.76	0.10802	0.0071164	40.477	1	3509.8	6607.4	1.883
642	HQAQIDHYLGLANK	14	Unmodified	_HQAQIDHYLGLANK_	Q99P72	Reticulon-4	3	536.614	0.25062	1.9158e-13	135.81	1	886.35	1245	1.405
643	HQAQIDHYLGLANK	14	Unmodified	_HQAQIDHYLGLANK_	Q99P72	Reticulon-4	2	804.418	0.62656	1.5046e-28	171.11	1	1400.4	2362.4	1.687
644	HQAQIDHYLGLANK	14	Unmodified	_HQAQIDHYLGLANK_	Q99P72	Reticulon-4	4	402.713	-0.33506	0.00038528	68.171	1	1846.3	2629.3	1.424
645	HQFYPTVVYLTK	12	Unmodified	_HQFYPTVVYLTK_	Q9DBY1	E3 ubiquitin-protein ligase synoviolin	2	748.401		0.00019061	63.181	1	0	0	NA
646	HQGVMVGMGQK	11	Oxidation (M)	_HQGVM(ox)VGMGQK_	P63260	Actin, cytoplasmic 2	2	594.287	0.69165	6.8818e-05	100.92	1	6757	9708.7	1.437
647	HQGVMVGMGQK	11	Unmodified	_HQGVMVGMGQK_	P63260	Actin, cytoplasmic 2	2	586.289	0.37532	1.7836e-48	205.53	2	3862.1	5860.2	1.517
648	HQGVMVGMGQK	11	Unmodified	_HQGVMVGMGQK_	P63260	Actin, cytoplasmic 2	3	391.195	-0.054388	0.00056801	78.932	1	2688.1	3927.9	1.461
651	HQSLGGQYGVQGFPTIK	17	Unmodified	_HQSLGGQYGVQGFPTIK_	Q922R8	Protein disulfide-isomerase A6	3	606.316	0.43619	2.4553e-20	147.09	3	3998.3	6357.7	1.59
652	HQSLGGQYGVQGFPTIK	17	Unmodified	_HQSLGGQYGVQGFPTIK_	Q922R8	Protein disulfide-isomerase A6	2	908.971	0.73129	5.8053e-32	172.6	1	2308.2	3565.1	1.545
653	HQTLQGLAFPLQPEAQR	17	Unmodified	_HQTLQGLAFPLQPEAQR_	Q9Z0P5	Twinfilin-2	3	645.346	0.18201	4.8903e-06	88.637	1	2002.1	3218.5	1.608
654	HQTLQGVAFPISR	13	Unmodified	_HQTLQGVAFPISR_	Q91YR1	Twinfilin-1	3	485.269	-0.13294	0.0005329	72.374	1	4304.8	6933.3	1.611
655	HQYYNQEWTLWDR	13	Unmodified	_HQYYNQEWTLWDR_	Q02053	Ubiquitin-like modifier-activating enzyme 1	3	613.613	-0.10316	4.4393e-05	96.059	1	1608.6	2232	1.388
656	HSAVAYFQR	9	Unmodified	_HSAVAYFQR_	O70145	Neutrophil cytosol factor 2	2	539.775	0.21119	3.0186e-05	100.98	1	0	0	NA
657	HSGLWHSGLIDK	12	Unmodified	_HSGLWHSGLIDK_	Q9ER41	Torsin-1B	3	450.57		0.0028558	45.911	1	0	0	NA
658	HSGNITFDEIVNIAR	15	Unmodified	_HSGNITFDEIVNIAR_	P35979	60S ribosomal protein L12	3	562.625	0.17456	0.008203	42.947	1	0	0	NA
659	HSLPDLPYDYGALEPHINAQIMQLHHSK	28	Unmodified	_HSLPDLPYDYGALEPHINAQIMQLHHSK_	P09671	Superoxide dismutase [Mn], mitochondrial	5	645.725	0.66027	0.00093276	35.54	1	691.02	1247.1	1.805
660	HSMNPFCEIAVEEAVR	16	iodo TMT-6plex var	_HSMNPFC(io)EIAVEEAVR_	Q9DCW4	Electron transfer flavoprotein subunit beta	4	541.024	0.20048	0.00022877	58.246	1	0	0	NA
661	HSQAVEELADQLEQTK	16	Unmodified	_HSQAVEELADQLEQTK_	Q8VDD5	Myosin-9	3	609.302	0.13705	5.5831e-06	93.226	1	1362.9	2358.8	1.731
662	HSQAVEELADQLEQTKR	17	Unmodified	_HSQAVEELADQLEQTKR_	Q8VDD5	Myosin-9	3	661.336	0.38742	1.5675e-08	104.88	1	2219	3266.8	1.472
663	HSQFIGYPITLFVEK	15	Unmodified	_HSQFIGYPITLFVEK_	P07901	Heat shock protein HSP 90-alpha	3	593.654	0.55467	0.00041986	64.476	2	1249.1	1644.3	1.316
664	HSQFIGYPITLFVEK	15	Unmodified	_HSQFIGYPITLFVEK_	P07901	Heat shock protein HSP 90-alpha	2	889.977	0.81972	3.0928e-05	91.657	1	1218.1	1857.3	1.525
665	HSQFIGYPITLYLEK	15	Unmodified	_HSQFIGYPITLYLEK_	P11499	Heat shock protein HSP 90-beta	2	904.983	0.48107	7.8379e-10	121.45	2	1800.1	2821.6	1.567
666	HSVFPTLR	8	Unmodified	_HSVFPTLR_	O35298	Acyloxyacyl hydrolase	2	478.769	-0.034264	0.010226	70.332	1	6435.7	7077.6	1.1
667	HSVGVVIGR	9	Unmodified	_HSVGVVIGR_	Q3U0V1	Far upstream element-binding protein 2	2	462.275	0.15828	0.0020796	79.893	1	0	0	NA
668	HSYMQVINAR	10	Unmodified	_HSYMQVINAR_	P0DOV2	Interferon-activable protein 204	2	609.806		0.0030443	82.417	1	0	0	NA
669	HTAMVSWGGVSIPNSPFR	18	Unmodified	_HTAMVSWGGVSIPNSPFR_	Q8BTM8	Filamin-A	3	648.325	0.72281	5.5472e-16	133.28	1	1256.3	1706.7	1.359
672	HTFWQFR	7	Unmodified	_HTFWQFR_	Q3U4G3	Xyloside xylosyltransferase 1	2	511.254	-0.034464	2.1904e-05	106.42	1	3877.1	6236.4	1.609
673	HTGPNSPDTANDGFVR	16	Unmodified	_HTGPNSPDTANDGFVR_	P70333	Heterogeneous nuclear ribonucleoprotein H2	3	562.261	0.40556	3.114e-10	111.81	1	2492.1	3767.1	1.512
674	HTGPNSPDTANDGFVR	16	Unmodified	_HTGPNSPDTANDGFVR_	P70333	Heterogeneous nuclear ribonucleoprotein H2	2	842.887		2.8687e-16	99.344	1	0	0	NA
675	HTGYVVTQLDGLYLGAQK	18	Unmodified	_HTGYVVTQLDGLYLGAQK_	Q8VCI0	Phospholipase B-like 1	3	655.014	0.4565	1.7949e-20	144.73	2	2511.2	3055.5	1.217
676	HTGYVVTQLDGLYLGAQK	18	Unmodified	_HTGYVVTQLDGLYLGAQK_	Q8VCI0	Phospholipase B-like 1	2	982.018	0.16324	5.6429e-32	168.68	1	908.15	1244.9	1.371
677	HTLAANFNPVSEER	14	Unmodified	_HTLAANFNPVSEER_	P24668	Cation-dependent mannose-6-phosphate receptor	2	792.892	0.84354	4.9179e-53	206.49	1	1561	2244.2	1.438
678	HTLAANFNPVSEER	14	Unmodified	_HTLAANFNPVSEER_	P24668	Cation-dependent mannose-6-phosphate receptor	3	528.93	0.50465	5.1672e-12	124.45	1	1726.5	2509.3	1.453
680	HTNYTMEHIR	10	Unmodified	_HTNYTMEHIR_	P57780	Alpha-actinin-4	2	651.306	0.68721	0.00023482	95.483	1	3247.3	5507.7	1.696
681	HVCGHYTQVVWADSYK	16	iodo TMT-6plex var	_HVC(io)GHYTQVVWADSYK_	Q9CWG1	Glioma pathogenesis-related protein 1	3	741.372	0.59798	0.00013255	66.568	1	2951.8	4282	1.451
682	HVCGHYTQVVWADSYK	16	iodo TMT-6plex var	_HVC(io)GHYTQVVWADSYK_	Q9CWG1	Glioma pathogenesis-related protein 1	4	556.281	-0.076178	0.00043952	50.874	1	2000.2	3108.4	1.554
683	HVIPMNPNTDDLFNAVGDGIVLCK	24	iodo TMT-6plex var	_HVIPMNPNTDDLFNAVGDGIVLC(io)K_	Q61233	Plastin-2	4	728.631	1.0045	1.0438e-08	83.395	2	3380.5	4944.6	1.463
684	HVLPASETACLR	12	iodo TMT-6plex var	_HVLPASETAC(io)LR_	Q8BQ47	Protein canopy homolog 4	3	542.638	0.5432	0.00012085	89.266	1	4477.2	6341.3	1.416
685	HVLQQFADNDVSR	13	Unmodified	_HVLQQFADNDVSR_	P51660	Peroxisomal multifunctional enzyme type 2	3	510.255		0.00035147	50.222	1	0	0	NA
686	HVLQQFADNDVSR	13	Unmodified	_HVLQQFADNDVSR_	P51660	Peroxisomal multifunctional enzyme type 2	3	510.255		0.00014812	56.139	1	0	0	NA
687	HVLVILTDMSSYAEALR	17	Unmodified	_HVLVILTDMSSYAEALR_	P62814	V-type proton ATPase subunit B, brain isoform	2	959.509	0.66574	0.00011984	76.82	2	2212	3781	1.709
688	HVLVTLGEK	9	Unmodified	_HVLVTLGEK_	Q60605	Myosin light polypeptide 6	2	498.298	-0.022456	0.001214	83.456	1	1096.5	1603.5	1.462
689	HVVFIAQR	8	Unmodified	_HVVFIAQR_	P62082	40S ribosomal protein S7	2	485.285	0.043791	4.8916e-14	138.37	1	2812.5	3287.9	1.169
692	HWDFNIK	7	Unmodified	_HWDFNIK_	Q8VCI0	Phospholipase B-like 1	2	480.24	-0.19317	2.4659e-31	180.7	1	4330.6	5888	1.36
693	HWGGNVLGPK	10	Unmodified	_HWGGNVLGPK_	P12970	60S ribosomal protein L7a	2	532.785	0.030635	0.0015544	77.662	1	12431	18102	1.456
694	HWMLHFPR	8	Unmodified	_HWMLHFPR_	Q91VX9	Transmembrane protein 168	3	375.192	-0.32507	0.00037654	91.906	1	2296	3095.8	1.348
695	HWPFMVVNDAGR	12	Oxidation (M)	_HWPFM(ox)VVNDAGR_	P63017	Heat shock cognate 71 kDa protein	3	482.231	0.026319	0.00027297	78.342	1	0	0	NA
696	HWPFMVVNDAGR	12	Unmodified	_HWPFMVVNDAGR_	P63017	Heat shock cognate 71 kDa protein	2	714.846	-0.03931	0.0010534	69.03	3	1150.9	1738.7	1.511
697	HWPFMVVNDAGR	12	Unmodified	_HWPFMVVNDAGR_	P63017	Heat shock cognate 71 kDa protein	3	476.9	-0.5133	1.048e-10	125.74	3	2748.4	4274.2	1.555
698	HWPFMVVNDAGRPK	14	Oxidation (M)	_HWPFM(ox)VVNDAGRPK_	P63017	Heat shock cognate 71 kDa protein	3	557.28	-0.18602	0.00015863	82.85	2	0	0	NA
699	HWPFMVVNDAGRPK	14	Unmodified	_HWPFMVVNDAGRPK_	P63017	Heat shock cognate 71 kDa protein	3	551.949	0.057889	4.2825e-13	133.32	3	4581.1	6477.8	1.414
700	HWPFMVVNDAGRPK	14	Unmodified	_HWPFMVVNDAGRPK_	P63017	Heat shock cognate 71 kDa protein	4	414.213	-0.33509	0.00029525	70.524	1	752.21	1263.8	1.68
701	HWPSSHNWFFAK	12	Unmodified	_HWPSSHNWFFAK_	O88668	Protein CREG1	3	515.246	-0.22319	5.7368e-06	107.97	6	7799.4	10536	1.351
702	HWWQDLFR	8	Unmodified	_HWWQDLFR_	A2A5R2	Brefeldin A-inhibited guanine nucleotide-exchange protein 2	2	594.291	0.33517	2.9331e-10	127.56	1	1234	2190.3	1.775
703	HWYHQVQTR	9	Unmodified	_HWYHQVQTR_	Q8VI93	2'-5'-oligoadenylate synthase 3	3	418.876	-0.060608	0.001457	78.516	1	12980	18304	1.41
704	HWYHQVQTR	9	Unmodified	_HWYHQVQTR_	Q8VI93	2'-5'-oligoadenylate synthase 3	2	627.81	0.39582	0.00041008	89.08	1	2804.6	4932.3	1.759
705	HWYQLCK	7	iodo TMT-6plex var	_HWYQLC(io)K_	P11928	2'-5'-oligoadenylate synthase 1A	3	436.236	-0.20765	0.0022331	75.311	1	9825.8	12336	1.255
706	HWYQQYVR	8	Unmodified	_HWYQQYVR_	Q8VI94	2'-5'-oligoadenylate synthase-like protein 1	2	590.288	0.51646	6.1637e-05	98.997	1	2693.7	3701.8	1.374
707	HYFQNTQGLIFVVDSNDR	18	Unmodified	_HYFQNTQGLIFVVDSNDR_	P84084	ADP-ribosylation factor 5	3	718.352	0.27506	2.6416e-32	170.16	2	1818.9	2395	1.317
708	HYFQNTQGLIFVVDSNDR	18	Unmodified	_HYFQNTQGLIFVVDSNDR_	P84084	ADP-ribosylation factor 5	2	1077.02	0.12874	3.7581e-32	170.89	1	0	647.3	NA
709	HYFQNTQGLIFVVDSNDRER	20	Unmodified	_HYFQNTQGLIFVVDSNDRER_	P84084	ADP-ribosylation factor 5	3	813.4	0.58281	2.4111e-23	144.68	1	1215.8	1840.5	1.514
710	HYFQNTQGLIFVVDSNDRER	20	Unmodified	_HYFQNTQGLIFVVDSNDRER_	P84084	ADP-ribosylation factor 5	4	610.302	0.12772	1.1207e-13	116.73	1	1067.8	1650.9	1.546
711	HYFSLFK	7	Unmodified	_HYFSLFK_	P0DOV1	Interferon-activable protein 205-B	2	471.248	-0.12114	2.1172e-07	117.93	2	4218.5	5371.8	1.273
712	HYGFQLYQSDPSGNYGGWK	19	Unmodified	_HYGFQLYQSDPSGNYGGWK_	Q9R1P0	Proteasome subunit alpha type-4	3	735.333	0.54658	1.9266e-13	119.96	1	1355.5	1943.5	1.434
713	HYGFQLYQSDPSGNYGGWK	19	Unmodified	_HYGFQLYQSDPSGNYGGWK_	Q9R1P0	Proteasome subunit alpha type-4	2	1102.5	-0.024824	0.00092829	51.798	1	0	0	NA
714	HYGGLTGLNK	10	Unmodified	_HYGGLTGLNK_	Q9DBJ1	Phosphoglycerate mutase 1	2	530.283	0.43795	3.2502e-31	179.53	1	2312.5	2956.2	1.278
715	HYGGLTGLNK	10	Unmodified	_HYGGLTGLNK_	Q9DBJ1	Phosphoglycerate mutase 1	3	353.858	-0.14417	0.0046039	60.828	1	4785.4	6377.1	1.333
716	HYGPGWVSMANAGK	14	Oxidation (M)	_HYGPGWVSM(ox)ANAGK_	P24369	Peptidyl-prolyl cis-trans isomerase B	2	745.846	0.58781	0.026292	41.87	1	1621.7	2294	1.415
717	HYGPGWVSMANAGK	14	Oxidation (M)	_HYGPGWVSM(ox)ANAGK_	P24369	Peptidyl-prolyl cis-trans isomerase B	3	497.566	0.00094874	0.00096753	52.576	1	3654	5858	1.603
718	HYGPGWVSMANAGK	14	Unmodified	_HYGPGWVSMANAGK_	P24369	Peptidyl-prolyl cis-trans isomerase B	2	737.848	1.1835	1.2801e-86	239.19	3	3982.8	6113.5	1.535
719	HYGPGWVSMANAGK	14	Unmodified	_HYGPGWVSMANAGK_	P24369	Peptidyl-prolyl cis-trans isomerase B	3	492.235	0.39874	4.8867e-06	98.105	2	2601.4	4242.2	1.631
720	HYGYSLYSAIQSDTSGDYR	19	Unmodified	_HYGYSLYSAIQSDTSGDYR_	O35639	Annexin A3	3	728.327	0.08651	1.4496e-17	129.05	1	1579.6	2378	1.505
721	HYGYSLYSAIQSDTSGDYR	19	Unmodified	_HYGYSLYSAIQSDTSGDYR_	O35639	Annexin A3	2	1091.99		1.0006e-10	83.758	1	0	0	NA
722	HYLDFINHYANLFHEK	16	Unmodified	_HYLDFINHYANLFHEK_	Q9JHU4	Cytoplasmic dynein 1 heavy chain 1	4	516.005	-0.029058	7.2487e-19	147.83	1	1521.1	2508.8	1.649
723	HYLDMNTVLQPWQK	14	Unmodified	_HYLDMNTVLQPWQK_	E9Q555	E3 ubiquitin-protein ligase RNF213	3	591.631	-0.030334	7.2901e-07	102.97	1	1478	2227.7	1.507
724	HYLFDVQR	8	Unmodified	_HYLFDVQR_	Q9CQQ7	ATP synthase F(0) complex subunit B1, mitochondrial	2	539.277	0.58315	1.3375e-19	160.54	1	1567.8	2611.2	1.666
725	HYLFYDGESVSGK	13	Unmodified	_HYLFYDGESVSGK_	P40336	Vacuolar protein sorting-associated protein 26A	2	751.352	0.43106	6.2391e-11	127.02	1	2013	3154.4	1.567
726	HYLHIIESK	9	Unmodified	_HYLHIIESK_	Q9WUA2	Phenylalanine--tRNA ligase beta subunit	3	380.545	0.003777	0.027954	45.738	1	10369	16201	1.562
727	HYLPLSSILDTLDVMAYNK	19	Oxidation (M)	_HYLPLSSILDTLDVM(ox)AYNK_	P29416	Beta-hexosaminidase subunit alpha	3	737.045	1.4499	8.2801e-06	71.685	1	830.27	874.7	1.054
728	HYQINQQWER	10	Unmodified	_HYQINQQWER_	P11276	Fibronectin	3	467.893	0.00082964	2.3536e-05	103.88	1	4211.5	5975.7	1.419
729	HYQINQQWER	10	Unmodified	_HYQINQQWER_	P11276	Fibronectin	2	701.337	0.49928	1.6822e-24	164.64	1	2863	4011.6	1.401
730	HYQQLLQSLEQGEQEESR	18	Unmodified	_HYQQLLQSLEQGEQEESR_	Q9QXS1	Plectin	2	1101.52	0.29177	1.7418e-08	103.66	1	716.42	1243.9	1.736
731	HYSDFFQGQR	10	Unmodified	_HYSDFFQGQR_	Q9D906	Ubiquitin-like modifier-activating enzyme ATG7	2	642.791	0.69105	0.042664	42.718	1	0	0	NA
732	HYVYIIR	7	Unmodified	_HYVYIIR_	A2AAY5	SH3 and PX domain-containing protein 2B	2	482.274	0.11114	3.6428e-05	102.81	1	2571.2	3575.8	1.391
733	HYWTELR	7	Unmodified	_HYWTELR_	Q9JM90	Signal-transducing adaptor protein 1	2	502.751	-0.14381	0.0046813	79.116	1	4225.2	5935.1	1.405
734	HYYHGFR	7	Unmodified	_HYYHGFR_	Q9Z2I0	LETM1 and EF-hand domain-containing protein 1, mitochondrial	2	490.23		0.00040974	102.98	1	0	0	NA
735	HYYTFNTHPGCTNVDSPNFNFQANMDDDSCDAK	33	2 iodo TMT-6plex var	_HYYTFNTHPGC(io)TNVDSPNFNFQANMDDDSC(io)DAK_	A1L314	Macrophage-expressed gene 1 protein	5	886.198	0.57999	1.509e-09	66.884	1	4850.4	6108.1	1.259
736	HYYTFNTHPGCTNVDSPNFNFQANMDDDSCDAK	33	2 iodo TMT-6plex var	_HYYTFNTHPGC(io)TNVDSPNFNFQANMDDDSC(io)DAK_	A1L314	Macrophage-expressed gene 1 protein	4	1107.5	0.081522	2.8918e-07	56.366	1	0	0	NA
737	HYYTGTQGLIFVVDCADR	18	iodo TMT-6plex var	_HYYTGTQGLIFVVDC(io)ADR_	P62331	ADP-ribosylation factor 6	3	796.405	0.26171	0.00023089	55.437	1	0	0	NA
738	IAFAITAIK	9	Unmodified	_IAFAITAIK_	P62270	40S ribosomal protein S18	2	474.3	-0.40209	0.04697	45.598	1	1704.7	2044.2	1.199
739	IAIYELLFK	9	Unmodified	_IAIYELLFK_	P63325	40S ribosomal protein S10	2	555.334	0.37548	2.7188e-05	102.07	1	442.06	649.92	1.47
740	IAVAAQNCYK	10	iodo TMT-6plex var	_IAVAAQNC(io)YK_	P17751	Triosephosphate isomerase	2	705.392	0.69759	1.345e-06	117.89	1	4455.4	7504.9	1.684
741	IAVAAQNCYK	10	iodo TMT-6plex var	_IAVAAQNC(io)YK_	P17751	Triosephosphate isomerase	3	470.597	0.084379	0.0050167	54.066	1	8415.3	11853	1.409
742	ICFGDGDGTVNLESVLQCQAWQSR	24	2 iodo TMT-6plex var	_IC(io)FGDGDGTVNLESVLQC(io)QAWQSR_	Q8VEB4	Group XV phospholipase A2	4	821.919	1.2411	1.2676e-48	177.22	1	8979.5	14085	1.569
743	ICFGDGDGTVNLESVLQCQAWQSR	24	2 iodo TMT-6plex var	_IC(io)FGDGDGTVNLESVLQC(io)QAWQSR_	Q8VEB4	Group XV phospholipase A2	3	1095.56	0.59702	8.8038e-34	160.57	1	6728.5	12917	1.92
744	ICLDILK	7	iodo TMT-6plex var	_IC(io)LDILK_	P61089	Ubiquitin-conjugating enzyme E2 N	3	382.909	-0.030651	0.0057345	67.981	1	23196	19799	0.854
745	IEDEDEQGWCK	11	iodo TMT-6plex var	_IEDEDEQGWC(io)K_	Q9WVE8	Protein kinase C and casein kinase substrate in neurons protein 2	3	560.929	0.098373	0.00081711	65.842	1	0	0	NA
746	IFGPIWNR	8	Unmodified	_IFGPIWNR_	Q00612	Glucose-6-phosphate 1-dehydrogenase X	2	501.78	-0.25608	2.0539e-07	117.93	1	2557.8	3685.2	1.441
747	IFGVTTLDIVR	11	Unmodified	_IFGVTTLDIVR_	P08249	Malate dehydrogenase, mitochondrial	2	617.364		4.6431e-09	113.69	1	0	0	NA
748	IFHVNWFR	8	Unmodified	_IFHVNWFR_	Q8BH04	Phosphoenolpyruvate carboxykinase [GTP], mitochondrial	3	373.535		0.0044497	71.296	1	0	0	NA
749	IFSFAHQTISALIK	14	Unmodified	_IFSFAHQTISALIK_	Q9EQH3	Vacuolar protein sorting-associated protein 35	3	525.968	0.21451	3.7843e-05	89.992	1	843.95	926.62	1.098
750	IFSFAHQTISALIK	14	Unmodified	_IFSFAHQTISALIK_	Q9EQH3	Vacuolar protein sorting-associated protein 35	2	788.448	0.51887	0.012882	44.426	1	0	0	NA
751	IGEHTPSALAIMENANVLAR	20	Unmodified	_IGEHTPSALAIMENANVLAR_	P05064	Fructose-bisphosphate aldolase A	3	703.037	0.28762	0.030328	30.863	1	1600.8	2541.4	1.588
752	IGLFGGAGVGK	11	Unmodified	_IGLFGGAGVGK_	P56480	ATP synthase subunit beta, mitochondrial	2	488.285	0.019805	0.0066609	56.043	1	2167.9	2658.2	1.226
753	IIDLIPDGYPQISCLPK	17	iodo TMT-6plex var	_IIDLIPDGYPQISC(io)LPK_	P97370	Sodium/potassium-transporting ATPase subunit beta-3	3	738.752	1.1428	0.00016636	58.98	2	2180.6	3228.3	1.48
754	IIGAHFSPGLQYFGQSLSGGK	21	Unmodified	_IIGAHFSPGLQYFGQSLSGGK_	P05555	Integrin alpha-M	3	722.044	0.42836	0.00024297	57.045	1	977.85	1592.5	1.629
755	IIGLDQVAGMSETALPGAFK	20	Unmodified	_IIGLDQVAGMSETALPGAFK_	Q8VDD5	Myosin-9	2	1009.53	0.52081	0.0086712	38.159	1	718.89	956.57	1.331
756	IINEPTAAAIAYGLDK	16	Unmodified	_IINEPTAAAIAYGLDK_	P63017	Heat shock cognate 71 kDa protein	2	830.451	0.011143	0.0014622	50.178	1	2347.9	4093.9	1.744
757	IIPGFMCQGGDFTR	14	iodo TMT-6plex var	_IIPGFMC(io)QGGDFTR_	P17742	Peptidyl-prolyl cis-trans isomerase A	3	624.322	0.16504	9.2209e-05	83.087	1	5066.8	6543.3	1.291
758	IIYGGSVTGATCK	13	iodo TMT-6plex var	_IIYGGSVTGATC(io)K_	P17751	Triosephosphate isomerase	2	799.942	0.44848	0.0038337	67.234	1	5499.5	7751.4	1.409
759	ILDDWGEMCK	10	iodo TMT-6plex var	_ILDDWGEMC(io)K_	Q9CXI5	Mesencephalic astrocyte-derived neurotrophic factor	3	513.59	-0.19164	0.00031419	83.862	1	4737.9	6404.7	1.352
760	ILDDWGEMCK	10	iodo TMT-6plex var	_ILDDWGEMC(io)K_	Q9CXI5	Mesencephalic astrocyte-derived neurotrophic factor	2	769.881	0.43968	0.0047803	81.017	2	3767.9	5984.4	1.588
761	ILDIACWVHHK	11	iodo TMT-6plex var	_ILDIAC(io)WVHHK_	P18242	Cathepsin D	3	555.315	-0.047538	0.0002908	81.017	1	5285.2	7521.4	1.423
762	ILDIACWVHHK	11	iodo TMT-6plex var	_ILDIAC(io)WVHHK_	P18242	Cathepsin D	2	832.469	0.39176	1.9337e-06	113.69	1	4217.2	5405.1	1.282
763	ILEFFGLK	8	Unmodified	_ILEFFGLK_	P09103	Protein disulfide-isomerase	2	483.787	-0.0087981	0.0215	60.91	1	545.54	835.2	1.531
764	ILEYAPCR	8	iodo TMT-6plex var	_ILEYAPC(io)R_	P11688	Integrin alpha-5	3	431.911	-0.35633	0.00034766	86.833	1	16260	21487	1.321
765	ILISLATGNR	10	Unmodified	_ILISLATGNR_	P14824	Annexin A6	2	529.322	-0.027513	1.1306e-10	135.43	1	2505.6	3516.5	1.403
766	ILLAELEQLK	10	Unmodified	_ILLAELEQLK_	P20152	Vimentin	2	585.361	0.30663	2.0893e-07	120.45	1	1366.9	2318.5	1.696
767	ILQEDFTCR	9	iodo TMT-6plex var	_ILQEDFTC(io)R_	Q91ZX7	Prolow-density lipoprotein receptor-related protein 1	3	485.261	0.16692	7.2113e-06	104.2	1	9314.7	10945	1.175
768	ILQEDFTCR	9	iodo TMT-6plex var	_ILQEDFTC(io)R_	Q91ZX7	Prolow-density lipoprotein receptor-related protein 1	2	727.387	0.79608	0.012933	74.92	1	6769.6	8641.1	1.276
769	ILSLLQNLGISK	12	Unmodified	_ILSLLQNLGISK_	Q571E4	N-acetylgalactosamine-6-sulfatase	2	649.906	0.61244	0.0034745	56.139	1	3494.7	4011.3	1.148
770	ILVATNLFGR	10	Unmodified	_ILVATNLFGR_	Q8VDW0	ATP-dependent RNA helicase DDX39A	2	552.332	-0.3329	1.8972e-10	134.25	2	2445.3	3874.6	1.585
771	ILVNSITSLVNTFVPSGK	18	Unmodified	_ILVNSITSLVNTFVPSGK_	Q9WV54	Acid ceramidase	2	945.041	0.7626	4.0577e-06	86.8	2	0	229.93	NA
772	ILVNSITSLVNTFVPSGK	18	Unmodified	_ILVNSITSLVNTFVPSGK_	Q9WV54	Acid ceramidase	3	630.363	0.7389	9.8191e-09	104.2	1	348.71	518.23	1.486
773	IMAPVYFILGGK	12	Oxidation (M)	_IM(ox)APVYFILGGK_	Q9WV54	Acid ceramidase	2	662.87	0.55828	0.007802	51.286	1	1410.8	2025.2	1.435
774	IMAPVYFILGGK	12	Unmodified	_IMAPVYFILGGK_	Q9WV54	Acid ceramidase	2	654.873	0.89206	0.0010672	68.536	1	234.16	372.2	1.59
775	IMDCVGCFK	9	2 iodo TMT-6plex var	_IMDC(io)VGC(io)FK_	Q8R180	ERO1-like protein alpha	3	558.636	0.020384	0.0083022	53.965	1	4134.3	5982.9	1.447
776	INISEGNCPER	11	iodo TMT-6plex var	_INISEGNC(io)PER_	P60335	Poly(rC)-binding protein 1	3	520.938	0.30685	0.0026777	54.286	1	0	0	NA
777	INSITVDNCK	10	iodo TMT-6plex var	_INSITVDNC(io)K_	P40124	Adenylyl cyclase-associated protein 1	2	718.392	0.73001	1.7753e-06	115.78	1	0	0	NA
778	INSITVDNCK	10	iodo TMT-6plex var	_INSITVDNC(io)K_	P40124	Adenylyl cyclase-associated protein 1	3	479.264	0.28266	1.2838e-08	123.75	1	11060	14912	1.348
779	IPDWFLNR	8	Unmodified	_IPDWFLNR_	P62270	40S ribosomal protein S18	2	530.782	0.15837	0.00083089	89.296	1	2016.9	2809.3	1.393
780	IPWFQYPIIYDIR	13	Unmodified	_IPWFQYPIIYDIR_	O35129	Prohibitin-2	2	862.464	0.64903	0.027651	39.73	1	121.09	0	NA
781	IPYTQCR	7	iodo TMT-6plex var	_IPYTQC(io)R_	O35290	Eosinophil cationic-type ribonuclease 3	2	605.334	0.56585	0.003208	89.369	1	14921	25430	1.704
782	IQENDFNNLNELQVLDLSGNCPR	23	iodo TMT-6plex var	_IQENDFNNLNELQVLDLSGNC(io)PR_	P58681	Toll-like receptor 7	3	992.168	0.31901	2.751e-16	113.51	1	1808.8	2267.7	1.254
783	IQVLVEADHFK	11	Unmodified	_IQVLVEADHFK_	P16110	Galectin-3	3	433.575	-0.48126	0.0026451	59.265	1	4046.8	6137.9	1.517
784	IQVSELCK	8	iodo TMT-6plex var	_IQVSELC(io)K_	Q61543	Golgi apparatus protein 1	3	416.911	-0.19442	0.025596	42.599	1	7147.1	10311	1.443
785	ISGLIYEETR	10	Unmodified	_ISGLIYEETR_	P62806	Histone H4	2	590.814	0.32924	3.2042e-14	145.99	2	5728.8	8833.1	1.542
786	ISIILPSLLPILSQQR	16	Unmodified	_ISIILPSLLPILSQQR_	Q62192	CD180 antigen	2	896.059	1.3012	3.1332e-10	116.78	1	107.87	0	NA
787	ISIILPSLLPILSQQR	16	Unmodified	_ISIILPSLLPILSQQR_	Q62192	CD180 antigen	3	597.708	1.0611	6.7586e-08	105.14	1	0	0	NA
788	ISLPLPTFSSLNLR	14	Unmodified	_ISLPLPTFSSLNLR_	P20152	Vimentin	2	779.454	0.89033	6.8803e-22	152	2	1169.5	2049.4	1.752
789	ISLPLPTFSSLNLR	14	Unmodified	_ISLPLPTFSSLNLR_	P20152	Vimentin	3	519.971	0.52125	0.00057766	65.895	1	237.39	380.52	1.603
790	ISTPQTNTVPMK	12	Oxidation (M)	_ISTPQTNTVPM(ox)K_	Q924H7	WW domain-containing adapter protein with coiled-coil	2	666.845	1.0427	0.0071991	52.247	1	977.08	1399.3	1.432
791	ITEFCHR	7	iodo TMT-6plex var	_ITEFC(io)HR_	P09103	Protein disulfide-isomerase	3	412.224	-0.2294	0.0093869	61.561	1	19963	25914	1.298
792	ITEFCHR	7	iodo TMT-6plex var	_ITEFC(io)HR_	P09103	Protein disulfide-isomerase	2	617.832	0.33055	0.0016029	94.539	1	10656	14381	1.35
793	ITESIGCVMTGMTADSR	17	iodo TMT-6plex var	_ITESIGC(io)VMTGMTADSR_	Q9QUM9	Proteasome subunit alpha type-6	3	701.014	0.352	1.2083e-08	104.88	1	3069.5	4364.6	1.422
794	ITISDCGQL	9	iodo TMT-6plex var	_ITISDC(io)GQL_	P17742	Peptidyl-prolyl cis-trans isomerase A	2	639.85	0.26721	0.049754	63.534	1	0	0	NA
795	IVFPHGITLDLVSR	14	Unmodified	_IVFPHGITLDLVSR_	Q91ZX7	Prolow-density lipoprotein receptor-related protein 1	3	522.972	0.22266	0.00010713	84.753	1	928.84	1702.7	1.833
796	IVSNASCTTNCLAPLAK	17	2 iodo TMT-6plex var	_IVSNASC(io)TTNC(io)LAPLAK_	P16858	Glyceraldehyde-3-phosphate dehydrogenase	4	591.834	0.43597	0.00014938	58.98	1	3142.1	8660.4	2.756
797	IVSNASCTTNCLAPLAK	17	2 iodo TMT-6plex var	_IVSNASC(io)TTNC(io)LAPLAK_	P16858	Glyceraldehyde-3-phosphate dehydrogenase	3	788.776	0.46463	3.4748e-12	122.08	1	4451.1	10865	2.441
798	IVSPSGAAVPCK	12	iodo TMT-6plex var	_IVSPSGAAVPC(io)K_	Q8BTM8	Filamin-A	3	486.616	0.3365	0.0016278	53.237	1	0	0	NA
799	IVSQLLTLMDGLK	13	Unmodified	_IVSQLLTLMDGLK_	Q01853	Transitional endoplasmic reticulum ATPase	2	715.918	0.71296	0.0042499	50.897	1	577.91	509.32	0.881
800	IVVLLQR	7	Unmodified	_IVVLLQR_	P97371	Proteasome activator complex subunit 1	2	420.787	-0.19314	2.0776e-07	118.06	1	3365	4449	1.322
801	IWHHTFYNELR	11	Unmodified	_IWHHTFYNELR_	P63260	Actin, cytoplasmic 2	2	758.378	0.46521	0.00051605	89.171	1	493.81	638.41	1.293
802	IWHHTFYNELR	11	Unmodified	_IWHHTFYNELR_	P63260	Actin, cytoplasmic 2	3	505.921	0.032282	3.5899e-11	136.02	1	118.12	299.18	2.533
803	IWQFCTGASR	10	iodo TMT-6plex var	_IWQFC(io)TGASR_	Q01965	T-lymphocyte surface antigen Ly-9	3	499.933	-0.077935	0.0043907	55.806	1	0	0	NA
804	IWSVIYEENCFKPQTIQR	18	iodo TMT-6plex var	_IWSVIYEENC(io)FKPQTIQR_	Q8R180	ERO1-like protein alpha	4	646.595	0.18841	0.00296	43.794	1	2114.2	3414.1	1.615
805	IWTSYTEYVFCR	12	iodo TMT-6plex var	_IWTSYTEYVFC(io)R_	Q6WVG3	BTB/POZ domain-containing protein KCTD12	3	632.989	0.29955	1.0702e-08	122.7	1	5346.6	6554.5	1.226
806	IWTSYTEYVFCR	12	iodo TMT-6plex var	_IWTSYTEYVFC(io)R_	Q6WVG3	BTB/POZ domain-containing protein KCTD12	2	948.979	0.32304	2.8964e-10	132.32	1	4421.6	6211.3	1.405
807	IWVLDYFGGPK	11	Unmodified	_IWVLDYFGGPK_	O88668	Protein CREG1	2	647.845	1.2673	5.6249e-07	112.13	2	656.67	1122.3	1.709
808	IYCCGAGVAADTEMTTR	17	2 iodo TMT-6plex var	_IYC(io)C(io)GAGVAADTEMTTR_	O35955	Proteasome subunit beta type-10	4	605.809	0.48627	0.0036723	40.693	1	0	0	NA
809	IYFGSNIPSMFVDSSCALK	19	iodo TMT-6plex var	_IYFGSNIPSMFVDSSC(io)ALK_	Q91X78	Erlin-1	3	803.411	0.47163	0.0025499	40.968	1	1383.7	1948.6	1.408
810	IYFLLVR	7	Unmodified	_IYFLLVR_	P40336	Vacuolar protein sorting-associated protein 26A	2	462.289	0.05834	6.5467e-06	110.23	1	668.62	1288.5	1.927
811	IYGFYDECK	9	iodo TMT-6plex var	_IYGFYDEC(io)K_	P63087	Serine/threonine-protein phosphatase PP1-gamma catalytic subunit	3	489.578	-0.42649	0.002314	70.028	1	5684.9	8090.8	1.423
812	IYHTIAYLTPLPQPNR	16	Unmodified	_IYHTIAYLTPLPQPNR_	Q91VS7	Microsomal glutathione S-transferase 1	3	633.016		1.224e-08	71.513	1	0	0	NA
813	IYPTIWWLFR	10	Unmodified	_IYPTIWWLFR_	Q00612	Glucose-6-phosphate 1-dehydrogenase X	2	697.885	0.86891	0.058061	38.804	1	0	0	NA
814	IYYLHIYR	8	Unmodified	_IYYLHIYR_	Q18PI6	SLAM family member 5	3	380.878	-0.25182	0.00026381	94.262	1	2410.5	3365.6	1.396
815	IYYLHIYR	8	Unmodified	_IYYLHIYR_	Q18PI6	SLAM family member 5	2	570.814	0.098709	0.0025714	82.671	1	0	0	NA
816	KAPWPLILPGCPHR	14	iodo TMT-6plex var	_KAPWPLILPGC(io)PHR_	P24638	Lysosomal acid phosphatase	4	479.283	-0.17066	0.0049391	43.761	1	5773.6	8271.9	1.433
817	KDLYANTVLSGGTTMYPGIADR	22	Oxidation (M)	_KDLYANTVLSGGTTM(ox)YPGIADR_	P63260	Actin, cytoplasmic 2	3	787.058	0.4503	0.00014568	55.705	1	1114.4	2023	1.815
818	KDLYANTVLSGGTTMYPGIADR	22	Unmodified	_KDLYANTVLSGGTTMYPGIADR_	P63260	Actin, cytoplasmic 2	3	781.726	0.48178	1.0302e-20	128.38	1	1253.4	2174.5	1.735
819	KDLYANTVLSGGTTMYPGIADR	22	Unmodified	_KDLYANTVLSGGTTMYPGIADR_	P63260	Actin, cytoplasmic 2	2	1172.09	0.026764	2.3171e-05	74.364	1	0	0	NA
820	KESYSVYVYK	10	Unmodified	_KESYSVYVYK_	Q8CGP2	Histone H2B type 1-P	2	633.324	0.31601	0.0028661	102.46	1	4507.3	7568.1	1.679
821	KESYSVYVYK	10	Unmodified	_KESYSVYVYK_	Q8CGP2	Histone H2B type 1-P	3	422.552	-0.13181	0.0043785	58.63	1	0	0	NA
822	KGDVVIVLTGWRPGSGFTNTMR	22	Unmodified	_KGDVVIVLTGWRPGSGFTNTMR_	P52480	Pyruvate kinase PKM	4	598.57	0.47584	0.0015251	41.615	1	0	0	NA
823	KHFPSVNWLISYSK	14	Unmodified	_KHFPSVNWLISYSK_	P50516	V-type proton ATPase catalytic subunit A	3	569.307	-0.13315	0.001361	50.305	1	0	0	NA
824	KLEEDQIIMEDQNCK	15	iodo TMT-6plex var	_KLEEDQIIMEDQNC(io)K_	Q8VDD5	Myosin-9	4	542.025	0.34699	1.2484e-05	90.229	1	3330.5	4867	1.461
825	KLEELIQLAVNHLR	14	Unmodified	_KLEELIQLAVNHLR_	Q64112	Interferon-induced protein with tetratricopeptide repeats 2	3	559.333		0.0048985	44.366	1	0	0	NA
826	KLIYFQLHR	9	Unmodified	_KLIYFQLHR_	Q62318	Transcription intermediary factor 1-beta	3	406.577	-0.59766	1.4124e-07	113.71	1	3177.9	4434	1.395
827	KLVLYLEHNLEK	12	Unmodified	_KLVLYLEHNLEK_	Q61207	Prosaposin	3	500.292	-0.18412	1.274e-11	135.26	1	4054.6	6003.5	1.481
828	KLVLYLEHNLEK	12	Unmodified	_KLVLYLEHNLEK_	Q61207	Prosaposin	2	749.935	0.2856	7.4772e-09	129.29	1	1329	2332.6	1.755
829	KLVLYLEHNLEK	12	Unmodified	_KLVLYLEHNLEK_	Q61207	Prosaposin	4	375.471	-0.41202	0.0056602	45.004	1	2553.3	3580.3	1.402
830	KPLVIIAEDVDGEALSTLVLNR	22	Unmodified	_KPLVIIAEDVDGEALSTLVLNR_	P63038	60 kDa heat shock protein, mitochondrial	3	789.116	0.60582	0.001248	44.848	1	518.9	419.57	0.809
831	KQGGLGPMNIPLISDPK	17	Unmodified	_KQGGLGPMNIPLISDPK_	P35700	Peroxiredoxin-1	3	588.994	0.10345	0.046347	25.988	1	2297.2	3438.7	1.497
832	KSAEFLLHMLK	11	Unmodified	_KSAEFLLHMLK_	Q9CPR4	60S ribosomal protein L17	3	439.585		0.023986	38.58	1	0	0	NA
833	KTVTAMDVVYALK	13	Unmodified	_KTVTAMDVVYALK_	P62806	Histone H4	3	480.271	-0.14824	0.00011029	86.944	1	1103.9	1822.9	1.651
834	KVESLQEEIAFLK	13	Unmodified	_KVESLQEEIAFLK_	P20152	Vimentin	3	511.956	-0.29734	3.7998e-16	147.96	1	1144.8	1732.1	1.513
835	KVESLQEEIAFLK	13	Unmodified	_KVESLQEEIAFLK_	P20152	Vimentin	2	767.43	0.30451	0.0010882	98.943	1	2977	4685	1.574
836	KVHVIFNYK	9	Unmodified	_KVHVIFNYK_	P14211	Calreticulin	3	383.226	-0.13151	1.237e-05	101.72	2	7043.6	10031	1.424
837	KYSQFINFPIYVWSSK	16	Unmodified	_KYSQFINFPIYVWSSK_	P08113	Endoplasmin	3	669.684	0.83286	5.0619e-05	81.594	1	317.17	617.4	1.947
838	KYSQFINFPIYVWSSK	16	Unmodified	_KYSQFINFPIYVWSSK_	P08113	Endoplasmin	2	1004.02	0.44998	0.00076283	91.317	1	560.66	1013.9	1.808
839	LADWVCLAQHESNYNTR	17	iodo TMT-6plex var	_LADWVC(io)LAQHESNYNTR_	P17897	Lysozyme C-1	3	783.725	0.43916	1.1838e-08	105.02	1	0	0	NA
840	LADWVCLAQHESNYNTR	17	iodo TMT-6plex var	_LADWVC(io)LAQHESNYNTR_	P17897	Lysozyme C-1	4	588.046	0.12743	9.3172e-05	62.94	1	1718.5	3062.2	1.782
841	LAPITSDPTEAAAVGAVEASFK	22	Unmodified	_LAPITSDPTEAAAVGAVEASFK_	P52480	Pyruvate kinase PKM	2	1073.06	0.16584	0.00049505	55.128	1	389.06	117.56	0.302
842	LASAYGATELQDYCGR	16	iodo TMT-6plex var	_LASAYGATELQDYC(io)GR_	Q07797	Galectin-3-binding protein	3	683.009	0.21174	7.8384e-19	147.12	1	6892.5	6613.4	0.96
843	LASAYGATELQDYCGR	16	iodo TMT-6plex var	_LASAYGATELQDYC(io)GR_	Q07797	Galectin-3-binding protein	2	1024.01	0.10205	4.4982e-36	179.56	1	5262.5	5221.8	0.992
844	LASTLVHLGEYQAAVDGAR	19	Unmodified	_LASTLVHLGEYQAAVDGAR_	Q68FD5	Clathrin heavy chain 1	3	657.681	0.49209	0.0033963	43.164	1	0	0	NA
845	LCEGFNEVLR	10	iodo TMT-6plex var	_LC(io)EGFNEVLR_	Q9D1L0	Coiled-coil-helix-coiled-coil-helix domain-containing protein 2	3	503.608	-0.1489	0.00065602	73.885	1	0	0	NA
846	LCENIAGHLK	10	iodo TMT-6plex var	_LC(io)ENIAGHLK_	P24270	Catalase	3	476.273	0.14341	9.7082e-06	106	1	30097	36895	1.226
847	LCENIAGHLK	10	iodo TMT-6plex var	_LC(io)ENIAGHLK_	P24270	Catalase	2	713.906	0.6403	0.0019465	90.104	1	9769	11904	1.219
848	LCGTVLGGPK	10	iodo TMT-6plex var	_LC(io)GTVLGGPK_	P10605	Cathepsin B	3	425.255	-0.21014	0.00060038	75.509	2	13278	16714	1.259
849	LCYVALDFEQEMATAASSSSLEK	23	Oxidation (M),iodo TMT-6plex var	_LC(io)YVALDFEQEM(ox)ATAASSSSLEK_	P63260	Actin, cytoplasmic 2	3	946.796	0.17105	0.00019979	50.752	1	1679.6	2519.1	1.5
850	LCYVALDFEQEMATAASSSSLEK	23	iodo TMT-6plex var	_LC(io)YVALDFEQEMATAASSSSLEK_	P63260	Actin, cytoplasmic 2	3	941.465	0.25684	7.8963e-15	111.66	1	2268.9	4140.3	1.825
851	LDGCFSSSR	9	iodo TMT-6plex var	_LDGC(io)FSSSR_	Q9QWR8	Alpha-N-acetylgalactosaminidase	2	650.829	0.44755	1.0157e-06	115.82	1	19351	32513	1.68
852	LDGCFSSSR	9	iodo TMT-6plex var	_LDGC(io)FSSSR_	Q9QWR8	Alpha-N-acetylgalactosaminidase	3	434.222	-0.49188	0.0048217	61.765	1	10756	15126	1.406
853	LDGLCIPLR	9	iodo TMT-6plex var	_LDGLC(io)IPLR_	Q91ZX7	Prolow-density lipoprotein receptor-related protein 1	3	443.602	-0.14319	5.7189e-05	95.502	1	9414.2	12700	1.349
854	LDSVESVLPYEYTAFDFCQASEGK	24	iodo TMT-6plex var	_LDSVESVLPYEYTAFDFC(io)QASEGK_	P58021	Transmembrane 9 superfamily member 2	3	1009.82	0.21548	6.6463e-06	61.904	1	3311.3	3898.8	1.177
855	LEAVSHTSDMHCGYGDSPSK	20	iodo TMT-6plex var	_LEAVSHTSDMHC(io)GYGDSPSK_	P40124	Adenylyl cyclase-associated protein 1	4	613.287	0.14861	2.2212e-10	103.9	1	2582.6	4442	1.72
856	LEAVSHTSDMHCGYGDSPSK	20	iodo TMT-6plex var	_LEAVSHTSDMHC(io)GYGDSPSK_	P40124	Adenylyl cyclase-associated protein 1	3	817.381	0.92373	1.9589e-18	133.92	1	3241.1	8073.5	2.491
857	LEDTEDTLCENPPLLR	16	iodo TMT-6plex var	_LEDTEDTLC(io)ENPPLLR_	Q62192	CD180 antigen	3	729.71	0.76718	2.9552e-14	132.08	1	3271.4	5447.2	1.665
858	LEEDQIIMEDQNCK	14	iodo TMT-6plex var	_LEEDQIIMEDQNC(io)K_	Q8VDD5	Myosin-9	3	679.666	0.59691	8.3397e-07	98.942	1	3216.5	4736.2	1.472
859	LEGVLAEVAQHYQDTLIR	18	Unmodified	_LEGVLAEVAQHYQDTLIR_	Q9JKF1	Ras GTPase-activating-like protein IQGAP1	3	685.7	0.31648	0.0049107	42.068	1	1190.4	1521.8	1.278
860	LELCDNR	7	iodo TMT-6plex var	_LELC(io)DNR_	P99028	Cytochrome b-c1 complex subunit 6, mitochondrial	2	596.321	1.0014	0.0040075	86.794	1	21896	31563	1.441
861	LELGTGCLENLENLR	15	iodo TMT-6plex var	_LELGTGC(io)LENLENLR_	Q62192	CD180 antigen	3	668.365	0.53082	2.8825e-07	100.43	1	9826.2	14177	1.443
862	LESDISAQMEYCR	13	Oxidation (M),iodo TMT-6plex var	_LESDISAQM(ox)EYC(io)R_	Q8K0E8	Fibrinogen beta chain	3	630.636	0.30946	0.00032047	67.997	1	5047.2	8312.2	1.647
869	LFCSLEGLFPASEAR	15	iodo TMT-6plex var	_LFC(io)SLEGLFPASEAR_	P13597	Intercellular adhesion molecule 1	3	657.019	0.52689	1.7348e-07	104.95	1	1999.6	3768	1.884
870	LFFLQVK	7	Unmodified	_LFFLQVK_	P26041	Moesin	2	447.776	0.041984	0.00077335	89.903	1	566.72	939.99	1.659
871	LFGGSFTHQASVAK	14	Unmodified	_LFGGSFTHQASVAK_	O89023	Tripeptidyl-peptidase 1	2	725.378	0.70667	0.00058204	77.633	1	5662.7	7657.8	1.352
872	LFGPYVWGR	9	Unmodified	_LFGPYVWGR_	Q8VCT3	Aminopeptidase B	2	547.793		0.016953	79.474	1	0	0	NA
873	LFHECDSHMWR	11	iodo TMT-6plex var	_LFHEC(io)DSHMWR_	Q9EPL0	Xylosyltransferase 2	4	448.217	0.018828	0.0013543	59.367	1	0	0	NA
874	LFIGGLSFETTEESLR	16	Unmodified	_LFIGGLSFETTEESLR_	O88569	Heterogeneous nuclear ribonucleoproteins A2/B1	2	899.965	0.74614	1.5609e-13	128.06	1	1228.8	1661.3	1.352
875	LFIWVLR	7	Unmodified	_LFIWVLR_	P23591	GDP-L-fucose synthase	2	473.797	0.15801	0.00055318	92.692	1	1100.3	1708.1	1.552
876	LFMVLWLK	8	Oxidation (M)	_LFM(ox)VLWLK_	Q9Z1Q5	Chloride intracellular channel protein 1	2	533.312	0.15395	0.012347	71.342	1	470.47	738.94	1.571
877	LFYADHPFIFLVR	13	Unmodified	_LFYADHPFIFLVR_	P19324	Serpin H1	3	546.633	0.51179	0.00029245	81.625	1	0	283.37	NA
881	LGNTQGIISAFSTIMSVHR	19	Unmodified	_LGNTQGIISAFSTIMSVHR_	Q9DB20	ATP synthase subunit O, mitochondrial	3	678.026	1.086	2.9602e-62	212.59	1	818.53	1036.2	1.266
882	LGPCLQVYAPEVSPESIMECATGK	24	2 iodo TMT-6plex var	_LGPC(io)LQVYAPEVSPESIMEC(io)ATGK_	Q9ESY9	Gamma-interferon-inducible lysosomal thiol reductase	4	795.918	0.34526	3.9883e-08	74.561	1	1783.3	2609.8	1.463
883	LGPGVSDICK	10	iodo TMT-6plex var	_LGPGVSDIC(io)K_	Q61207	Prosaposin	3	439.918	-0.020829	0.0039078	57.149	1	7667.8	11614	1.515
884	LGPGVSDICK	10	iodo TMT-6plex var	_LGPGVSDIC(io)K_	Q61207	Prosaposin	2	659.374	0.68765	0.026946	62.466	1	2774.5	4000.2	1.442
885	LHFFMPGFAPLTSR	14	Unmodified	_LHFFMPGFAPLTSR_	P99024	Tubulin beta-5 chain	3	540.95	0.27322	1.5221e-07	109.96	1	612.1	731.76	1.195
886	LIALLEVLSQK	11	Unmodified	_LIALLEVLSQK_	Q8BTM8	Filamin-A	2	613.89	0.45322	0.010684	50.354	1	876.35	1559	1.779
887	LIGQIVSSITASLR	14	Unmodified	_LIGQIVSSITASLR_	P68369	Tubulin alpha-1A chain	2	729.438	1.1178	0.0007436	74.789	1	342.43	440.03	1.285
888	LIHNLNVILAR	11	Unmodified	_LIHNLNVILAR_	P55302	Alpha-2-macroglobulin receptor-associated protein	3	425.935	-0.11932	7.7148e-20	160.36	1	1407.4	1872.6	1.331
889	LIINSLYK	8	Unmodified	_LIINSLYK_	P08113	Endoplasmin	2	482.297	0.011418	0.0054075	75.761	1	3262	4104.3	1.258
890	LILPDCVDDSVSPIILR	17	iodo TMT-6plex var	_LILPDC(io)VDDSVSPIILR_	P05555	Integrin alpha-M	3	733.087	0.75628	3.5675e-05	78.078	1	3395.7	3695.3	1.088
891	LIPIIVLLLQK	11	Unmodified	_LIPIIVLLLQK_	Q5SUA5	Unconventional myosin-Ig	2	631.944		0.00017602	85.533	1	0	0	NA
892	LISIIHSCR	9	iodo TMT-6plex var	_LISIIHSC(io)R_	Q3U7R1	Extended synaptotagmin-1	2	685.911	0.47211	0.03271	68.371	1	3933.9	7081.5	1.8
893	LISLSAQNLVDCSNEEK	17	iodo TMT-6plex var	_LISLSAQNLVDC(io)SNEEK_	O70370	Cathepsin S	3	731.386	0.6426	1.4137e-39	182.57	1	5364.3	7896	1.472
894	LISLSAQNLVDCSNEEK	17	iodo TMT-6plex var	_LISLSAQNLVDC(io)SNEEK_	O70370	Cathepsin S	2	1096.58	0.13387	6.3e-19	138.91	1	1119.4	1372.2	1.226
895	LISQIVSSITASLR	14	Unmodified	_LISQIVSSITASLR_	P68373	Tubulin alpha-1C chain	2	744.443	1.017	2.7668e-36	186.56	1	0	0	NA
896	LISQIVSSITASLR	14	Unmodified	_LISQIVSSITASLR_	P68373	Tubulin alpha-1C chain	3	496.631	0.38814	1.7932e-28	167.03	1	0	465.61	NA
897	LISWYDNEYGYSNR	14	Unmodified	_LISWYDNEYGYSNR_	P16858	Glyceraldehyde-3-phosphate dehydrogenase	2	890.402	0.63828	5.3869e-09	113.54	1	1385.5	2117.2	1.528
898	LITSFLELHR	10	Unmodified	_LITSFLELHR_	Q3TYS2	Uncharacterized protein C17orf62 homolog	3	410.24	-0.66365	1.145e-10	134.25	1	927.76	1357	1.463
899	LIVGFPAYGHTFILSDPSK	19	Unmodified	_LIVGFPAYGHTFILSDPSK_	O35744	Chitinase-like protein 3	3	688.038	0.1531	0.00025404	57.366	1	1094.8	1721.7	1.573
900	LIVGFPAYGHTFILSDPSK	19	Unmodified	_LIVGFPAYGHTFILSDPSK_	O35744	Chitinase-like protein 3	2	1031.55	0.13113	0.015376	35.159	1	1019.5	1434.3	1.407
901	LIVNLMR	7	Unmodified	_LIVNLMR_	P14824	Annexin A6	2	429.765	-0.72702	2.0512e-05	106.76	1	2822	4260	1.51
903	LLCGLLSDR	9	iodo TMT-6plex var	_LLC(io)GLLSDR_	P34884	Macrophage migration inhibitory factor	3	440.262	-0.21019	1.4715e-10	127.68	1	14864	20796	1.399
904	LLGNMIVIVLGHHLGK	16	Unmodified	_LLGNMIVIVLGHHLGK_	P02088	Hemoglobin subunit beta-1	3	572.011	0.19073	0.013218	36.597	1	562.03	931.72	1.658
905	LLIHQSLAGGIIGVK	15	Unmodified	_LLIHQSLAGGIIGVK_	P61979	Heterogeneous nuclear ribonucleoprotein K	3	506.984	-0.10417	3.2736e-07	104.55	1	2340.9	2627.8	1.123
906	LLIHQSLAGGIIGVK	15	Unmodified	_LLIHQSLAGGIIGVK_	P61979	Heterogeneous nuclear ribonucleoprotein K	2	759.972	0.35036	0.0013767	56.514	1	0	0	NA
907	LLINPSAEVVEGQAVTLSCR	20	iodo TMT-6plex var	_LLINPSAEVVEGQAVTLSC(io)R_	Q62230	Sialoadhesin	3	810.119	0.42841	3.1625e-10	101.38	1	4038.7	5998.8	1.485
908	LLISCWGHSDPSMR	14	iodo TMT-6plex var	_LLISC(io)WGHSDPSMR_	O35405	Phospholipase D3	4	483.501	-0.037957	0.00064909	55.66	1	5335.2	6754.9	1.266
909	LLLPGELAK	9	Unmodified	_LLLPGELAK_	Q8CGP2	Histone H2B type 1-P	2	477.305	-0.37927	0.00541	71.614	2	3483.1	5017	1.44
910	LLLPWLEAR	9	Unmodified	_LLLPWLEAR_	Q68FD5	Clathrin heavy chain 1	2	555.837	0.65471	0.057644	43.308	1	435.94	852.22	1.955
911	LLLQVQHASK	10	Unmodified	_LLLQVQHASK_	P51881	ADP/ATP translocase 2	2	568.843	0.16478	5.9971e-05	99.568	1	3146.2	4007.5	1.274
912	LLQDFFNGK	9	Unmodified	_LLQDFFNGK_	P63017	Heat shock cognate 71 kDa protein	2	541.287		0.029275	63.816	1	0	0	NA
913	LLQDSVDFSLADAINTEFK	19	Unmodified	_LLQDSVDFSLADAINTEFK_	P20152	Vimentin	2	1063.54	0.74833	0.0017215	47.68	1	0	331.24	NA
914	LLVPLVPDLQDVAQLR	16	Unmodified	_LLVPLVPDLQDVAQLR_	Q3U7R1	Extended synaptotagmin-1	2	895.033	1.1705	0.00081525	57.288	1	381.98	599.09	1.568
916	LLYNNVSNFGR	11	Unmodified	_LLYNNVSNFGR_	Q68FD5	Clathrin heavy chain 1	2	648.838	0.47461	0.0031394	61.344	1	3353.3	4440.2	1.324
917	LNEDMACSVAGITSDANVLTNELR	24	iodo TMT-6plex var	_LNEDMAC(io)SVAGITSDANVLTNELR_	Q9R1P0	Proteasome subunit alpha type-4	3	955.814	0.32931	3.5014e-21	124.85	1	1367.8	1452.1	1.062
918	LNFAVASR	8	Unmodified	_LNFAVASR_	P27773	Protein disulfide-isomerase A3	2	439.248	-0.10646	1.5451e-08	123.98	1	7042.6	11056	1.57
919	LNLAFIANLFNK	12	Unmodified	_LNLAFIANLFNK_	Q61233	Plastin-2	2	689.398	0.82294	8.184e-20	155	1	267.99	255.45	0.953
920	LNMVEACLLDK	11	iodo TMT-6plex var	_LNMVEAC(io)LLDK_	Q9ESY9	Gamma-interferon-inducible lysosomal thiol reductase	3	526.625	0.088579	0.00033678	77.597	1	4937.9	7450.2	1.509
921	LNMVEACLLDK	11	iodo TMT-6plex var	_LNMVEAC(io)LLDK_	Q9ESY9	Gamma-interferon-inducible lysosomal thiol reductase	2	789.433	0.40787	0.0034277	80.69	1	3500.8	5673.5	1.621
922	LPLQDVYK	8	Unmodified	_LPLQDVYK_	P10126	Elongation factor 1-alpha 1	2	488.279	-0.40342	0.010848	69.812	1	5388.6	8082.3	1.5
923	LPTEAEWEYSCR	12	iodo TMT-6plex var	_LPTEAEWEYSC(io)R_	Q8R0F3	Sulfatase-modifying factor 1	3	604.964	0.30195	0.0084296	42.031	2	0	0	NA
924	LPWHEAETYCK	11	iodo TMT-6plex var	_LPWHEAETYC(io)K_	Q61830	Macrophage mannose receptor 1	3	569.29	0.19958	0.0094734	43.502	1	2854.1	3738.8	1.31
925	LQCTCDNLWFK	11	2 iodo TMT-6plex var	_LQC(io)TC(io)DNLWFK_	Q6R5N8	Toll-like receptor 13	3	677.03	0.38993	0.0085699	43.897	1	5512.1	8303.7	1.506
926	LQEEMLQR	8	Unmodified	_LQEEMLQR_	P20152	Vimentin	2	523.769	0.31539	0.00044877	94.114	1	4252.7	6162	1.449
927	LQPGDLCTVAGWGR	14	iodo TMT-6plex var	_LQPGDLC(io)TVAGWGR_	P28293	Cathepsin G	3	601.324	0.079945	0.00064062	56.569	1	2901.1	3617	1.247
928	LQSLILSHNCLK	12	iodo TMT-6plex var	_LQSLILSHNC(io)LK_	Q6R5N8	Toll-like receptor 13	4	425.254	-0.16552	0.0084027	41.383	1	6696	8617.2	1.287
929	LQVEPAVDTSGVQCYGPGIEGQGVFR	26	iodo TMT-6plex var	_LQVEPAVDTSGVQC(io)YGPGIEGQGVFR_	Q8BTM8	Filamin-A	3	1012.52	0.16395	7.5495e-20	114.15	1	5528.8	7183.3	1.299
931	LSLDGQNIYNACCTLR	16	2 iodo TMT-6plex var	_LSLDGQNIYNAC(io)C(io)TLR_	P17225	Polypyrimidine tract-binding protein 1	4	611.33	-0.1009	1.1505e-07	98.943	1	2267	9277.6	4.092
932	LSLDGQNIYNACCTLR	16	2 iodo TMT-6plex var	_LSLDGQNIYNAC(io)C(io)TLR_	P17225	Polypyrimidine tract-binding protein 1	3	814.771	0.47096	0.00037336	53.491	1	0	0	NA
933	LSVLFYPWKPTSK	13	Unmodified	_LSVLFYPWKPTSK_	Q8K2I4	Beta-mannosidase	3	522.629	0.41387	0.0075855	44.132	1	412.11	707.57	1.717
934	LSVQSSPECIVGK	13	iodo TMT-6plex var	_LSVQSSPEC(io)IVGK_	Q8BH61	Coagulation factor XIII A chain	2	838.466		0.00014238	56.295	1	0	0	NA
935	LSVYTALQR	9	Unmodified	_LSVYTALQR_	Q9QXS1	Plectin	2	525.801	-0.096142	0.050306	44.882	1	0	0	NA
936	LSYLTFIPSDDDIYDCK	17	iodo TMT-6plex var	_LSYLTFIPSDDDIYDC(io)K_	P04227	H-2 class II histocompatibility antigen, A-Q alpha chain (Fragment)	3	779.722	0.30664	8.5621e-05	66.289	1	3424	4937.8	1.442
937	LTGMAFR	7	Unmodified	_LTGMAFR_	P16858	Glyceraldehyde-3-phosphate dehydrogenase	2	398.213	-0.34472	0.00041832	94.401	1	10413	18222	1.75
938	LTLSALVDGK	10	Unmodified	_LTLSALVDGK_	Q60930	Voltage-dependent anion-selective channel protein 2	2	508.803	-0.48794	0.0012152	81.017	1	2657.5	3609.3	1.358
939	LTLTFNR	7	Unmodified	_LTLTFNR_	Q91VR2	ATP synthase subunit gamma, mitochondrial	2	432.751	-0.65946	1.5893e-07	119.57	1	3554.8	4616.3	1.299
940	LTLYDIAHTPGVAADLSHIETR	22	Unmodified	_LTLYDIAHTPGVAADLSHIETR_	P08249	Malate dehydrogenase, mitochondrial	4	599.067	0.77326	0.00036696	50.202	1	723.02	957.36	1.324
941	LTPIHDHIFCCR	12	2 iodo TMT-6plex var	_LTPIHDHIFC(io)C(io)R_	Q60692	Proteasome subunit beta type-6	4	529.045	0.069446	0.0010478	56.205	1	3982.3	4245.9	1.066
942	LVFGLLNGR	9	Unmodified	_LVFGLLNGR_	P23492	Purine nucleoside phosphorylase	2	494.801		0.016953	79.474	1	0	0	NA
943	LVIITAGAR	9	Unmodified	_LVIITAGAR_	P06151	L-lactate dehydrogenase A chain	2	457.295	-0.039645	2.7958e-10	131.06	1	6714.4	9590.8	1.428
944	LVINGKPITIFQER	14	Unmodified	_LVINGKPITIFQER_	P16858	Glyceraldehyde-3-phosphate dehydrogenase	3	543.323	0.13003	0.00056704	60.196	1	1244.8	1855.2	1.49
945	LVLEVAQHLGESTVR	15	Unmodified	_LVLEVAQHLGESTVR_	P56480	ATP synthase subunit beta, mitochondrial	2	825.962		0.034426	43.592	1	0	0	NA
946	LVLYLEHNLEK	11	Unmodified	_LVLYLEHNLEK_	Q61207	Prosaposin	3	457.594	0.0090649	1.3441e-05	107.03	2	2872.6	3966.3	1.381
947	LVLYLEHNLEK	11	Unmodified	_LVLYLEHNLEK_	Q61207	Prosaposin	2	685.888	0.47795	4.2293e-10	129	2	2760.3	4075.6	1.477
948	LVNADGEAVYCK	12	iodo TMT-6plex var	_LVNADGEAVYC(io)K_	P24270	Catalase	2	805.924	0.41163	5.0492e-19	150.69	2	18156	20730	1.142
949	LVNADGEAVYCK	12	iodo TMT-6plex var	_LVNADGEAVYC(io)K_	P24270	Catalase	3	537.619	0.06247	1.4693e-06	110.08	1	12946	15208	1.175
950	LVQAFQFTDK	10	Unmodified	_LVQAFQFTDK_	P35700	Peroxiredoxin-1	2	598.819	0.53891	5.3595e-05	100.88	1	2362.8	3659.8	1.549
951	LVQSGPLTTCR	11	iodo TMT-6plex var	_LVQSGPLTTC(io)R_	P12265	Beta-glucuronidase	3	501.955	-0.089058	2.0949e-10	125.23	2	17812	22749	1.277
952	LVQSGPLTTCR	11	iodo TMT-6plex var	_LVQSGPLTTC(io)R_	P12265	Beta-glucuronidase	2	752.429	0.37406	1.2951e-06	117.25	2	12850	16521	1.286
953	LVSDVQTAVK	10	Unmodified	_LVSDVQTAVK_	Q61207	Prosaposin	2	530.306	0.14703	0.0020207	73.499	1	3023.7	5124	1.695
954	LVYNVVFYR	9	Unmodified	_LVYNVVFYR_	P26151	High affinity immunoglobulin gamma Fc receptor I	2	586.827	0.059224	3.0422e-07	114.28	1	2021	3184.3	1.576
955	LVYVCDPVMGDK	12	iodo TMT-6plex var	_LVYVC(io)DPVMGDK_	Q8K183	Pyridoxal kinase	3	556.628	0.094835	0.0068322	43.672	1	3508.5	4500.9	1.283
956	LWSSEDFSTINSNVGAGCWSR	21	iodo TMT-6plex var	_LWSSEDFSTINSNVGAGC(io)WSR_	P54818	Galactocerebrosidase	3	882.425	0.22728	2.4192e-18	126.26	2	6844.9	9845.5	1.438
957	LYFNWDHCGK	10	iodo TMT-6plex var	_LYFNWDHC(io)GK_	Q05685	Folate receptor beta	4	403.704	-0.55131	0.012676	43.308	1	8897.3	12032	1.352
958	LYQSCADPTGCGTGSDAR	18	2 iodo TMT-6plex var	_LYQSC(io)ADPTGC(io)GTGSDAR_	Q9ET22	Dipeptidyl peptidase 2	3	820.739	1.1056	0.0031065	40.693	1	7704.9	11427	1.483
959	LYSVSYLLK	9	Unmodified	_LYSVSYLLK_	Q8BTM8	Filamin-A	2	543.316	0.123	0.0011675	83.647	1	2010.7	2453.8	1.22
960	LYTLVTYVPVTTFK	14	Unmodified	_LYTLVTYVPVTTFK_	P62900	60S ribosomal protein L31	2	822.966	0.79306	1.9141e-05	96.464	1	1385.7	1997.4	1.441
961	MAVTFIGNSTAIQELFK	17	Oxidation (M)	_M(ox)AVTFIGNSTAIQELFK_	P99024	Tubulin beta-5 chain	2	943.49	0.58288	4.5545e-15	131.56	1	401.76	557.22	1.387
962	MDDIFTQCR	9	Acetyl (Protein N-term),iodo TMT-6plex var	_(ac)MDDIFTQC(io)R_	O55222	Integrin-linked protein kinase	2	750.363	0.08678	0.01263	71.614	1	5690.5	9679.2	1.701
963	MFLMLDNK	8	Unmodified	_MFLMLDNK_	P42225	Signal transducer and activator of transcription 1	2	506.254	-0.254	0.024757	59.35	1	0	0	NA
964	MFLWMVTR	8	Unmodified	_MFLWMVTR_	Q5SX40	Myosin-1	2	542.278	0.47576	3.099e-10	127.02	1	743.84	1320.7	1.776
965	MIGGLFIYNHK	11	Unmodified	_MIGGLFIYNHK_	P84091	AP-2 complex subunit mu	3	431.566	-0.44056	0.0011808	68.657	1	1667.9	2211.4	1.326
966	MIPCDFLIPVQTQHPIR	17	iodo TMT-6plex var	_MIPC(io)DFLIPVQTQHPIR_	P06745	Glucose-6-phosphate isomerase	4	585.075	-0.15289	0.0038818	40.493	1	0	0	NA
967	MIVECVMNNATCTR	14	2 iodo TMT-6plex var	_MIVEC(io)VMNNATC(io)TR_	Q05816	Fatty acid-binding protein, epidermal	3	748.389	0.71827	6.1566e-06	96.464	2	11412	25025	2.193
968	MLITIMGTVKPNANR	15	Oxidation (M)	_M(ox)LITIMGTVKPNANR_	P16110	Galectin-3	3	558.973	-0.12698	3.7678e-07	102.73	1	1763.3	2360.5	1.339
969	MLITIMGTVKPNANR	15	Oxidation (M)	_M(ox)LITIMGTVKPNANR_	P16110	Galectin-3	2	837.955	0.18733	1.0601e-12	128.76	1	0	0	NA
970	MLITIMGTVKPNANR	15	Unmodified	_MLITIMGTVKPNANR_	P16110	Galectin-3	3	553.641	-0.4483	7.3376e-13	124.51	2	2076.4	3288.5	1.584
971	MLITIMGTVKPNANR	15	Unmodified	_MLITIMGTVKPNANR_	P16110	Galectin-3	2	829.958	0.026645	1.5497e-16	145	1	4684.8	6744.5	1.44
972	MLSLAEQQLVDCAQAFNNHGCK	22	Oxidation (M),2 iodo TMT-6plex var	_M(ox)LSLAEQQLVDC(io)AQAFNNHGC(io)K_	P49935	Pro-cathepsin H	4	774.396	0.23689	1.4812e-10	95.5	2	6882.8	13560	1.97
973	MLSLAEQQLVDCAQAFNNHGCK	22	Oxidation (M),2 iodo TMT-6plex var	_M(ox)LSLAEQQLVDC(io)AQAFNNHGC(io)K_	P49935	Pro-cathepsin H	5	619.719	-0.13919	2.1177e-47	180.62	2	7071.3	13872	1.962
974	MLSLAEQQLVDCAQAFNNHGCK	22	2 iodo TMT-6plex var	_MLSLAEQQLVDC(io)AQAFNNHGC(io)K_	P49935	Pro-cathepsin H	5	616.52	-0.15859	6.4498e-21	128.79	2	9034.3	14225	1.575
975	MLSLAEQQLVDCAQAFNNHGCK	22	2 iodo TMT-6plex var	_MLSLAEQQLVDC(io)AQAFNNHGC(io)K_	P49935	Pro-cathepsin H	4	770.398	0.27671	4.232e-48	176.69	1	3883	6780.2	1.746
976	MLSLAEQQLVDCAQAFNNHGCK	22	2 iodo TMT-6plex var	_MLSLAEQQLVDC(io)AQAFNNHGC(io)K_	P49935	Pro-cathepsin H	3	1026.86	0.031843	1.971e-26	142.26	1	3859.5	6644.9	1.722
977	MLVVLLQGTR	10	Unmodified	_MLVVLLQGTR_	P14824	Annexin A6	2	565.342	0.070818	0.0020207	73.499	1	0	0	NA
978	MMCGAPSATMPATAETQEVADQVK	24	Acetyl (Protein N-term),iodo TMT-6plex var	_(ac)MMC(io)GAPSATMPATAETQEVADQVK_	Q62426	Cystatin-B	3	946.783	0.17121	3.2982e-05	58.373	1	2471.5	2957.1	1.196
979	MNVGCFIIK	9	iodo TMT-6plex var	_MNVGC(io)FIIK_	Q61549	Adhesion G protein-coupled receptor E1	3	451.924	-0.15618	0.0048477	61.679	1	13259	15987	1.206
980	MNVGCFIIK	9	iodo TMT-6plex var	_MNVGC(io)FIIK_	Q61549	Adhesion G protein-coupled receptor E1	2	677.383	0.40808	0.0026635	85.666	1	5484	6992.1	1.275
984	MTCMGYPGTTLDK	13	Oxidation (M),iodo TMT-6plex var	_M(ox)TC(io)MGYPGTTLDK_	Q9QWR8	Alpha-N-acetylgalactosaminidase	3	588.284	0.35594	0.0011646	53.3	1	0	0	NA
985	MVNHFIAEFK	10	Unmodified	_MVNHFIAEFK_	P63017	Heat shock cognate 71 kDa protein	3	412.546	-0.48787	0.04617	34.773	1	3098.9	4296.5	1.386
986	MVTTECPQFVQNINIENLFR	20	Oxidation (M),iodo TMT-6plex var	_M(ox)VTTEC(io)PQFVQNINIENLFR_	P27005	Protein S100-A8	3	914.47	0.51733	0.0003038	51.566	1	715.19	1548.3	2.165
987	MVTTECPQFVQNINIENLFR	20	iodo TMT-6plex var	_MVTTEC(io)PQFVQNINIENLFR_	P27005	Protein S100-A8	3	909.138	0.72635	3.4899e-36	171.04	1	2864.7	7566.2	2.641
988	MVVNEGADGGQSVYHIHLHVLGGR	24	Unmodified	_MVVNEGADGGQSVYHIHLHVLGGR_	P70349	Histidine triad nucleotide-binding protein 1	4	637.074	0.32188	3.4657e-08	78.976	1	2214.8	2657.8	1.2
989	MVVNEGADGGQSVYHIHLHVLGGR	24	Unmodified	_MVVNEGADGGQSVYHIHLHVLGGR_	P70349	Histidine triad nucleotide-binding protein 1	5	509.86	-0.15842	4.8359e-06	63.869	2	2789.8	3789.7	1.358
990	MYEDLLDSCR	10	iodo TMT-6plex var	_MYEDLLDSC(io)R_	Q99388	Component of Sp100-rs	3	525.257	-0.075374	0.0041756	56.404	1	0	0	NA
991	NAGMETPSGVCSALAAAR	18	iodo TMT-6plex var	_NAGMETPSGVC(io)SALAAAR_	P10810	Monocyte differentiation antigen CD14	3	679.014	0.44954	8.6182e-07	91.401	1	3142.2	4487.4	1.428
992	NAYAVLYDIILK	12	Unmodified	_NAYAVLYDIILK_	P97371	Proteasome activator complex subunit 1	2	698.398	0.68453	0.0009156	73.881	1	397.53	481.44	1.211
993	NCIDITGVR	9	iodo TMT-6plex var	_NC(io)IDITGVR_	Q9DBH5	Vesicular integral-membrane protein VIP36	3	440.582	-0.040082	0.00022294	85.744	1	6298.8	9675	1.536
994	NCMTDLLAK	9	iodo TMT-6plex var	_NC(io)MTDLLAK_	Q60870	Receptor expression-enhancing protein 5	2	669.36	0.53449	9.291e-10	132.01	1	3387.2	5382.4	1.589
995	NCVAIAADR	9	iodo TMT-6plex var	_NC(io)VAIAADR_	Q9R1P1	Proteasome subunit beta type-3	2	631.348	0.47723	0.0015997	89.171	1	14953	15978	1.069
996	NCWQNYLDFHR	11	iodo TMT-6plex var	_NC(io)WQNYLDFHR_	P56391	Cytochrome c oxidase subunit 6B1	3	608.965	-0.070065	0.00020599	87.184	1	3264.4	4478.1	1.372
997	NCWQNYLDFHR	11	iodo TMT-6plex var	_NC(io)WQNYLDFHR_	P56391	Cytochrome c oxidase subunit 6B1	4	456.975	-0.46078	1.3474e-05	102.53	1	10089	13775	1.365
998	NDCVVLASSSGLWNNIHCSSYK	22	2 iodo TMT-6plex var	_NDC(io)VVLASSSGLWNNIHC(io)SSYK_	Q61830	Macrophage mannose receptor 1	4	764.643	0.38854	3.4679e-05	60.133	1	2346.5	4190.3	1.786
999	NDPHLCDFIETYYLSEQVK	19	iodo TMT-6plex var	_NDPHLC(io)DFIETYYLSEQVK_	P09528	Ferritin heavy chain	4	661.58	0.69649	2.1312e-06	77.357	1	1646.3	2284.3	1.388
1000	NDPHLCDFIETYYLSEQVK	19	iodo TMT-6plex var	_NDPHLC(io)DFIETYYLSEQVK_	P09528	Ferritin heavy chain	3	881.77	0.59658	8.4495e-18	128.74	1	2567.6	3593.7	1.4
1002	NETLGGTCLNVGCIPSK	17	2 iodo TMT-6plex var	_NETLGGTC(io)LNVGC(io)IPSK_	O08749	Dihydrolipoyl dehydrogenase, mitochondrial	4	591.825	0.74311	0.00031784	52.569	1	3460.1	3920.4	1.133
1003	NFAFLEFR	8	Unmodified	_NFAFLEFR_	P26369	Splicing factor U2AF 65 kDa subunit	2	522.269	0.17503	0.01633	65.224	1	0	0	NA
1004	NFATSLYSMIK	11	Unmodified	_NFATSLYSMIK_	P48036	Annexin A5	2	637.826	0.63695	4.3153e-07	115	1	625.95	1101.3	1.759
1005	NFDSLISSNCTEELENAGVEVLK	23	iodo TMT-6plex var	_NFDSLISSNC(io)TEELENAGVEVLK_	P47791	Glutathione reductase, mitochondrial	3	947.478	0.20852	2.2119e-26	137.38	1	2126.9	2922.2	1.374
1006	NFGIWLR	7	Unmodified	_NFGIWLR_	P62717	60S ribosomal protein L18a	2	453.253	0.11918	4.2844e-05	101.21	1	626.31	971.5	1.551
1007	NFHAFYQLLR	10	Unmodified	_NFHAFYQLLR_	Q5SUA5	Unconventional myosin-Ig	3	436.9		0.0090905	44.425	1	0	0	NA
1008	NFINNPLAQADWAAK	15	Unmodified	_NFINNPLAQADWAAK_	Q8VDD5	Myosin-9	2	836.926	0.49142	0.00070973	63.682	1	2461.1	3359.3	1.365
1009	NFYNVDISYLK	11	Unmodified	_NFYNVDISYLK_	P10605	Cathepsin B	2	688.348	0.30826	0.0026062	64.64	1	2432.8	3198.3	1.315
1010	NHCGIASYCSYPEI	14	2 iodo TMT-6plex var	_NHC(io)GIASYC(io)SYPEI_	O70370	Cathepsin S	3	739.04	0.77562	1.1871e-09	116.98	3	15584	24099	1.546
1011	NHCGIASYCSYPEI	14	2 iodo TMT-6plex var	_NHC(io)GIASYC(io)SYPEI_	O70370	Cathepsin S	4	554.531	0.0040231	4.7024e-13	130.56	3	7937.3	13068	1.646
1012	NHCGIASYCSYPEI	14	2 iodo TMT-6plex var	_NHC(io)GIASYC(io)SYPEI_	O70370	Cathepsin S	2	1108.06	0.1464	1.6049e-12	125.53	2	10094	15536	1.539
1013	NIFSFYLNR	9	Unmodified	_NIFSFYLNR_	P18242	Cathepsin D	2	587.306	0.12224	9.2483e-14	138.98	1	0	0	NA
1014	NILGGTVFR	9	Unmodified	_NILGGTVFR_	O88844	Isocitrate dehydrogenase [NADP] cytoplasmic	2	488.782	-0.054205	2.1285e-05	104.2	1	3753.9	5149.7	1.372
1015	NILPGDPVTLTCR	13	iodo TMT-6plex var	_NILPGDPVTLTC(io)R_	Q62230	Sialoadhesin	3	576.661	0.27671	0.0010124	54.898	1	3399.1	5869.5	1.727
1016	NILPGDPVTLTCR	13	iodo TMT-6plex var	_NILPGDPVTLTC(io)R_	Q62230	Sialoadhesin	2	864.487	0.3252	0.00099797	86.803	1	2601.7	3900.3	1.499
1017	NILSWTVVYQK	11	Unmodified	_NILSWTVVYQK_	P51569	Alpha-galactosidase A	2	675.874	0.83798	0.0015869	70.942	1	2509.8	3524.8	1.404
1018	NIPGITLLNVSK	12	Unmodified	_NIPGITLLNVSK_	Q9D8E6	60S ribosomal protein L4	2	634.882	0.21738	0.00079322	77.185	1	1714.6	2729	1.592
1019	NIVLSGGSTMFR	12	Unmodified	_NIVLSGGSTMFR_	Q99JY9	Actin-related protein 3	2	641.335	0.49905	6.943e-08	120.57	1	3914.4	6034.8	1.542
1020	NKPEPTVEEIENAFQGNLCR	20	iodo TMT-6plex var	_NKPEPTVEEIENAFQGNLC(io)R_	Q00519	Xanthine dehydrogenase/oxidase	4	655.086	0.70936	1.8526e-18	134.98	1	5677.4	6944.3	1.223
1021	NKPEPTVEEIENAFQGNLCR	20	iodo TMT-6plex var	_NKPEPTVEEIENAFQGNLC(io)R_	Q00519	Xanthine dehydrogenase/oxidase	3	873.113		1.5879e-12	85.087	1	0	0	NA
1022	NLDIERPTYTNLNR	14	Unmodified	_NLDIERPTYTNLNR_	P68373	Tubulin alpha-1C chain	3	573.632	0.55945	0.01835	35.091	1	0	0	NA
1023	NLDKEYLPIGGLAEFCK	17	iodo TMT-6plex var	_NLDKEYLPIGGLAEFC(io)K_	P05202	Aspartate aminotransferase, mitochondrial	3	747.071	0.21485	6.0941e-11	120.11	1	5666.7	7366.6	1.3
1024	NLDKEYLPIGGLAEFCK	17	iodo TMT-6plex var	_NLDKEYLPIGGLAEFC(io)K_	P05202	Aspartate aminotransferase, mitochondrial	4	560.555	-0.21659	5.3201e-05	77.506	1	2389.1	2853.4	1.194
1025	NLETPSCK	8	iodo TMT-6plex var	_NLETPSC(io)K_	Q9WTP6	Adenylate kinase 2, mitochondrial	2	610.829	0.38659	0.02263	74.92	1	0	0	NA
1026	NLLSVAYK	8	Unmodified	_NLLSVAYK_	P63101	14-3-3 protein zeta/delta	2	454.266	-0.33807	0.0038836	79.474	1	2499.2	3849.4	1.54
1027	NLLTPCYNQK	10	iodo TMT-6plex var	_NLLTPC(io)YNQK_	P20060	Beta-hexosaminidase subunit beta	3	508.28	-0.15791	0.00018523	89.029	1	3930.5	6015.7	1.531
1028	NLLTPCYNQK	10	iodo TMT-6plex var	_NLLTPC(io)YNQK_	P20060	Beta-hexosaminidase subunit beta	2	761.916	0.32621	6.8026e-14	147.78	1	5006.8	7338.4	1.466
1029	NLMFLVLR	8	Unmodified	_NLMFLVLR_	Q8BP47	Asparagine--tRNA ligase, cytoplasmic	2	503.299	0.19749	0.00098735	87.323	1	665.46	727.31	1.093
1030	NLQEAEEWYK	10	Unmodified	_NLQEAEEWYK_	P20152	Vimentin	2	655.307	0.43927	0.00041967	91.658	1	2772.4	4254.1	1.534
1031	NLQNLLILTAIK	12	Unmodified	_NLQNLLILTAIK_	Q68FD5	Clathrin heavy chain 1	2	677.427	0.8843	1.4661e-07	116.24	1	617.41	745.81	1.208
1032	NLSFATIYDVLSTKPVLNK	19	Unmodified	_NLSFATIYDVLSTKPVLNK_	Q9WV54	Acid ceramidase	3	708.396	0.97522	9.1206e-06	72.207	1	173.75	290.63	1.673
1033	NLTNPNTVIILIGNK	15	Unmodified	_NLTNPNTVIILIGNK_	Q91V41	Ras-related protein Rab-14	2	812.475	0.82318	0.00027315	80.507	1	3542.8	5744.3	1.621
1034	NMCGLAACASYPIPQV	16	2 iodo TMT-6plex var	_NMC(io)GLAAC(io)ASYPIPQV_	P49935	Pro-cathepsin H	3	766.072	0.37272	8.7123e-05	73.834	3	10851	16759	1.544
1035	NMFHATVATVSQYFHVK	17	Unmodified	_NMFHATVATVSQYFHVK_	P0DOV1	Interferon-activable protein 205-B	4	495.75	-0.24405	0.0001097	65.724	1	422.87	716.67	1.695
1036	NMIFACVDNYR	11	iodo TMT-6plex var	_NMIFAC(io)VDNYR_	P56528	ADP-ribosyl cyclase/cyclic ADP-ribose hydrolase 1	3	558.948	0.044944	0.0040476	48.568	1	0	0	NA
1037	NMIFACVDNYRPAR	14	iodo TMT-6plex var	_NMIFAC(io)VDNYRPAR_	P56528	ADP-ribosyl cyclase/cyclic ADP-ribose hydrolase 1	3	667.012	0.36719	0.0047957	58.32	1	5465.9	8073.9	1.477
1038	NMIFACVDNYRPAR	14	iodo TMT-6plex var	_NMIFAC(io)VDNYRPAR_	P56528	ADP-ribosyl cyclase/cyclic ADP-ribose hydrolase 1	4	500.511	-0.30179	1.0396e-05	96.059	1	3248.7	5140.4	1.582
1039	NMSVHLSPCFR	11	iodo TMT-6plex var	_NMSVHLSPC(io)FR_	P62281	40S ribosomal protein S11	3	540.616	0.33326	0.0092724	43.68	1	5054.4	7732.9	1.53
1040	NNIPYFETSAK	11	Unmodified	_NNIPYFETSAK_	P51150	Ras-related protein Rab-7a	2	642.317	0.48262	0.035518	41.242	1	2103.7	2944.3	1.4
1041	NNLFCWEIPVQITS	14	iodo TMT-6plex var	_NNLFC(io)WEIPVQITS_	Q9Z0J0	Epididymal secretory protein E1	2	997.024	0.58037	0.00011986	94.781	1	2878.8	4820.7	1.675
1042	NNLFCWEIPVQITS	14	iodo TMT-6plex var	_NNLFC(io)WEIPVQITS_	Q9Z0J0	Epididymal secretory protein E1	3	665.019	1.0314	1.941e-09	112.84	1	1860	3232.4	1.738
1043	NNTQVLINCR	10	iodo TMT-6plex var	_NNTQVLINC(io)R_	P62317	Small nuclear ribonucleoprotein Sm D2	3	501.947	-0.019867	7.7261e-06	107.21	1	6034.1	7788.3	1.291
1044	NNTQVLINCR	10	iodo TMT-6plex var	_NNTQVLINC(io)R_	P62317	Small nuclear ribonucleoprotein Sm D2	2	752.417	0.4431	1.4915e-56	216.45	1	8161.7	12094	1.482
1046	NQESCGSCYSFASMGMLEAR	20	Oxidation (M),2 iodo TMT-6plex var	_NQESC(io)GSC(io)YSFASM(ox)GMLEAR_	P97821	Dipeptidyl peptidase 1	4	712.084	0.13263	0.00061505	47.016	1	2546.2	5333	2.094
1047	NQESCGSCYSFASMGMLEAR	20	2 iodo TMT-6plex var	_NQESC(io)GSC(io)YSFASMGMLEAR_	P97821	Dipeptidyl peptidase 1	4	708.085	0.24439	1.5878e-10	105.96	1	3768.3	9568	2.539
1048	NQESCGSCYSFASMGMLEAR	20	2 iodo TMT-6plex var	_NQESC(io)GSC(io)YSFASMGMLEAR_	P97821	Dipeptidyl peptidase 1	3	943.778	0.24734	4.0724e-18	130.05	1	9746.8	23070	2.367
1049	NQGACGSCWTFSTTGALESAVAIASGK	27	2 iodo TMT-6plex var	_NQGAC(io)GSC(io)WTFSTTGALESAVAIASGK_	P49935	Pro-cathepsin H	4	819.669	0.99042	8.8667e-14	98.491	1	1507.7	2898.5	1.922
1050	NQHIPQYCGSCWAHGSTSAMADR	23	2 iodo TMT-6plex var	_NQHIPQYC(io)GSC(io)WAHGSTSAMADR_	Q9WUU7	Cathepsin Z	5	636.508	0.45183	1.3752e-05	60.735	1	3548.7	10390	2.928
1051	NQHIPQYCGSCWAHGSTSAMADR	23	2 iodo TMT-6plex var	_NQHIPQYC(io)GSC(io)WAHGSTSAMADR_	Q9WUU7	Cathepsin Z	4	795.384	0.48112	0.00018174	50.783	1	5500.3	17972	3.267
1052	NQHIPQYCGSCWAHGSTSAMADR	23	2 iodo TMT-6plex var	_NQHIPQYC(io)GSC(io)WAHGSTSAMADR_	Q9WUU7	Cathepsin Z	3	1060.18	0.31349	7.4845e-13	101.6	2	6033.2	16406	2.719
1053	NQLTSNPENTVFDAK	15	Unmodified	_NQLTSNPENTVFDAK_	P20029	78 kDa glucose-regulated protein	2	839.408	0.17644	0.00059413	70.197	1	0	0	NA
1054	NQVAMNPTNTVFDAK	15	Unmodified	_NQVAMNPTNTVFDAK_	P63017	Heat shock cognate 71 kDa protein	2	825.401	0.56838	4.2641e-05	88.768	1	1984.6	2214.7	1.116
1055	NSLDCEIVSAK	11	iodo TMT-6plex var	_NSLDC(io)EIVSAK_	P40124	Adenylyl cyclase-associated protein 1	2	754.403	0.61792	2.6762e-13	137.62	1	4684.9	6715.3	1.433
1056	NSSYFVEWIPNNVK	14	Unmodified	_NSSYFVEWIPNNVK_	P99024	Tubulin beta-5 chain	2	848.92	0.12994	0.00013792	85.45	1	4278.7	5680.1	1.328
1057	NSWGLNFGDQGYIR	14	Unmodified	_NSWGLNFGDQGYIR_	O70370	Cathepsin S	2	813.887	0.79827	1.4358e-06	101.3	1	1033.4	1811.7	1.753
1058	NSWGSNWGESGYFR	14	Unmodified	_NSWGSNWGESGYFR_	P97821	Dipeptidyl peptidase 1	2	823.853	0.68974	2.2662e-07	110.14	1	1370.5	2016.6	1.471
1059	NTCQLYIQTDHLFFK	15	iodo TMT-6plex var	_NTC(io)QLYIQTDHLFFK_	O35598	Disintegrin and metalloproteinase domain-containing protein 10	4	550.791	-0.057626	0.00029326	59.68	1	2101.5	2511.4	1.195
1060	NTDGVNFYNILTK	13	Unmodified	_NTDGVNFYNILTK_	Q920A5	Retinoid-inducible serine carboxypeptidase	2	749.88	0.55939	0.0014711	59.709	1	2491	4690.3	1.883
1061	NTGASSGATSEESTEAEFCR	20	iodo TMT-6plex var	_NTGASSGATSEESTEAEFC(io)R_	P70302	Stromal interaction molecule 1	3	788.359	0.67688	4.2903e-36	170.06	1	4071.1	3953.6	0.971
1062	NVINVQTDLGIPETPKPSCGDPAAR	25	iodo TMT-6plex var	_NVINVQTDLGIPETPKPSC(io)GDPAAR_	P06800	Receptor-type tyrosine-protein phosphatase C	4	731.139	0.73727	8.9921e-05	49.765	1	2042.4	2527.8	1.238
1063	NVINVQTDLGIPETPKPSCGDPAAR	25	iodo TMT-6plex var	_NVINVQTDLGIPETPKPSC(io)GDPAAR_	P06800	Receptor-type tyrosine-protein phosphatase C	3	974.517	0.30564	9.1831e-06	67.76	1	1590.3	2434.5	1.531
1064	NVNGVNYASVTR	12	Unmodified	_NVNGVNYASVTR_	Q9WUU7	Cathepsin Z	2	647.331	0.74758	0.0010444	69.352	1	2166.4	3752.7	1.732
1065	NVQGVNYVSPVR	12	Unmodified	_NVQGVNYVSPVR_	P97821	Dipeptidyl peptidase 1	2	666.357	0.86625	1.7285e-07	114.76	1	2344.4	3389.7	1.446
1066	NVRPDYLK	8	Unmodified	_NVRPDYLK_	P09671	Superoxide dismutase [Mn], mitochondrial	2	502.78	0.53597	0.010354	84.083	1	7890.8	11708	1.484
1067	NWACFVGK	8	iodo TMT-6plex var	_NWAC(io)FVGK_	P97821	Dipeptidyl peptidase 1	2	627.337	0.22178	1.0016e-13	143.89	2	9358.1	14200	1.517
1068	NWACFVGK	8	iodo TMT-6plex var	_NWAC(io)FVGK_	P97821	Dipeptidyl peptidase 1	3	418.56	-0.23873	0.02821	41.025	1	4337	6396.8	1.475
1069	NWACFVGK	8	iodo TMT-6plex var	_NWAC(io)FVGK_	P97821	Dipeptidyl peptidase 1	2	627.337		0.004309	73.665	1	0	0	NA
1071	NWMNSLGVNPR	11	Unmodified	_NWMNSLGVNPR_	Q61233	Plastin-2	2	644.317	0.20351	4.328e-19	155.06	1	2483.7	3830.4	1.542
1072	NYGLVPEEDITFIK	14	Unmodified	_NYGLVPEEDITFIK_	Q60710	Deoxynucleoside triphosphate triphosphohydrolase SAMHD1	2	819.425	1.191	0.001104	60.657	1	2332.7	2973.8	1.275
1073	NYYEQWGK	8	Unmodified	_NYYEQWGK_	O88569	Heterogeneous nuclear ribonucleoproteins A2/B1	2	544.246	0.44004	0.003746	79.809	1	2673.9	3251.4	1.216
1074	PASLQILYAPR	11	Unmodified	_PASLQILYAPR_	Q62230	Sialoadhesin	2	614.856	-0.21275	2.9937e-19	157.38	2	6140.1	9539	1.554
1075	PCNFICK	7	2 iodo TMT-6plex var	_PC(io)NFIC(io)K_	Q61554	Fibrillin-1	3	494.949	0.54385	0.0093662	60.788	1	5371.3	8198.4	1.526
1076	PFGVALLFGGVDEK	14	Unmodified	_PFGVALLFGGVDEK_	Q9Z2U1	Proteasome subunit alpha type-5	2	724.893		1.3349e-10	97.203	1	0	0	NA
1077	PFLAILGGAK	10	Unmodified	_PFLAILGGAK_	P09411	Phosphoglycerate kinase 1	2	493.805	0.20316	0.0065829	63.076	1	1332	1659.9	1.246
1078	PHGYVLCYK	9	iodo TMT-6plex var	_PHGYVLC(io)YK_	P06800	Receptor-type tyrosine-protein phosphatase C	3	470.258	-0.23847	0.0024445	69.598	1	8489.6	12124	1.428
1079	PHGYVLCYK	9	iodo TMT-6plex var	_PHGYVLC(io)YK_	P06800	Receptor-type tyrosine-protein phosphatase C	2	704.884		0.020649	40.352	1	0	0	NA
1080	PIDVQVITHHMQR	13	Unmodified	_PIDVQVITHHMQR_	Q99JY9	Actin-related protein 3	3	525.28	0.32928	8.7796e-06	99.732	1	1523.4	2247.6	1.475
1081	PIDVQVITHHMQR	13	Unmodified	_PIDVQVITHHMQR_	Q99JY9	Actin-related protein 3	4	394.212	-0.27373	0.0097004	41.48	1	3844.7	4340.1	1.129
1082	PMILGYWNVR	10	Unmodified	_PMILGYWNVR_	P10649	Glutathione S-transferase Mu 1	2	624.832	0.015372	3.1004e-05	105.52	1	2203.1	3599.2	1.634
1084	PSNEGLYSCSAHSPLGK	17	iodo TMT-6plex var	_PSNEGLYSC(io)SAHSPLGK_	Q62230	Sialoadhesin	3	692.684	0.29087	2.8859e-09	110.12	1	2952.4	3880.6	1.314
1085	QAFTDVATGSLGQGLGAACGMAYTGK	26	iodo TMT-6plex var	_QAFTDVATGSLGQGLGAAC(io)GMAYTGK_	P40142	Transketolase	3	935.468	0.19545	2.3051e-13	98.21	1	2107.9	2820.9	1.338
1086	QASPNIVIALAGNK	14	Unmodified	_QASPNIVIALAGNK_	P35278	Ras-related protein Rab-5C	2	698.401	-0.064457	0.042785	34.611	1	0	0	NA
1088	QESTVMVLRNMVDPK	15	2 Oxidation (M)	_QESTVM(ox)VLRNM(ox)VDPK_	Q3UEB3	Poly(U)-binding-splicing factor PUF60	2	889.942	0.6181	0.003425	44.968	2	1785.4	2822	1.581
1089	QFLFRPWDVTK	11	Unmodified	_QFLFRPWDVTK_	Q02053	Ubiquitin-like modifier-activating enzyme 1	3	479.594		0.055108	24.108	1	0	0	NA
1090	QIFGEATK	8	Unmodified	_QIFGEATK_	P18242	Cathepsin D	2	447.24	-0.066097	0.014725	66.568	1	4336.3	5550.1	1.28
1091	QIFIQSVIR	9	Unmodified	_QIFIQSVIR_	O35744	Chitinase-like protein 3	2	552.332	-0.36254	5.0807e-10	126.07	1	2635.4	3173.9	1.204
1092	QITLNDLPVGR	11	Unmodified	_QITLNDLPVGR_	O08807	Peroxiredoxin-4	2	613.349	0.062518	0.0011501	73.666	1	1867	2648	1.418
1093	QITQVYGFYDECLR	14	iodo TMT-6plex var	_QITQVYGFYDEC(io)LR_	P97470	Serine/threonine-protein phosphatase 4 catalytic subunit	3	688.686		5.4677e-07	65.495	1	0	0	NA
1094	QLAAGWGPCEVLVSNALAR	19	iodo TMT-6plex var	_QLAAGWGPC(io)EVLVSNALAR_	O09159	Lysosomal alpha-mannosidase	3	762.086	0.48351	0.00028313	52.814	2	2466.2	3538	1.435
1095	QLFHPEQLITGK	12	Unmodified	_QLFHPEQLITGK_	P68373	Tubulin alpha-1C chain	3	470.93		0.043743	26.942	1	0	0	NA
1096	QLGLVVCR	8	iodo TMT-6plex var	_QLGLVVC(io)R_	Q9CQQ8	U6 snRNA-associated Sm-like protein LSm7	3	406.251	-0.3374	0.0013165	79.469	1	0	0	NA
1099	QNPVYAPLYFPEELHR	16	Unmodified	_QNPVYAPLYFPEELHR_	P14901	Heme oxygenase 1	3	658.335	0.59723	7.1395e-14	130.27	1	1645.1	2275	1.383
1101	QQYCLDTWGVWPR	13	iodo TMT-6plex var	_QQYC(io)LDTWGVWPR_	Q9ET22	Dipeptidyl peptidase 2	3	661.003	0.52669	0.00036124	62.088	2	5131.8	7622.7	1.485
1102	QSAFPFESGKPFK	13	Unmodified	_QSAFPFESGKPFK_	P16110	Galectin-3	3	490.586	-0.039332	0.049529	27.767	1	3439.8	5624.9	1.635
1103	QVPSQDCVW	9	iodo TMT-6plex var	_QVPSQDC(io)VW_	Q8BG07	Phospholipase D4	2	695.853	0.062033	0.0016518	88.819	2	6835.9	8917.8	1.305
1104	QVQSLTCEVDALK	13	iodo TMT-6plex var	_QVQSLTC(io)EVDALK_	P20152	Vimentin	3	588.324	0.19422	7.7559e-05	88.075	1	3132	6170.2	1.97
1105	QVQSLTCEVDALK	13	iodo TMT-6plex var	_QVQSLTC(io)EVDALK_	P20152	Vimentin	2	881.982	0.44278	6.6265e-06	110.44	1	4741.8	10149	2.14
1106	QWLQEIDR	8	Unmodified	_QWLQEIDR_	Q9D1G1	Ras-related protein Rab-1B	2	544.28	0.49	0.0052185	76.221	1	0	0	NA
1107	QWYESHYALPLGR	13	Unmodified	_QWYESHYALPLGR_	P62242	40S ribosomal protein S8	3	540.604	0.25859	0.03983	32.295	1	3012	3826.9	1.271
1108	QYFGYVLYR	9	Unmodified	_QYFGYVLYR_	P23780	Beta-galactosidase	2	604.809	0.36668	2.8641e-05	101.54	1	1399.4	1919.8	1.372
1109	QYSGYLR	7	Unmodified	_QYSGYLR_	P16675	Lysosomal protective protein	2	443.725	-0.05724	0.00030849	95.793	1	3819.1	4698.3	1.23
1110	QYWVVFK	7	Unmodified	_QYWVVFK_	Q8K1B8	Fermitin family homolog 3	2	485.263	-0.45735	0.025043	63.148	1	2279.1	3027.3	1.328
1111	RGIQAQPISVGYCEQEFEQT	20	iodo TMT-6plex var	_RGIQAQPISVGYC(io)EQEFEQT_	P29416	Beta-hexosaminidase subunit alpha	3	871.437	0.24959	1.3971e-08	97.095	1	2522.3	4542.6	1.801
1114	RLELGTGCLENLENLR	16	iodo TMT-6plex var	_RLELGTGC(io)LENLENLR_	Q62192	CD180 antigen	4	540.551	-0.40534	6.8007e-14	125.5	1	2837.6	4527.5	1.596
1117	SAAEVIAQAR	10	Unmodified	_SAAEVIAQAR_	O08553	Dihydropyrimidinase-related protein 2	2	508.28		0.0046757	78.61	1	0	0	NA
1118	SAATLITHPFHVITLR	16	Unmodified	_SAATLITHPFHVITLR_	Q791V5	Mitochondrial carrier homolog 2	3	593.009	0.4378	0.051935	28.627	1	0	0	NA
1119	SADLNVDSIISYWK	14	Unmodified	_SADLNVDSIISYWK_	O35744	Chitinase-like protein 3	2	805.907	1.1588	0.0001775	84.753	1	0	0	NA
1120	SADTLWGIQK	10	Unmodified	_SADTLWGIQK_	P06151	L-lactate dehydrogenase A chain	2	559.796	0.10768	0.00077643	85.355	1	2199.8	2790.1	1.268
1121	SAEFLLHMLK	10	Unmodified	_SAEFLLHMLK_	Q9CPR4	60S ribosomal protein L17	2	594.826	0.40798	0.00039161	92.239	1	1340.3	1946.3	1.452
1122	SAEFLLHMLK	10	Unmodified	_SAEFLLHMLK_	Q9CPR4	60S ribosomal protein L17	3	396.886		0.027637	33.744	1	0	0	NA
1123	SAHQVAR	7	Unmodified	_SAHQVAR_	P52480	Pyruvate kinase PKM	2	384.709	-0.49885	0.0021074	84.244	1	1120.4	1542.1	1.376
1124	SAIGEGMTR	9	Unmodified	_SAIGEGMTR_	P62814	V-type proton ATPase subunit B, brain isoform	2	461.227	-0.22201	0.025461	54.191	1	0	0	NA
1125	SALFAQINQGESITHALK	18	Unmodified	_SALFAQINQGESITHALK_	P40124	Adenylyl cyclase-associated protein 1	3	643.346	0.34816	3.0294e-05	77.221	1	1614.8	2387.6	1.479
1126	SALSGHLETVILGLLK	16	Unmodified	_SALSGHLETVILGLLK_	P07356	Annexin A2	3	550.998	0.48649	1.2755e-07	99.238	1	0	0	NA
1127	SALSGHLETVILGLLK	16	Unmodified	_SALSGHLETVILGLLK_	P07356	Annexin A2	2	825.993	1.0467	1.5685e-23	159.18	1	99.33	281.89	2.838
1128	SANLVAATLGAILNR	15	Unmodified	_SANLVAATLGAILNR_	P17710	Hexokinase-1	2	742.433	1.2101	7.6841e-07	101.53	1	246.32	347.97	1.413
1129	SAPFWCNQGAACFFEGIDDK	20	2 iodo TMT-6plex var	_SAPFWC(io)NQGAAC(io)FFEGIDDK_	Q3UMW8	Ceroid-lipofuscinosis neuronal protein 5 homolog	4	716.853	0.39916	1.047e-13	116.39	1	5057.4	8698.5	1.72
1130	SAQLGFK	7	Unmodified	_SAQLGFK_	O08749	Dihydrolipoyl dehydrogenase, mitochondrial	2	375.711	-0.25079	0.046906	53.679	1	8128.5	11314	1.392
1131	SAVGELSDDSSNVVQLIK	18	Unmodified	_SAVGELSDDSSNVVQLIK_	P11835	Integrin beta-2	2	930.981	0.16129	3.2917e-13	124.29	2	3066.7	4785.4	1.56
1132	SCDLVGEK	8	iodo TMT-6plex var	_SC(io)DLVGEK_	P24668	Cation-dependent mannose-6-phosphate receptor	3	393.88	-0.2834	0.0073418	60.828	1	18304	23814	1.301
1133	SCEAGYSPSYK	11	iodo TMT-6plex var	_SC(io)EAGYSPSYK_	P10605	Cathepsin B	3	507.58	0.1631	1.6365e-05	101.35	2	13576	20153	1.484
1134	SCEAGYSPSYK	11	iodo TMT-6plex var	_SC(io)EAGYSPSYK_	P10605	Cathepsin B	2	760.866	0.62302	1.0892e-13	144.89	1	12305	17767	1.444
1135	SCEAGYSPSYKEDK	14	iodo TMT-6plex var	_SC(io)EAGYSPSYKEDK_	P10605	Cathepsin B	3	631.635	0.45993	2.1973e-12	134.13	1	5448.2	8046.1	1.477
1136	SCEAGYSPSYKEDK	14	iodo TMT-6plex var	_SC(io)EAGYSPSYKEDK_	P10605	Cathepsin B	2	946.949	0.48062	8.6995e-34	180.85	1	7290.9	10091	1.384
1137	SCEAGYSPSYKEDK	14	iodo TMT-6plex var	_SC(io)EAGYSPSYKEDK_	P10605	Cathepsin B	4	473.978	-0.055809	0.00043434	68.168	1	11957	15606	1.305
1138	SCIYNAR	7	iodo TMT-6plex var	_SC(io)IYNAR_	Q9JJX6	P2X purinoceptor 4	3	385.876	-0.11655	1.6993e-06	110.61	1	16355	27279	1.668
1139	SCSGVEFSTSGSSNTDTGK	19	iodo TMT-6plex var	_SC(io)SGVEFSTSGSSNTDTGK_	Q60930	Voltage-dependent anion-selective channel protein 2	3	727.337	0.32408	1.0358e-17	126.84	2	8247.4	12810	1.553
1140	SCYEDGWLIK	10	iodo TMT-6plex var	_SC(io)YEDGWLIK_	Q91WK5	Glycine cleavage system H protein, mitochondrial	3	514.932	0.04458	0.011892	44.639	1	0	0	NA
1141	SDALETLGFLNHYQMK	16	Unmodified	_SDALETLGFLNHYQMK_	Q8R081	Heterogeneous nuclear ribonucleoprotein L	3	622.973	0.39776	0.00035912	59.709	1	288.74	1009.1	3.495
1142	SDGIYIINLK	10	Unmodified	_SDGIYIINLK_	P14206	40S ribosomal protein SA	2	568.322	0.064149	0.014305	54.539	1	908.64	1322.1	1.455
1143	SDIDEIVLVGGSTR	14	Unmodified	_SDIDEIVLVGGSTR_	P20029	78 kDa glucose-regulated protein	2	730.883		4.5079e-06	68.168	1	0	0	NA
1144	SDTFYGHWR	9	Unmodified	_SDTFYGHWR_	P54987	Cis-aconitate decarboxylase	3	390.177	-0.18108	0.00087982	82.452	1	2349	3312.9	1.41
1145	SDTFYGHWR	9	Unmodified	_SDTFYGHWR_	P54987	Cis-aconitate decarboxylase	2	584.762	0.16903	2.3674e-19	160.88	1	4028.6	4657.5	1.156
1146	SDVLVEYQGEGR	12	Unmodified	_SDVLVEYQGEGR_	Q8BFR4	N-acetylglucosamine-6-sulfatase	2	676.328	0.58236	1.7362e-07	114.72	1	4019	5392.7	1.342
1147	SDYLNTFEFMDK	12	Unmodified	_SDYLNTFEFMDK_	O88844	Isocitrate dehydrogenase [NADP] cytoplasmic	2	755.332	0.64513	0.00035929	89.189	1	826.06	1192.2	1.443
1148	SEAVVEYVFSGSR	13	Unmodified	_SEAVVEYVFSGSR_	Q78PY7	Staphylococcal nuclease domain-containing protein 1	2	715.352	0.16324	0.0027277	55.724	1	2287.2	3386.5	1.481
1149	SEDYAFPTYADR	12	Unmodified	_SEDYAFPTYADR_	P19783	Cytochrome c oxidase subunit 4 isoform 1, mitochondrial	2	717.812	0.291	0.00025946	92.19	1	1943.2	4328.6	2.228
1150	SEGFDTYR	8	Unmodified	_SEGFDTYR_	P17918	Proliferating cell nuclear antigen	2	487.714	0.0014974	4.7602e-05	101.25	1	6316.2	9012.1	1.427
1151	SEHYSYELK	9	Unmodified	_SEHYSYELK_	P20060	Beta-hexosaminidase subunit beta	2	578.269	0.14377	2.1708e-05	104.05	1	3806.8	6551.5	1.721
1152	SEHYSYELK	9	Unmodified	_SEHYSYELK_	P20060	Beta-hexosaminidase subunit beta	3	385.849	-0.16946	0.0078811	63.076	1	4918	9304.7	1.892
1153	SEIDLFNIR	9	Unmodified	_SEIDLFNIR_	P48036	Annexin A5	2	553.796	0.14253	1.7913e-24	168.27	2	3154	3425.1	1.086
1154	SEIDLLNIR	9	Unmodified	_SEIDLLNIR_	P14824	Annexin A6	2	536.803	-0.32139	1.9661e-07	117.89	1	0	0	NA
1155	SENKNEGQDAMMYCK	15	iodo TMT-6plex var	_SENKNEGQDAMMYC(io)K_	P97300	Neuroplastin	3	692.983	0.53385	0.00022083	85.837	1	4576.3	6517.3	1.424
1156	SEPIPESNEGPVK	13	Unmodified	_SEPIPESNEGPVK_	P27773	Protein disulfide-isomerase A3	2	691.844	0.35753	5.3503e-06	107.39	1	2430.4	3904.9	1.607
1157	SETSGSFEDALLAIVK	16	Unmodified	_SETSGSFEDALLAIVK_	P97429	Annexin A4	2	833.93	0.81275	0.00019238	77.746	1	0	237.14	NA
1158	SFAVGMFK	8	Unmodified	_SFAVGMFK_	P50544	Very long-chain specific acyl-CoA dehydrogenase, mitochondrial	2	443.728	-0.023727	0.038604	52.716	1	2244.6	3206.5	1.429
1159	SFDLLVK	7	Unmodified	_SFDLLVK_	Q9CXW3	Calcyclin-binding protein	2	411.242	-0.56017	0.025864	62.659	1	1424.7	2469.1	1.733
1160	SFDQLTPEESK	11	Unmodified	_SFDQLTPEESK_	O35887	Calumenin	2	640.804	0.50151	1.1567e-06	111.63	1	3274.4	4063.3	1.241
1161	SFEAPIK	7	Unmodified	_SFEAPIK_	Q9D8V0	Minor histocompatibility antigen H13	2	396.219	-0.39148	0.02919	60.76	1	4806.5	7316.5	1.522
1162	SFEDTIAQGITFVK	14	Unmodified	_SFEDTIAQGITFVK_	Q91W90	Thioredoxin domain-containing protein 5	2	778.404	0.54287	2.1203e-07	110.25	1	2107.5	2150.4	1.02
1163	SFENSLGINVPR	12	Unmodified	_SFENSLGINVPR_	Q91ZJ5	UTP--glucose-1-phosphate uridylyltransferase	2	666.849	0.7882	0.00084379	75.819	1	3907.1	5168.2	1.323
1164	SFESTVGQGSDTYSYIFR	18	Unmodified	_SFESTVGQGSDTYSYIFR_	P24668	Cation-dependent mannose-6-phosphate receptor	2	1022.47	0.324	2.6161e-25	149.99	1	932.73	1239.3	1.329
1165	SFESTVGQGSDTYSYIFR	18	Unmodified	_SFESTVGQGSDTYSYIFR_	P24668	Cation-dependent mannose-6-phosphate receptor	3	681.981	0.45789	2.903e-20	141.55	1	1568.6	2379.1	1.517
1166	SFEWLSQMR	9	Unmodified	_SFEWLSQMR_	Q9JHU4	Cytoplasmic dynein 1 heavy chain 1	2	592.282	0.51878	1.547e-18	151.44	1	1518.7	2346.5	1.545
1167	SFFLQPGER	9	Unmodified	_SFFLQPGER_	Q9EQK5	Major vault protein	2	540.777	0.34178	0.014219	61.78	1	2670.8	5080.6	1.902
1169	SFGASGGYIGGK	12	Unmodified	_SFGASGGYIGGK_	P97363	Serine palmitoyltransferase 2	2	550.772	0.24735	0.015548	45.28	1	2849.2	4079.2	1.432
1170	SFGGGTGSGFTSLLMER	17	Unmodified	_SFGGGTGSGFTSLLMER_	Q3UX10	Tubulin alpha chain-like 3	2	852.407	0.14854	8.0076e-39	177.58	1	1683.5	2082.1	1.237
1171	SFGGVTHGLPEK	12	Unmodified	_SFGGVTHGLPEK_	P50544	Very long-chain specific acyl-CoA dehydrogenase, mitochondrial	2	614.82	0.074325	0.021128	43.337	1	4767.8	7434.7	1.559
1172	SFGNLRPVLAMDAQR	15	Unmodified	_SFGNLRPVLAMDAQR_	P05555	Integrin alpha-M	3	558.963	0.040695	0.0003208	65.652	1	0	0	NA
1173	SFGSAQEFAWAHDSSEYAIR	20	Unmodified	_SFGSAQEFAWAHDSSEYAIR_	O55029	Coatomer subunit beta'	3	753.675	0.34728	0.033792	30.19	1	974.49	1572.6	1.614
1174	SFGSSCYLISTK	12	iodo TMT-6plex var	_SFGSSC(io)YLISTK_	Q9JKF4	C-type lectin domain family 6 member A	3	541.287	-0.13488	0.0067457	43.761	1	2805.4	3774.7	1.346
1175	SFHIFYQLIEGASPEQK	17	Unmodified	_SFHIFYQLIEGASPEQK_	E9Q634	Unconventional myosin-Ie	3	665.339	0.44366	0.00029637	58.98	1	1565	2027.2	1.295
1176	SFITTDVNPYYDSFVR	16	Unmodified	_SFITTDVNPYYDSFVR_	Q8BMJ2	Leucine--tRNA ligase, cytoplasmic	2	962.46	0.096524	7.6139e-05	83.54	1	0	0	NA
1177	SFLDSGYR	8	Unmodified	_SFLDSGYR_	Q64727	Vinculin	2	472.727	-0.16944	0.00074571	90.37	1	0	0	NA
1178	SFLEDIR	7	Unmodified	_SFLEDIR_	Q9DCD0	6-phosphogluconate dehydrogenase, decarboxylating	2	440.232	-0.18781	2.3675e-07	117.16	1	788.58	1159.5	1.47
1179	SFLEDIRK	8	Unmodified	_SFLEDIRK_	Q9DCD0	6-phosphogluconate dehydrogenase, decarboxylating	2	504.28	0.27475	0.032749	93.162	1	2546.5	3180.3	1.249
1180	SFLLDLLNATGK	12	Unmodified	_SFLLDLLNATGK_	Q62095	ATP-dependent RNA helicase DDX3Y	2	646.366	0.97106	1.4661e-07	116.24	1	236.46	695.15	2.94
1181	SFLSPNQILK	10	Unmodified	_SFLSPNQILK_	Q9DB20	ATP synthase subunit O, mitochondrial	2	573.83	-0.157	0.00060154	87.895	2	3667.9	5320.1	1.45
1182	SFLYEIVSNK	10	Unmodified	_SFLYEIVSNK_	Q60710	Deoxynucleoside triphosphate triphosphohydrolase SAMHD1	2	600.319	0.29717	4.0144e-10	130.98	1	1319.4	2066.8	1.566
1183	SFLYEIVSNKR	11	Unmodified	_SFLYEIVSNKR_	Q60710	Deoxynucleoside triphosphate triphosphohydrolase SAMHD1	3	452.582	-0.12598	1.733e-07	115.82	1	2010.1	2856.5	1.421
1184	SFLYSHFK	8	Unmodified	_SFLYSHFK_	P24527	Leukotriene A-4 hydrolase	2	514.764	0.36544	0.00082621	89.355	1	2074.8	2989.3	1.441
1185	SFMALSQDIQK	11	Unmodified	_SFMALSQDIQK_	Q60865	Caprin-1	2	634.321	0.25992	0.00055915	88.24	1	1868.4	2910.1	1.558
1186	SFNLPYQDAR	10	Unmodified	_SFNLPYQDAR_	Q6P542	ATP-binding cassette sub-family F member 1	2	605.796	0.33614	0.014603	54.259	1	0	0	NA
1187	SFNLSALEK	9	Unmodified	_SFNLSALEK_	Q8R146	Acylamino-acid-releasing enzyme	2	504.772	-0.041457	0.008912	67.704	1	2755.2	3982.8	1.446
1188	SFPAHLATHWVADAAAAVR	19	Unmodified	_SFPAHLATHWVADAAAAVR_	P54987	Cis-aconitate decarboxylase	3	664.346	0.51944	0.0013477	47.088	3	1582	2348.6	1.485
1189	SFPAHLATHWVADAAAAVR	19	Unmodified	_SFPAHLATHWVADAAAAVR_	P54987	Cis-aconitate decarboxylase	4	498.512	-0.14451	0.00072597	47.68	2	2122.6	2405.8	1.133
1190	SFPDFAFSPLK	11	Unmodified	_SFPDFAFSPLK_	Q6R5N8	Toll-like receptor 13	2	628.322	0.23076	0.00025703	94.767	2	2942.9	3993.1	1.357
1191	SFPDFPIPGVLFR	13	Unmodified	_SFPDFPIPGVLFR_	P08030	Adenine phosphoribosyltransferase	2	746.403	1.0057	9.2333e-05	95.094	2	298.8	243.28	0.814
1192	SFQQQMQNYLK	11	Oxidation (M)	_SFQQQM(ox)QNYLK_	P41731	CD63 antigen	2	715.84	0.50743	0.010846	54.259	1	3804.4	5798.4	1.524
1193	SFQQQMQNYLK	11	Oxidation (M)	_SFQQQM(ox)QNYLK_	P41731	CD63 antigen	2	715.84	0.33286	0.008024	57.174	1	3033.8	4809.7	1.585
1194	SFQQQMQNYLK	11	Unmodified	_SFQQQMQNYLK_	P41731	CD63 antigen	2	707.843	0.18468	0.00040598	91.549	1	1371.2	2094.8	1.528
1195	SFRQMRDLTR	10	Oxidation (M)	_SFRQM(ox)RDLTR_	Q3URR7	Zinc finger and SCAN domain-containing protein 10	2	663.341	1.0466	0.01741	58.699	1	8476.6	9227.6	1.089
1196	SFSQFGK	7	Unmodified	_SFSQFGK_	Q7TMK9	Heterogeneous nuclear ribonucleoprotein Q	2	400.701	-0.46658	0.007262	73.975	1	5299.5	7353.2	1.388
1197	SFSVNLR	7	Unmodified	_SFSVNLR_	P08074	Carbonyl reductase [NADPH] 2	2	411.727	-0.051061	0.00042933	94.262	1	7371.2	11080	1.503
1198	SFVLNLGK	8	Unmodified	_SFVLNLGK_	P16045	Galectin-1	2	439.261	-0.40672	0.0015288	85.212	2	2542.7	3371.2	1.326
1199	SFYGLSNLR	9	Unmodified	_SFYGLSNLR_	Q99MB1	Toll-like receptor 3	2	528.777	0.19783	0.00093247	84.615	1	3397.7	4254.3	1.252
1200	SFYPEEVSSMVLTK	14	Oxidation (M)	_SFYPEEVSSM(ox)VLTK_	P63017	Heat shock cognate 71 kDa protein	2	816.895	0.43416	0.0036538	52.527	2	1565.2	2115.6	1.352
1201	SFYPEEVSSMVLTK	14	Oxidation (M)	_SFYPEEVSSM(ox)VLTK_	P63017	Heat shock cognate 71 kDa protein	2	816.895	0.77394	0.027402	41.542	1	1059.1	1954.6	1.846
1202	SFYPEEVSSMVLTK	14	Unmodified	_SFYPEEVSSMVLTK_	P63017	Heat shock cognate 71 kDa protein	2	808.897	0.60475	1.5988e-06	100.11	4	2323.1	3540.3	1.524
1203	SFYPEEVSSMVLTK	14	Unmodified	_SFYPEEVSSMVLTK_	P63017	Heat shock cognate 71 kDa protein	3	539.601	0.30865	3.0451e-05	91.812	2	1025.9	1391.3	1.356
1204	SFYQFQHYR	9	Unmodified	_SFYQFQHYR_	Q9CZU3	Superkiller viralicidic activity 2-like 2	3	425.868	-0.10432	0.00087982	82.452	1	1351.1	1896.9	1.404
1205	SFYQFQHYR	9	Unmodified	_SFYQFQHYR_	Q9CZU3	Superkiller viralicidic activity 2-like 2	2	638.299	0.57858	2.8641e-05	101.54	1	0	0	NA
1206	SGALNSNDAFVLK	13	Unmodified	_SGALNSNDAFVLK_	P13020	Gelsolin	2	668.349	0.54957	0.00011125	94.122	1	2172	3411.5	1.571
1207	SGAQASSTPLSPTR	14	Unmodified	_SGAQASSTPLSPTR_	P48678	Prelamin-A/C	2	680.347	0.96728	4.2866e-05	92.939	1	2188.3	3629	1.658
1208	SGAYLIPLLER	11	Unmodified	_SGAYLIPLLER_	P54823	Probable ATP-dependent RNA helicase DDX6	2	616.356	-0.056976	0.001866	69.216	1	1282	1880.1	1.467
1209	SGEGCVITR	9	iodo TMT-6plex var	_SGEGC(io)VITR_	Q9WV54	Acid ceramidase	2	625.84	0.29518	0.0047344	83.499	1	11740	16842	1.435
1210	SGEGCVITR	9	iodo TMT-6plex var	_SGEGC(io)VITR_	Q9WV54	Acid ceramidase	3	417.562	-0.19184	0.00089874	77.533	1	16444	25191	1.532
1211	SGEYPFPLIK	10	Unmodified	_SGEYPFPLIK_	P45952	Medium-chain specific acyl-CoA dehydrogenase, mitochondrial	2	575.811	0.22634	0.040342	43.308	1	3591.8	5450.5	1.517
1212	SGFHTVPGQPGCQDINECLR	20	2 iodo TMT-6plex var	_SGFHTVPGQPGC(io)QDINEC(io)LR_	Q91ZX7	Prolow-density lipoprotein receptor-related protein 1	5	564.093	0.33747	0.00084168	45.916	1	5843	8081.8	1.383
1213	SGFHTVPGQPGCQDINECLR	20	2 iodo TMT-6plex var	_SGFHTVPGQPGC(io)QDINEC(io)LR_	Q91ZX7	Prolow-density lipoprotein receptor-related protein 1	3	939.483	0.47877	0.00080018	46.494	1	0	0	NA
1214	SGINCPIQK	9	iodo TMT-6plex var	_SGINC(io)PIQK_	Q9Z0J0	Epididymal secretory protein E1	3	430.246	-0.34343	0.014573	46.447	1	7268.2	11140	1.533
1215	SGINCPIQK	9	iodo TMT-6plex var	_SGINC(io)PIQK_	Q9Z0J0	Epididymal secretory protein E1	2	644.866	0.66659	1.6003e-09	128.28	1	8308.1	13630	1.641
1216	SGLNIYNLYAPCAGGVPGR	19	iodo TMT-6plex var	_SGLNIYNLYAPC(io)AGGVPGR_	P16675	Lysosomal protective protein	3	751.067	0.32931	1.7616e-05	67.418	2	3352.1	4327.4	1.291
1217	SGMFWLR	7	Unmodified	_SGMFWLR_	Q9CZ13	Cytochrome b-c1 complex subunit 1, mitochondrial	2	448.726	-0.038792	3.4398e-07	113.85	1	689.9	1079.2	1.564
1218	SGPFGQIFRPDNFVFGQSGAGNNWAK	26	Unmodified	_SGPFGQIFRPDNFVFGQSGAGNNWAK_	P99024	Tubulin beta-5 chain	3	933.453	0.20023	1.313e-07	72.935	1	986.2	1170.3	1.187
1219	SGPYCSESIR	10	iodo TMT-6plex var	_SGPYC(io)SESIR_	Q7TMR0	Lysosomal Pro-X carboxypeptidase	3	476.577	0.46458	0.0045128	55.467	1	9551.2	13658	1.43
1220	SGPYCSESIR	10	iodo TMT-6plex var	_SGPYC(io)SESIR_	Q7TMR0	Lysosomal Pro-X carboxypeptidase	2	714.361	0.97138	0.00517	80.037	1	8099	13099	1.617
1221	SGQVLEVSGSK	11	Unmodified	_SGQVLEVSGSK_	P62814	V-type proton ATPase subunit B, brain isoform	2	545.791	0.39276	0.00051007	89.301	1	4175.4	6971.6	1.67
1222	SGSGTMNLGGSLTR	14	Unmodified	_SGSGTMNLGGSLTR_	P47757	F-actin-capping protein subunit beta	2	669.328	0.68085	5.9313e-07	107.46	1	2457.9	3635.7	1.479
1223	SGSVFLTSHQYPFYDCR	17	iodo TMT-6plex var	_SGSVFLTSHQYPFYDC(io)R_	B2RXS4	Plexin-B2	4	584.789	-0.24069	0.00019378	57.525	1	1756.7	3126.9	1.78
1224	SGTGIAAMSVMRPELIMK	18	Unmodified	_SGTGIAAMSVMRPELIMK_	P63082	V-type proton ATPase 16 kDa proteolipid subunit	3	631.332	0.046881	0.0018057	45.989	2	3597.2	5519.9	1.534
1225	SGTSEFLNK	9	Unmodified	_SGTSEFLNK_	P08113	Endoplasmin	2	491.746	-0.00018802	5.0006e-10	126.24	1	2239.8	4134.1	1.846
1226	SGVSLAALK	9	Unmodified	_SGVSLAALK_	P43275	Histone H1.1	2	423.258	0.22137	0.0069317	69.915	2	2864.8	4821.8	1.683
1227	SGVYDDPSCTGNVNHGVLVVGYGTLDGK	28	iodo TMT-6plex var	_SGVYDDPSC(io)TGNVNHGVLVVGYGTLDGK_	O70370	Cathepsin S	4	788.893	0.44178	3.1162e-13	94.96	1	4904.7	6667.5	1.359
1228	SGVYDDPSCTGNVNHGVLVVGYGTLDGK	28	iodo TMT-6plex var	_SGVYDDPSC(io)TGNVNHGVLVVGYGTLDGK_	O70370	Cathepsin S	3	1051.52	0.23474	9.8239e-13	87.091	1	3487.6	4523.8	1.297
1229	SGWQWAGGSPFR	12	Unmodified	_SGWQWAGGSPFR_	Q61830	Macrophage mannose receptor 1	2	668.315	0.4866	7.1839e-12	136.7	1	2103.3	3510	1.669
1230	SGYLAGDK	8	Unmodified	_SGYLAGDK_	P26041	Moesin	2	405.703	-0.43952	0.045261	49.527	1	12204	16590	1.359
1231	SGYLLPDTK	9	Unmodified	_SGYLLPDTK_	P08113	Endoplasmin	2	497.266	0.049579	0.018556	58.63	2	5184.6	7638.9	1.473
1232	SGYQALPWVR	10	Unmodified	_SGYQALPWVR_	P35585	AP-1 complex subunit mu-1	2	588.812	0.075904	0.040386	43.297	1	1889.8	3240.9	1.715
1233	SGYQQAASEHGLVVIAPDTSPR	22	Unmodified	_SGYQQAASEHGLVVIAPDTSPR_	Q9R0P3	S-formylglutathione hydrolase	3	761.717	0.35332	0.00014965	58.373	1	1232.7	1673.1	1.357
1234	SGYWASHLAGR	11	Unmodified	_SGYWASHLAGR_	Q6P5E4	UDP-glucose:glycoprotein glucosyltransferase 1	3	402.2	-0.38783	0.029704	37.144	1	0	0	NA
1235	SHAGYQTI	8	Unmodified	_SHAGYQTI_	P11438	Lysosome-associated membrane glycoprotein 1	2	438.714	-0.46628	0.012073	68.787	1	4096.9	6669.9	1.628
1236	SHAYAIHPLDYVLNLK	16	Unmodified	_SHAYAIHPLDYVLNLK_	Q8VI94	2'-5'-oligoadenylate synthase-like protein 1	3	618.668	0.15987	0.0058958	43.557	1	0	0	NA
1237	SHGLLIEQGIPK	12	Unmodified	_SHGLLIEQGIPK_	Q9D020	Cytosolic 5'-nucleotidase 3A	2	646.372	0.4268	0.035596	38.3	1	0	0	NA
1238	SHGVLGLYR	9	Unmodified	_SHGVLGLYR_	Q8JZU2	Tricarboxylate transport protein, mitochondrial	2	501.28	0.13818	0.00039271	89.542	1	0	0	NA
1239	SHIEVFK	7	Unmodified	_SHIEVFK_	Q9QWR8	Alpha-N-acetylgalactosaminidase	2	430.237	-0.73456	0.0051665	78.149	1	0	0	NA
1240	SHLEYLSTLK	10	Unmodified	_SHLEYLSTLK_	P10852	4F2 cell-surface antigen heavy chain	3	397.552	-0.34964	0.0092378	53.597	2	4795.8	7298.2	1.522
1241	SHLEYLSTLK	10	Unmodified	_SHLEYLSTLK_	P10852	4F2 cell-surface antigen heavy chain	2	595.824	0.72246	0.00028401	94.465	1	1981.9	3247.7	1.639
1242	SHPFSVIYR	9	Unmodified	_SHPFSVIYR_	Q99LR1	Monoacylglycerol lipase ABHD12	3	369.198	-0.26693	0.00040721	85.676	1	4424.1	6286.3	1.421
1243	SHQWFGASVR	10	Unmodified	_SHQWFGASVR_	P43406	Integrin alpha-V	3	392.197	0.034715	0.010798	51.162	1	3043.8	4811.6	1.581
1244	SHYSNIEANESEEVR	15	Unmodified	_SHYSNIEANESEEVR_	O88456	Calpain small subunit 1	3	588.599	0.12049	1.032e-05	95.067	1	0	0	NA
1245	SHYSNIEANESEEVR	15	Unmodified	_SHYSNIEANESEEVR_	O88456	Calpain small subunit 1	2	882.395	0.3669	3.4158e-17	144.29	1	2442	3415.8	1.399
1246	SIAFPSIGSGR	11	Unmodified	_SIAFPSIGSGR_	Q9QZQ8	Core histone macro-H2A.1	2	546.296	0.31113	0.00094514	78.83	1	1362.5	2443.1	1.793
1247	SIANPEFDQR	10	Unmodified	_SIANPEFDQR_	P11835	Integrin beta-2	2	588.786	0.44898	5.8e-05	99.973	1	2897.3	3126.5	1.079
1248	SIATLAITTLLK	12	Unmodified	_SIATLAITTLLK_	Q9QXK3	Coatomer subunit gamma-2	2	622.895	0.58207	0.0010822	67.997	1	298.17	477.31	1.601
1249	SIDPELLGK	9	Unmodified	_SIDPELLGK_	Q8BFR4	N-acetylglucosamine-6-sulfatase	2	486.274	-0.19784	0.012932	63.216	1	5532.4	8210.6	1.484
1250	SIFLVAHR	8	Unmodified	_SIFLVAHR_	Q9CYN2	Signal peptidase complex subunit 2	2	471.78		0.00034714	104.21	1	0	0	NA
1251	SIILTIPK	8	Unmodified	_SIILTIPK_	Q8BH61	Coagulation factor XIII A chain	2	442.794	-0.35939	0.025528	58.981	1	1907.3	3269.9	1.714
1252	SIIQEVAR	8	Unmodified	_SIIQEVAR_	Q8BXZ1	Protein disulfide-isomerase TMX3	2	458.267	-0.071458	0.040872	51.63	1	7872.8	8992.1	1.142
1253	SIITYVSSLYDAMPR	15	Unmodified	_SIITYVSSLYDAMPR_	Q9QXS1	Plectin	2	858.437	0.67694	0.00072431	62.861	1	0	105.51	NA
1255	SILFVPTSAPR	11	Unmodified	_SILFVPTSAPR_	P08113	Endoplasmin	2	594.343	0.505	2.3703e-07	119.27	2	2111.4	3332.3	1.578
1256	SINPDEAVAYGAAVQAAILSGDK	23	Unmodified	_SINPDEAVAYGAAVQAAILSGDK_	P63017	Heat shock cognate 71 kDa protein	3	754.053	0.99184	9.9456e-08	78.451	2	932.87	1181.8	1.267
1257	SINPDEAVAYGAAVQAAILSGDK	23	Unmodified	_SINPDEAVAYGAAVQAAILSGDK_	P63017	Heat shock cognate 71 kDa protein	2	1130.58	0.70698	6.6053e-09	86.08	1	0	0	NA
1258	SIPAVLEIPSK	11	Unmodified	_SIPAVLEIPSK_	Q9D1K2	V-type proton ATPase subunit F	2	577.345	-0.24803	0.040571	39.73	1	3115.4	4614.1	1.481
1259	SIPAWTLDK	9	Unmodified	_SIPAWTLDK_	P11928	2'-5'-oligoadenylate synthase 1A	2	515.782	-0.014653	0.016568	59.908	2	6935.4	9514.5	1.372
1260	SIPAYLAETLYYAMK	15	Oxidation (M)	_SIPAYLAETLYYAM(ox)K_	P48036	Annexin A5	2	875.442	0.55658	0.016754	43.592	1	1220.4	1528.5	1.252
1261	SIPAYLAETLYYAMK	15	Unmodified	_SIPAYLAETLYYAMK_	P48036	Annexin A5	3	578.632	0.61202	0.003028	47.037	1	0	0	NA
1262	SIPMTVDFIR	10	Unmodified	_SIPMTVDFIR_	P00493	Hypoxanthine-guanine phosphoribosyltransferase	2	589.816		0.0018125	85.29	1	0	0	NA
1263	SIQADGLVWGSSK	13	Unmodified	_SIQADGLVWGSSK_	O70251	Elongation factor 1-beta	2	674.349	0.48795	0.0032429	54.09	1	2149	2650.2	1.233
1264	SIQEELQHLR	10	Unmodified	_SIQEELQHLR_	Q9QXS1	Plectin	2	626.836		0.021002	57.532	1	0	0	NA
1265	SIQEIQELDKDDESLR	16	Unmodified	_SIQEIQELDKDDESLR_	Q99PT1	Rho GDP-dissociation inhibitor 1	3	639.985	0.20796	0.00012585	74.141	1	1712.7	2092.8	1.222
1266	SIQEIQELDKDDESLR	16	Unmodified	_SIQEIQELDKDDESLR_	Q99PT1	Rho GDP-dissociation inhibitor 1	2	959.474	0.093012	3.1947e-07	108.14	1	1556.1	2369	1.522
1267	SIQEIQELDKDDESLRK	17	Unmodified	_SIQEIQELDKDDESLRK_	Q99PT1	Rho GDP-dissociation inhibitor 1	4	512.264	0.051656	0.00033924	52.862	2	0	0	NA
1268	SIQEIQELDKDDESLRK	17	Unmodified	_SIQEIQELDKDDESLRK_	Q99PT1	Rho GDP-dissociation inhibitor 1	3	682.683	0.55853	4.5752e-06	98.408	1	1357	2199.5	1.621
1269	SIQFVDWCPTGFK	13	iodo TMT-6plex var	_SIQFVDWC(io)PTGFK_	P05213	Tubulin alpha-1B chain	3	619.657	0.063764	0.0011627	53.491	1	3690.7	7156.1	1.939
1270	SIQFVDWCPTGFK	13	iodo TMT-6plex var	_SIQFVDWC(io)PTGFK_	P05213	Tubulin alpha-1B chain	2	928.982	0.23271	0.0068937	58.817	1	0	0	NA
1271	SIRPGLSPYR	10	Unmodified	_SIRPGLSPYR_	Q8BHN3	Neutral alpha-glucosidase AB	2	573.325	0.093638	0.003636	86.114	1	4072.9	6077.1	1.492
1272	SISAPVIFDR	10	Unmodified	_SISAPVIFDR_	Q9CWK8	Sorting nexin-2	2	552.806	-0.040474	2.8792e-05	105.98	1	2908.2	4057.6	1.395
1273	SISFIPPDGEFELMR	15	Unmodified	_SISFIPPDGEFELMR_	P84091	AP-2 complex subunit mu	2	869.429	0.58472	0.00038992	77.42	2	1387.5	2125.1	1.532
1274	SITIANQTNCPLYVTK	16	iodo TMT-6plex var	_SITIANQTNC(io)PLYVTK_	O08553	Dihydropyrimidinase-related protein 2	3	699.052	-0.11406	0.00015773	62.055	1	3198.6	3979.9	1.244
1275	SITTIIDTFHQYSR	14	Unmodified	_SITTIIDTFHQYSR_	P31725	Protein S100-A9	3	561.29	0.1685	3.6076e-22	142.38	1	1013.7	1718.4	1.695
1276	SITTIIDTFHQYSR	14	Unmodified	_SITTIIDTFHQYSR_	P31725	Protein S100-A9	2	841.431	0.40507	1.6468e-17	148.48	1	1066.4	1903.1	1.785
1277	SIVWYPPWAR	10	Unmodified	_SIVWYPPWAR_	Q8BHS6	Armadillo repeat-containing X-linked protein 3	2	637.838		0.039359	52.49	1	0	0	NA
1278	SIVYSCEWPLYLR	13	iodo TMT-6plex var	_SIVYSC(io)EWPLYLR_	P51569	Alpha-galactosidase A	3	653.352	0.59895	0.00012049	84.365	1	6008.8	9151.3	1.523
1279	SIYYITGESK	10	Unmodified	_SIYYITGESK_	P11499	Heat shock protein HSP 90-beta	2	580.795	0.21361	0.0010736	82.417	1	1472.1	2658.8	1.806
1281	SKPGAAMVEMADGYAVDR	18	Unmodified	_SKPGAAMVEMADGYAVDR_	Q8R081	Heterogeneous nuclear ribonucleoprotein L	3	623.294	0.20729	0.0030116	43.696	1	3180.6	4680.5	1.472
1282	SKPSYFAER	9	Unmodified	_SKPSYFAER_	P97429	Annexin A4	3	362.186	-0.06906	0.012176	54.094	1	8174.4	11742	1.436
1283	SLAAAGYDVEK	11	Unmodified	_SLAAAGYDVEK_	P43275	Histone H1.1	2	562.285	0.34647	4.3483e-05	102.4	1	1263.3	2578	2.041
1284	SLAMLGSSEDNTALSR	16	Unmodified	_SLAMLGSSEDNTALSR_	Q9WV80	Sorting nexin-1	2	826.401		0.031259	41.695	1	0	0	NA
1285	SLAPSILDR	9	Unmodified	_SLAPSILDR_	Q9CR64	Protein kish-A	2	486.28	-0.045775	0.027969	52.579	1	4255.6	5923.5	1.392
1286	SLCPVSWVSAWDDR	14	iodo TMT-6plex var	_SLC(io)PVSWVSAWDDR_	P56391	Cytochrome c oxidase subunit 6B1	3	650.663	0.59326	0.00029069	71.08	1	1718.4	2126	1.237
1288	SLDPFKPFIIFSNR	14	Unmodified	_SLDPFKPFIIFSNR_	Q91ZX7	Prolow-density lipoprotein receptor-related protein 1	3	560.975	0.42101	0.00044412	67.095	1	0	0	NA
1289	SLDVLTAWLCR	11	iodo TMT-6plex var	_SLDVLTAWLC(io)R_	Q9ER38	Torsin-3A	3	535.971	0.20263	0.0029351	53.211	1	2469.9	3818	1.546
1290	SLDVLTAWLCR	11	iodo TMT-6plex var	_SLDVLTAWLC(io)R_	Q9ER38	Torsin-3A	2	803.453	0.61767	0.047351	48.442	1	0	0	NA
1291	SLEDALSSDTSGHFR	15	Unmodified	_SLEDALSSDTSGHFR_	P14824	Annexin A6	3	541.253	-0.022761	8.0828e-06	95.981	1	3279.4	4319.1	1.317
1292	SLEEIYLFSLPIK	13	Unmodified	_SLEEIYLFSLPIK_	P25444	40S ribosomal protein S2	2	776.437	0.93044	1.2638e-05	101.32	1	0	400.7	NA
1293	SLETENAGLR	10	Unmodified	_SLETENAGLR_	P48678	Prelamin-A/C	2	545.28	0.49618	2.2805e-05	107.21	1	3198.2	3432.3	1.073
1294	SLEYLLK	7	Unmodified	_SLEYLLK_	P10810	Monocyte differentiation antigen CD14	2	433.255	-0.47509	0.00063733	91.626	1	2409.1	3404.2	1.413
1295	SLEYYTVACDPR	12	iodo TMT-6plex var	_SLEYYTVAC(io)DPR_	P97426	Eosinophil cationic protein 1	3	582.629	0.42782	0.00038303	66.267	1	5905.5	8845.3	1.498
1296	SLEYYTVACDPR	12	iodo TMT-6plex var	_SLEYYTVAC(io)DPR_	P97426	Eosinophil cationic protein 1	2	873.44	0.71489	0.0017114	86.911	1	3602.2	6762.6	1.877
1297	SLEYYTVACNPR	12	iodo TMT-6plex var	_SLEYYTVAC(io)NPR_	P97425	Eosinophil cationic protein 2	2	872.948	0.4453	1.9609e-14	145.91	1	7131	13149	1.844
1298	SLEYYTVACNPR	12	iodo TMT-6plex var	_SLEYYTVAC(io)NPR_	P97425	Eosinophil cationic protein 2	3	582.301	0.17119	2.0673e-05	98.156	1	4230	6463.8	1.528
1299	SLFEQVDR	8	Unmodified	_SLFEQVDR_	Q99L04	Dehydrogenase/reductase SDR family member 1	2	497.254	0.26163	0.0086012	71.692	1	3388.6	4892.5	1.444
1300	SLFLGQK	7	Unmodified	_SLFLGQK_	Q9QZQ8	Core histone macro-H2A.1	2	396.734	-0.32974	0.0045118	79.454	1	2782.3	4704.5	1.691
1301	SLFSNIVTK	9	Unmodified	_SLFSNIVTK_	Q9CWJ9	Bifunctional purine biosynthesis protein PURH	2	504.79	-0.69135	0.02651	53.517	1	3399.3	5228.6	1.538
1302	SLFSSIGEVESAK	13	Unmodified	_SLFSSIGEVESAK_	P70372	ELAV-like protein 1	2	677.348	0.37763	0.0032429	54.09	1	1248.7	2364.3	1.893
1304	SLGDDISSETSGDFR	15	Unmodified	_SLGDDISSETSGDFR_	O35639	Annexin A3	2	793.352		0.0009208	51.073	1	0	0	NA
1305	SLGTADVHFER	11	Unmodified	_SLGTADVHFER_	Q9JJW6	Aly/REF export factor 2	3	411.207	-0.34708	0.0025797	59.418	1	3064.9	3859.2	1.259
1306	SLGTADVHFER	11	Unmodified	_SLGTADVHFER_	Q9JJW6	Aly/REF export factor 2	2	616.307	0.21734	0.0026062	64.64	1	3139.5	4688	1.493
1307	SLGWMVSR	8	Oxidation (M)	_SLGWM(ox)VSR_	Q07797	Galectin-3-binding protein	2	476.239	0.25438	0.050628	53.493	1	4660.4	6298.8	1.352
1308	SLGWMVSR	8	Unmodified	_SLGWMVSR_	Q07797	Galectin-3-binding protein	2	468.242	-0.22757	2.3705e-08	123.72	2	3989.7	5808.7	1.456
1309	SLGYAYVNFQQPADAER	17	Unmodified	_SLGYAYVNFQQPADAER_	P29341	Polyadenylate-binding protein 1	2	964.96	-0.26902	2.3451e-06	96.096	1	1218.3	1603.7	1.316
1310	SLHQAIEGDTSGDFMK	16	Unmodified	_SLHQAIEGDTSGDFMK_	P14824	Annexin A6	2	868.401	0.39509	0.00030837	71.601	1	1228.6	2566.6	2.089
1311	SLHQAIEGDTSGDFMK	16	Unmodified	_SLHQAIEGDTSGDFMK_	P14824	Annexin A6	3	579.27	0.23876	0.00027347	62.813	1	0	0	NA
1315	SLLLDAASGQLR	12	Unmodified	_SLLLDAASGQLR_	Q3TCN2	Putative phospholipase B-like 2	2	622.354	0.16433	1.3804e-10	128.08	1	2318.9	3739.2	1.612
1316	SLLLKNGWESRR	12	Unmodified	_SLLLKNGWESRR_	Q6P9Y7	Zinc finger protein 82	2	729.912	0.80316	0.017675	47.712	1	864.24	1387.9	1.606
1317	SLLPGCQSVISR	12	iodo TMT-6plex var	_SLLPGC(io)QSVISR_	Q9DCM0	Persulfide dioxygenase ETHE1, mitochondrial	3	530.306	0.16729	0.0017305	52.576	1	5757.3	5660.8	0.983
1318	SLLQALNEVK	10	Unmodified	_SLLQALNEVK_	Q9JHU4	Cytoplasmic dynein 1 heavy chain 1	2	557.827	-0.10013	0.013482	55.314	1	1714.4	2487.7	1.451
1319	SLLSNLDEIKK	11	Unmodified	_SLLSNLDEIKK_	Q9WU78	Programmed cell death 6-interacting protein	3	420.578		0.0024601	51.979	1	0	0	NA
1320	SLLTYGR	7	Unmodified	_SLLTYGR_	Q9CZ13	Cytochrome b-c1 complex subunit 1, mitochondrial	2	405.229	-0.21963	5.1184e-05	99.139	1	3678.9	5576.1	1.516
1321	SLMDEVVK	8	Unmodified	_SLMDEVVK_	P09411	Phosphoglycerate kinase 1	2	460.742	-0.18364	0.0045985	77.732	1	4319	6712.5	1.554
1322	SLMDQYFAR	9	Unmodified	_SLMDQYFAR_	Q62448	Eukaryotic translation initiation factor 4 gamma 2	2	565.769		0.028254	68.371	1	0	0	NA
1323	SLMFFDVYGNK	11	Unmodified	_SLMFFDVYGNK_	Q6R5N8	Toll-like receptor 13	2	660.818	0.59575	0.00096452	78.342	1	1389	2524.6	1.818
1324	SLNAGAYSK	9	Unmodified	_SLNAGAYSK_	O88531	Palmitoyl-protein thioesterase 1	2	455.735	-0.064083	0.0021777	79.489	1	6147.4	8635.4	1.405
1325	SLNILTAFR	9	Unmodified	_SLNILTAFR_	P57759	Endoplasmic reticulum resident protein 29	2	517.803	-0.12602	8.8941e-19	156.18	1	593.62	782.96	1.319
1327	SLNPELGTDADKEQWK	16	Unmodified	_SLNPELGTDADKEQWK_	P06151	L-lactate dehydrogenase A chain	3	610.967	0.30112	6.5209e-06	90.348	1	1797.9	2583.9	1.437
1328	SLNPELGTDADKEQWK	16	Unmodified	_SLNPELGTDADKEQWK_	P06151	L-lactate dehydrogenase A chain	2	915.947	0.65134	2.917e-22	150.39	1	1758.6	2847.4	1.619
1329	SLPASLVEPDFVMTDFAK	18	Unmodified	_SLPASLVEPDFVMTDFAK_	Q02053	Ubiquitin-like modifier-activating enzyme 1	2	983.995	0.48974	0.00038929	58.693	1	353.27	754.81	2.137
1330	SLPCDICK	8	2 iodo TMT-6plex var	_SLPC(io)DIC(io)K_	Q61207	Prosaposin	3	512.96		0.019581	40.352	1	0	0	NA
1331	SLPFGVQSTQR	11	Unmodified	_SLPFGVQSTQR_	Q9ET22	Dipeptidyl peptidase 2	2	610.325	0.20588	0.00060802	87.184	1	2035.8	2950.2	1.449
1332	SLQAQLQR	8	Unmodified	_SLQAQLQR_	Q9EP69	Phosphatidylinositide phosphatase SAC1	2	472.27	-0.032526	0.002308	83.313	1	4479	6995.6	1.562
1333	SLQSVAEER	9	Unmodified	_SLQSVAEER_	Q9CZM2	60S ribosomal protein L15	2	509.762	0.12094	0.00066083	85.733	1	0	0	NA
1334	SLQWFGATVR	10	Unmodified	_SLQWFGATVR_	P11688	Integrin alpha-5	2	582.812	-0.42486	2.5661e-05	106.62	1	2379.6	3468.3	1.458
1335	SLSQNYGVLK	10	Unmodified	_SLSQNYGVLK_	Q61171	Peroxiredoxin-2	2	554.803	0.33572	0.0014041	79.148	1	2634.6	3838.4	1.457
1336	SLTNDWEDHLAVK	13	Unmodified	_SLTNDWEDHLAVK_	P11499	Heat shock protein HSP 90-beta	3	509.919	0.0096681	0.00065407	61.11	2	4519.1	6266.2	1.387
1337	SLTNDWEDHLAVK	13	Unmodified	_SLTNDWEDHLAVK_	P11499	Heat shock protein HSP 90-beta	2	764.376	0.5366	0.00091744	70.438	1	2844.1	4650	1.635
1338	SLTYLSILR	9	Unmodified	_SLTYLSILR_	P57784	U2 small nuclear ribonucleoprotein A'	2	533.319	-0.041434	2.6353e-24	164.96	1	1423	1780.3	1.251
1340	SLVQEMVGSFGK	12	Unmodified	_SLVQEMVGSFGK_	Q6P4T2	U5 small nuclear ribonucleoprotein 200 kDa helicase	2	641.329	0.24747	0.037823	37.525	1	0	0	NA
1341	SLVSLTHLSFEGNK	14	Unmodified	_SLVSLTHLSFEGNK_	Q6R5N8	Toll-like receptor 13	3	511.275	-0.39502	0.038746	32.152	1	956.14	1366.6	1.429
1342	SLVVGQK	7	Unmodified	_SLVVGQK_	P21981	Protein-glutamine gamma-glutamyltransferase 2	2	365.727	-0.27921	0.052467	51.456	1	7090.5	10869	1.533
1343	SLYALVQQFATK	12	Unmodified	_SLYALVQQFATK_	P70158	Acid sphingomyelinase-like phosphodiesterase 3a	2	684.88	0.53181	6.0059e-33	184.03	1	611.51	941.6	1.54
1344	SLYPLTFTQVK	11	Unmodified	_SLYPLTFTQVK_	P23780	Beta-galactosidase	2	648.864	0.59444	0.0010153	77.062	2	5083.5	7994.3	1.573
1345	SLYSFIK	7	Unmodified	_SLYSFIK_	P97429	Annexin A4	2	429.242	-0.78353	0.024938	63.21	2	3207.6	4334.7	1.351
1346	SLYSMIK	7	Unmodified	_SLYSMIK_	P14824	Annexin A6	2	421.228	-0.15047	0.01492	69.176	1	3856.8	4775.7	1.238
1347	SLYSSSPGGAYVTR	14	Unmodified	_SLYSSSPGGAYVTR_	P20152	Vimentin	2	722.857	0.92283	1.956e-22	159.58	2	1600.5	2248.5	1.405
1348	SLYSSSPGGAYVTR	14	Unmodified	_SLYSSSPGGAYVTR_	P20152	Vimentin	3	482.24	0.41401	1.8651e-05	94.717	1	3257.5	4018.8	1.234
1349	SLYYYIQQDTK	11	Unmodified	_SLYYYIQQDTK_	P07356	Annexin A2	2	711.351	0.19372	7.2599e-19	149.96	2	1597.7	2353.7	1.473
1350	SMELSDISNENCR	13	iodo TMT-6plex var	_SMELSDISNENC(io)R_	Q99P91	Transmembrane glycoprotein NMB	3	609.624	0.43301	0.00029713	72.705	1	4278.6	6112.4	1.429
1351	SMELSDISNENCR	13	iodo TMT-6plex var	_SMELSDISNENC(io)R_	Q99P91	Transmembrane glycoprotein NMB	2	913.932	0.7766	6.1745e-20	158.01	1	4563.2	5387.6	1.181
1352	SMFAGVPTMR	10	Unmodified	_SMFAGVPTMR_	Q64310	Surfeit locus protein 4	2	548.768	-0.29061	0.0099625	58.63	1	3363.4	5068.6	1.507
1353	SMTLEIR	7	Unmodified	_SMTLEIR_	Q8K2B3	Succinate dehydrogenase [ubiquinone] flavoprotein subunit, mitochondrial	2	425.229	0.092396	3.3104e-06	111.04	1	3549.2	4763.8	1.342
1354	SMVAVMDSDTTGK	13	Unmodified	_SMVAVMDSDTTGK_	O88456	Calpain small subunit 1	2	671.305	0.98799	4.1817e-05	97.69	1	3500.8	4358.1	1.245
1355	SMVQFIGR	8	Unmodified	_SMVQFIGR_	Q791V5	Mitochondrial carrier homolog 2	2	469.25	-0.34339	0.0031791	81.191	1	0	0	NA
1356	SNEILTAIIQGMR	13	Unmodified	_SNEILTAIIQGMR_	P70168	Importin subunit beta-1	2	723.393	0.9762	2.3657e-11	133.32	1	271.59	472.34	1.739
1357	SNFAVGYR	8	Unmodified	_SNFAVGYR_	Q60930	Voltage-dependent anion-selective channel protein 2	2	457.23	-0.13397	3.5641e-10	125.5	1	2588.1	3611.9	1.396
1358	SNFEEALAAHK	11	Unmodified	_SNFEEALAAHK_	P09103	Protein disulfide-isomerase	2	608.801	0.46068	0.00011972	97.734	1	3492.7	5265.8	1.508
1359	SNFGYNIPLK	10	Unmodified	_SNFGYNIPLK_	O70435	Proteasome subunit alpha type-3	2	576.806	0.081891	0.020947	48.284	1	2823.8	4618.4	1.636
1360	SNFVHLFVSTLHFPHEQK	18	Unmodified	_SNFVHLFVSTLHFPHEQK_	Q9ER41	Torsin-1B	4	542.533	0.33068	7.629e-05	61.757	1	473.34	751.26	1.587
1361	SNIDALLGR	9	Unmodified	_SNIDALLGR_	Q64012	RNA-binding protein Raly	2	479.769		0.014299	81.163	1	0	0	NA
1362	SNLAYDIVQLPTGLTGIK	18	Unmodified	_SNLAYDIVQLPTGLTGIK_	Q61316	Heat shock 70 kDa protein 4	2	952.03	0.62103	3.0057e-09	110.37	1	382.35	633.61	1.657
1363	SNLGSVVLQLK	11	Unmodified	_SNLGSVVLQLK_	O35286	Pre-mRNA-splicing factor ATP-dependent RNA helicase DHX15	2	579.348	-0.34559	0.010263	50.95	1	2051.7	3198.1	1.559
1364	SNLQLPLQFLSR	12	Unmodified	_SNLQLPLQFLSR_	O35604	Niemann-Pick C1 protein	2	708.404	0.47516	1.0994e-19	152.4	1	578.68	1152.1	1.991
1365	SNQQLENDLNLMDIK	15	Unmodified	_SNQQLENDLNLMDIK_	Q9JKF1	Ras GTPase-activating-like protein IQGAP1	2	887.936	0.87515	1.9451e-05	94.487	1	3512.9	4032.5	1.148
1367	SNSSFMSR	8	Unmodified	_SNSSFMSR_	Q3U7R1	Extended synaptotagmin-1	2	458.203	0.37921	0.00029659	96.034	1	5674.3	7996.8	1.409
1368	SNVFTVVTR	9	Unmodified	_SNVFTVVTR_	Q80X90	Filamin-B	2	511.785	-0.15705	0.018615	58.592	1	4329.5	5429.4	1.254
1369	SNYNLPMHK	9	Unmodified	_SNYNLPMHK_	Q9D8E6	60S ribosomal protein L4	2	552.269	0.0012168	0.036459	47.853	1	0	0	NA
1370	SPAASAPSLPPAAAVLPSK	19	Unmodified	_SPAASAPSLPPAAAVLPSK_	Q99P72	Reticulon-4	2	866.486	0.26425	5.0437e-05	67.645	2	4150.4	5310.6	1.28
1371	SPAQILLR	8	Unmodified	_SPAQILLR_	Q9JII6	Alcohol dehydrogenase [NADP(+)]	2	449.279	-0.14662	1.7998e-07	118.74	2	4325.4	5921.5	1.369
1372	SPDFTNENPLETR	13	Unmodified	_SPDFTNENPLETR_	Q8VDN2	Sodium/potassium-transporting ATPase subunit alpha-1	2	760.355	0.13037	0.0088746	46.797	1	0	0	NA
1373	SPFEVYVDK	9	Unmodified	_SPFEVYVDK_	Q8BTM8	Filamin-A	2	542.271	0.13662	0.039374	47.228	1	2441.3	3873.2	1.587
1374	SPFGNLNWFTK	11	Unmodified	_SPFGNLNWFTK_	Q6P9J9	Anoctamin-6	2	655.83	0.46314	0.0053585	57.885	1	1705.3	3069.3	1.8
1375	SPLLEIVER	9	Unmodified	_SPLLEIVER_	Q91YR1	Twinfilin-1	2	528.308	-0.2421	0.0096141	66.92	1	0	0	NA
1376	SPSPFHVVAECR	12	iodo TMT-6plex var	_SPSPFHVVAEC(io)R_	Q9Z2W0	Aspartyl aminopeptidase	4	415.223	-0.27415	0.00023597	78.324	1	9331.9	9859.8	1.057
1377	SPYDIGK	7	Unmodified	_SPYDIGK_	O35744	Chitinase-like protein 3	2	390.2	-0.49797	0.0041226	80.229	1	2482.9	3118	1.256
1378	SPYLYPLYGLGELPQGFAR	19	Unmodified	_SPYLYPLYGLGELPQGFAR_	P50396	Rab GDP dissociation inhibitor alpha	3	714.374	0.77366	2.0792e-05	69.979	2	0	0	NA
1379	SPYLYPLYGLGELPQGFAR	19	Unmodified	_SPYLYPLYGLGELPQGFAR_	P50396	Rab GDP dissociation inhibitor alpha	2	1071.06	0.65749	1.74e-13	122.01	1	0	0	NA
1380	SPYTVTVGQACNPAACR	17	2 iodo TMT-6plex var	_SPYTVTVGQAC(io)NPAAC(io)R_	Q8BTM8	Filamin-A	3	799.424	0.42512	1.4796e-11	114.31	1	4515.4	6539.9	1.448
1381	SQDIYLR	7	Unmodified	_SQDIYLR_	P35980	60S ribosomal protein L18	2	447.738	0.1549	4.6963e-05	100.19	1	13713	20304	1.481
1382	SQELDVQVK	9	Unmodified	_SQELDVQVK_	Q3U7R1	Extended synaptotagmin-1	2	523.28		0.029191	64.191	1	0	0	NA
1383	SQETYETLK	9	Unmodified	_SQETYETLK_	P20491	High affinity immunoglobulin epsilon receptor subunit gamma	2	549.769	-0.0198	0.03465	48.284	1	6997	11973	1.711
1384	SQFTITPGSEQIR	13	Unmodified	_SQFTITPGSEQIR_	Q99KI0	Aconitate hydratase, mitochondrial	2	732.378	0.64175	6.5667e-05	96.464	1	1651.8	2479.5	1.501
1385	SQGGSSLQDGSLELMVHR	18	Unmodified	_SQGGSSLQDGSLELMVHR_	O09159	Lysosomal alpha-mannosidase	3	634.311	0.35861	0.00010241	62.94	1	0	0	NA
1386	SQHVQVEEGSEPDAFWEALGGK	22	Unmodified	_SQHVQVEEGSEPDAFWEALGGK_	P13020	Gelsolin	3	800.708	0.44957	0.0027479	41.672	1	0	0	NA
1387	SQIFSTASDNQPTVTIK	17	Unmodified	_SQIFSTASDNQPTVTIK_	P20029	78 kDa glucose-regulated protein	2	918.971	0.28795	3.5666e-08	104.88	2	1423.5	2723.7	1.913
1388	SQIHDIVLVGGSTR	14	Unmodified	_SQIHDIVLVGGSTR_	P63017	Heat shock cognate 71 kDa protein	2	741.407	0.82591	1.0034e-12	132.88	1	2826.3	4851.5	1.717
1389	SQIHDIVLVGGSTR	14	Unmodified	_SQIHDIVLVGGSTR_	P63017	Heat shock cognate 71 kDa protein	3	494.607	0.10529	1.6707e-05	95.195	1	2291.4	3558.2	1.553
1390	SQNFYTLR	8	Unmodified	_SQNFYTLR_	Q60766	Immunity-related GTPase family M protein 1	2	514.762	0.36544	1.8777e-07	118.5	1	1621.2	2637.6	1.627
1391	SQQEGGILPLLDSPAK	16	Unmodified	_SQQEGGILPLLDSPAK_	Q6ZQM8	UDP-glucuronosyltransferase 1-7C	2	826.946	0.49832	0.00092148	56.121	2	2021.3	2530.5	1.252
1392	SQTEEDCTEELFDFLHAR	18	iodo TMT-6plex var	_SQTEEDC(io)TEELFDFLHAR_	P99028	Cytochrome b-c1 complex subunit 6, mitochondrial	4	625.547	0.3373	0.00016204	57.284	1	1292	2066.4	1.599
1393	SQTEEDCTEELFDFLHAR	18	iodo TMT-6plex var	_SQTEEDC(io)TEELFDFLHAR_	P99028	Cytochrome b-c1 complex subunit 6, mitochondrial	3	833.727	0.51892	3.7758e-05	69.081	1	2722.2	4299.4	1.579
1394	SQVQASYTFK	10	Unmodified	_SQVQASYTFK_	P08101	Low affinity immunoglobulin gamma Fc region receptor II	2	579.793	0.075252	0.0036746	69.721	1	2711.8	4183.6	1.543
1395	SQWNNDNPLFK	11	Unmodified	_SQWNNDNPLFK_	P11835	Integrin beta-2	2	681.825	0.025157	0.010025	51.286	1	2307.3	3322.8	1.44
1396	SQWSPALTISK	11	Unmodified	_SQWSPALTISK_	Q6ZWY6	Ubiquitin-conjugating enzyme E2 D2B	2	609.33	0.18179	0.022021	45.28	1	3456	4645.4	1.344
1397	SSANLFEITDR	11	Unmodified	_SSANLFEITDR_	Q3TB48	Transmembrane protein 104	2	626.812	0.23352	0.03912	40.164	1	4963	6423.2	1.294
1398	SSCIVCNTLTQEK	13	2 iodo TMT-6plex var	_SSC(io)IVC(io)NTLTQEK_	Q9JL15	Galectin-8	3	695.38	0.27861	0.00027818	73.386	1	5733.4	8770.2	1.53
1399	SSDPDYLVAVDK	12	Unmodified	_SSDPDYLVAVDK_	P23780	Beta-galactosidase	2	654.82	0.48243	0.042751	35.809	1	4306.6	7195.2	1.671
1400	SSEMNVLIPTEGGDFNEFPVPEQFK	25	Unmodified	_SSEMNVLIPTEGGDFNEFPVPEQFK_	P40124	Adenylyl cyclase-associated protein 1	3	937.778	0.46007	0.0024223	39.067	1	256.9	369.99	1.44
1402	SSFINTLR	8	Unmodified	_SSFINTLR_	Q9QZ85	Interferon-inducible GTPase 1	2	469.259	-0.35174	0.019025	62.969	1	0	0	NA
1403	SSGPTSLFAVTVAPPGAR	18	Unmodified	_SSGPTSLFAVTVAPPGAR_	Q8VEK3	Heterogeneous nuclear ribonucleoprotein U	2	857.96	-0.044946	0.0062266	43.794	1	1900.9	2945.5	1.55
1404	SSGSPYGGGYGSGGGSGGYGSR	22	Unmodified	_SSGSPYGGGYGSGGGSGGYGSR_	Q8BG05	Heterogeneous nuclear ribonucleoprotein A3	2	955.899	0.43199	2.3385e-20	128.4	1	564.51	1068.2	1.892
1405	SSHSNAYFYGFFK	13	Unmodified	_SSHSNAYFYGFFK_	Q80W54	CAAX prenyl protease 1 homolog	3	518.905	-0.066556	0.00052527	73.082	1	1500	1723.2	1.149
1406	SSHYDELLAAEAR	13	Unmodified	_SSHYDELLAAEAR_	Q78PY7	Staphylococcal nuclease domain-containing protein 1	3	487.904	0.064103	0.002565	50.897	1	4198	5588.9	1.331
1407	SSITPGTVLIILTGR	15	Unmodified	_SSITPGTVLIILTGR_	P47911	60S ribosomal protein L6	2	764.459	0.85933	6.1527e-06	97.767	1	521.16	710.51	1.363
1408	SSITPGTVLIILTGR	15	Unmodified	_SSITPGTVLIILTGR_	P47911	60S ribosomal protein L6	3	509.975	0.32663	3.0589e-17	141.59	1	340.69	327.08	0.96
1409	SSLAPGVWFLR	11	Unmodified	_SSLAPGVWFLR_	Q9WU81	Glucose-6-phosphate exchanger SLC37A2	2	616.843	0.11228	3.3203e-08	123.75	1	893.24	893.21	1
1410	SSLIILK	7	Unmodified	_SSLIILK_	Q9Z2U1	Proteasome subunit alpha type-5	2	387.26	-0.45797	0.01136	71.296	1	1569.6	2208	1.407
1411	SSLNPILFR	9	Unmodified	_SSLNPILFR_	O54734	Dolichyl-diphosphooligosaccharide--protein glycosyltransferase 48 kDa subunit	2	523.803	0.16854	3.2387e-07	113.62	2	5703	8422.6	1.477
1412	SSPIYVGR	8	Unmodified	_SSPIYVGR_	P21981	Protein-glutamine gamma-glutamyltransferase 2	2	439.74	-0.14047	0.0025714	82.671	1	3008.9	4905.9	1.63
1413	SSPLIQFNLLHSK	13	Unmodified	_SSPLIQFNLLHSK_	P17427	AP-2 complex subunit alpha-2	3	495.28	-0.13344	0.00040548	77.644	1	1661.9	2229.9	1.342
1414	SSPLSVVVR	9	Unmodified	_SSPLSVVVR_	Q62230	Sialoadhesin	2	472.282	-0.23889	0.001284	83.168	2	4726.5	6310.3	1.335
1415	SSSIASFK	8	Unmodified	_SSSIASFK_	Q61233	Plastin-2	2	413.719	-0.38192	0.010848	69.812	1	0	0	NA
1416	SSTNVEEAFFTLAR	14	Unmodified	_SSTNVEEAFFTLAR_	P61028	Ras-related protein Rab-8B	2	786.389	0.43083	1.2433e-16	139.3	1	806.43	1329.8	1.649
1417	SSVLENFVGR	10	Unmodified	_SSVLENFVGR_	P39054	Dynamin-2	2	554.293	-0.217	0.010002	58.592	1	2431	3763.2	1.548
1418	SSVPGVR	7	Unmodified	_SSVPGVR_	P20152	Vimentin	2	351.201	-0.39845	0.022733	64.523	1	11727	19452	1.659
1419	SSWYWGR	7	Unmodified	_SSWYWGR_	Q64010	Adapter molecule crk	2	471.217	-0.64178	0.00068789	90.986	1	4979	6704.6	1.347
1420	STAGDTHLGGEDFDNR	16	Unmodified	_STAGDTHLGGEDFDNR_	P63017	Heat shock cognate 71 kDa protein	3	564.58	0.12732	1.2352e-10	119.45	2	4473.7	6891.7	1.54
1421	STAGDTHLGGEDFDNR	16	Unmodified	_STAGDTHLGGEDFDNR_	P63017	Heat shock cognate 71 kDa protein	2	846.366	0.26903	1.3469e-37	187	1	1380.9	3118.6	2.258
1422	STAWPYFLPMLNR	13	Unmodified	_STAWPYFLPMLNR_	Q8BVE3	V-type proton ATPase subunit H	2	798.406	0.82311	0.00061262	78.903	2	344.64	1025	2.974
1423	STEAPLIIRPDSGNPLDTVLK	21	Unmodified	_STEAPLIIRPDSGNPLDTVLK_	Q99KQ4	Nicotinamide phosphoribosyltransferase	3	746.078	0.75149	0.0020548	43.164	1	1507.6	2466.1	1.636
1424	STEECLSYFGVSETTGLTPDQVK	23	iodo TMT-6plex var	_STEEC(io)LSYFGVSETTGLTPDQVK_	Q8R429	Sarcoplasmic/endoplasmic reticulum calcium ATPase 1	3	940.799	0.13634	6.5318e-08	77.1	1	1441.3	1845	1.28
1425	STELLIR	7	Unmodified	_STELLIR_	P84244	Histone H3.3	2	416.25	-0.21025	1.2541e-10	134.12	2	912.8	1350.6	1.48
1426	STFPFLESLR	10	Unmodified	_STFPFLESLR_	Q99388	Component of Sp100-rs	2	598.819	0.46154	2.7703e-05	106.2	1	719.01	959.9	1.335
1427	STFSSLQELVLHYK	14	Unmodified	_STFSSLQELVLHYK_	P08103	Tyrosine-protein kinase HCK	3	551.295	0.047345	0.00050865	71.879	1	946.01	1214.2	1.283
1428	STFVLDEFKR	10	Unmodified	_STFVLDEFKR_	Q9D8N0	Elongation factor 1-gamma	3	414.556	-0.21612	1.0791e-07	119.75	1	851.67	1064.9	1.25
1429	STFYTCQVSNPVSSK	15	iodo TMT-6plex var	_STFYTC(io)QVSNPVSSK_	P18181	CD48 antigen	3	659.67	0.7169	0.0063469	40.493	1	0	0	NA
1430	STGEAFVQFASQEIAEK	17	Unmodified	_STGEAFVQFASQEIAEK_	P70333	Heterogeneous nuclear ribonucleoprotein H2	2	921.449	0.75045	0.0010574	52.424	1	0	0	NA
1431	STGFFQQAK	9	Unmodified	_STGFFQQAK_	E9Q555	E3 ubiquitin-protein ligase RNF213	2	507.256		0.029243	63.961	1	0	0	NA
1432	STGGAPTFNVTVTMTAK	17	Oxidation (M)	_STGGAPTFNVTVTM(ox)TAK_	P62962	Profilin-1	2	849.922	0.19431	0.00081319	57.788	1	1854.6	2611.2	1.408
1434	STIGVDGSVYK	11	Unmodified	_STIGVDGSVYK_	O08528	Hexokinase-2	2	563.293	0.14844	0.0079225	54.259	1	7995.2	12103	1.514
1435	STLNEIYFGK	10	Unmodified	_STLNEIYFGK_	P47757	F-actin-capping protein subunit beta	2	586.303	0.058783	0.018918	50.194	1	2266.4	3993.1	1.762
1436	STLSLSEVCGK	11	Unmodified	_STLSLSEVCGK_	A6H6T1	Serine protease 40	2	562.287	0.1926	0.035197	41.338	1	4002.3	6396.4	1.598
1437	STLSVIPSGVQWIQDR	16	Unmodified	_STLSVIPSGVQWIQDR_	Q9R112	Sulfide:quinone oxidoreductase, mitochondrial	2	893.478	0.56616	0.00059329	59.728	1	1032.1	1702.1	1.649
1438	STLTDSLVCK	10	iodo TMT-6plex var	_STLTDSLVC(io)K_	P58252	Elongation factor 2	2	698.389	0.63356	8.257e-05	107.58	1	3640.4	7365.2	2.023
1439	STLTDSLVCK	10	iodo TMT-6plex var	_STLTDSLVC(io)K_	P58252	Elongation factor 2	3	465.929		0.0040576	48.998	1	0	0	NA
1440	STPAITLENPDIK	13	Unmodified	_STPAITLENPDIK_	Q9DCN2	NADH-cytochrome b5 reductase 3	2	699.877	0.061628	0.0029882	54.898	1	0	0	NA
1441	STPEDQILYQTER	13	Unmodified	_STPEDQILYQTER_	Q6ZQI3	Malectin	2	790.384	0.3149	0.00097453	67.234	1	2066	3060.7	1.481
1442	STTPDITGYR	10	Unmodified	_STTPDITGYR_	P11276	Fibronectin	2	555.775	0.16176	0.0052198	66.19	1	5973.1	9021	1.51
1443	STTTGHLIYK	10	Unmodified	_STTTGHLIYK_	P10126	Elongation factor 1-alpha 1	2	560.803	0.37509	3.5144e-07	117.71	1	2752.6	4621.2	1.679
1444	STTTGHLIYK	10	Unmodified	_STTTGHLIYK_	P10126	Elongation factor 1-alpha 1	3	374.205	0.0042987	0.026657	42.336	1	5783.8	9595.9	1.659
1445	STVAQLVK	8	Unmodified	_STVAQLVK_	Q03265	ATP synthase subunit alpha, mitochondrial	2	423.258	-0.039173	0.034304	54.776	1	7234.3	9084.6	1.256
1446	STVHEILCK	9	Acetyl (Protein N-term),iodo TMT-6plex var	_(ac)STVHEILC(io)K_	P07356	Annexin A2	3	467.597	-0.15188	0.00077753	77.662	1	8757.3	10197	1.164
1447	STYNHLSSWLTDAR	14	Unmodified	_STYNHLSSWLTDAR_	Q91V41	Ras-related protein Rab-14	3	550.934	0.24888	1.2441e-09	120.29	1	1028.9	1686	1.639
1448	STYPPSGPTYR	11	Unmodified	_STYPPSGPTYR_	Q9WV54	Acid ceramidase	2	613.296	0.34543	0.0020454	68.107	3	6043.4	10201	1.688
1449	STYPPSGPTYR	11	Unmodified	_STYPPSGPTYR_	Q9WV54	Acid ceramidase	2	613.296		0.0053496	59.367	1	0	0	NA
1450	SVAGGFVYTYK	11	Unmodified	_SVAGGFVYTYK_	Q921M3	Splicing factor 3B subunit 3	2	596.306	0.28148	0.013891	47.712	1	3325.4	4691.1	1.411
1451	SVCGYQTFFAGK	12	iodo TMT-6plex var	_SVC(io)GYQTFFAGK_	Q8BFR4	N-acetylglucosamine-6-sulfatase	3	546.283	0.18672	0.00036988	67.656	1	2287.9	3055.3	1.335
1452	SVCGYQTFFAGK	12	iodo TMT-6plex var	_SVC(io)GYQTFFAGK_	Q8BFR4	N-acetylglucosamine-6-sulfatase	2	818.921	0.86036	0.0031204	77.185	1	0	0	NA
1455	SVDEIIR	7	Unmodified	_SVDEIIR_	P35700	Peroxiredoxin-1	2	416.232	-0.16319	0.00080121	89.55	1	4073.6	4610.1	1.132
1456	SVDFYWLR	8	Unmodified	_SVDFYWLR_	Q9D0G0	28S ribosomal protein S30, mitochondrial	2	543.274	0.40758	2.3384e-14	144.38	1	1587.7	2415.7	1.522
1457	SVEYYTVACNPR	12	iodo TMT-6plex var	_SVEYYTVAC(io)NPR_	O35290	Eosinophil cationic-type ribonuclease 3	3	577.629	0.12672	0.00030104	74.611	1	3801.8	6259.1	1.646
1458	SVEYYTVACNPR	12	iodo TMT-6plex var	_SVEYYTVAC(io)NPR_	O35290	Eosinophil cationic-type ribonuclease 3	2	865.94	0.21883	2.987e-10	132.17	1	3247.1	5605.8	1.726
1459	SVFACQEQVLK	11	iodo TMT-6plex var	_SVFAC(io)QEQVLK_	P05555	Integrin alpha-M	2	790.937	0.5217	0.0013708	92.792	1	3554.1	5137.6	1.446
1460	SVGMIAGGTGITPMLQVIR	19	Unmodified	_SVGMIAGGTGITPMLQVIR_	Q9DCN2	NADH-cytochrome b5 reductase 3	2	951.021	0.30179	4.1042e-06	81.157	1	750.56	1153.8	1.537
1461	SVGWGNIFQLPFK	13	Unmodified	_SVGWGNIFQLPFK_	Q8VCW4	Protein unc-93 homolog B1	2	746.901	0.96289	0.0010837	61.11	1	120.91	0	NA
1462	SVGYPHPEWIWR	12	Unmodified	_SVGYPHPEWIWR_	P97300	Neuroplastin	3	509.589	-0.39023	0.0051683	47.712	1	1173.8	1604.9	1.367
1463	SVGYRPDFVGFEIPDK	16	Unmodified	_SVGYRPDFVGFEIPDK_	P00493	Hypoxanthine-guanine phosphoribosyltransferase	3	609.309	0.051246	0.034699	30.072	1	0	0	NA
1464	SVISVIHLITAAR	13	Unmodified	_SVISVIHLITAAR_	Q8VDP6	CDP-diacylglycerol--inositol 3-phosphatidyltransferase	3	460.617	-0.11929	0.0025197	51.135	1	636.28	884.17	1.39
1465	SVLQAVQK	8	Unmodified	_SVLQAVQK_	Q8K0T0	Reticulon-1	2	436.764	-0.26479	0.029563	57.047	1	8942.8	15311	1.712
1466	SVNDIVVLGPEQFYATR	17	Unmodified	_SVNDIVVLGPEQFYATR_	Q62087	Serum paraoxonase/lactonase 3	2	954.497	0.44553	0.00031118	61.821	1	1205.3	1808.1	1.5
1467	SVNESLNNLFITEEDYQALR	20	Unmodified	_SVNESLNNLFITEEDYQALR_	Q68FD5	Clathrin heavy chain 1	2	1178.08		7.8455e-07	67.928	1	0	0	NA
1468	SVNQSLLELHK	11	Unmodified	_SVNQSLLELHK_	P09528	Ferritin heavy chain	3	423.238	-0.030592	0.017939	42.976	1	2130.8	2975.6	1.396
1469	SVPMSTVFYPSDGVATEK	18	Unmodified	_SVPMSTVFYPSDGVATEK_	P40142	Transketolase	2	957.961	0.1706	7.9462e-05	72.455	2	2625.9	3605.2	1.373
1470	SVPTWLK	7	Unmodified	_SVPTWLK_	P62301	40S ribosomal protein S13	2	415.742	-0.41758	0.040872	56.091	1	2126	2567.8	1.208
1471	SVQMFPR	7	Unmodified	_SVQMFPR_	P20060	Beta-hexosaminidase subunit beta	2	432.723	-0.10021	4.7453e-05	100.07	1	3114.1	4097.8	1.316
1472	SVQMFPR	7	Oxidation (M)	_SVQM(ox)FPR_	P20060	Beta-hexosaminidase subunit beta	2	440.721		0.012425	44.692	1	0	0	NA
1473	SVQTTLQTDEVK	12	Unmodified	_SVQTTLQTDEVK_	Q91X78	Erlin-1	2	674.851	0.64985	2.809e-05	100.38	1	3038.4	4150.3	1.366
1474	SVSLYYTGEK	10	Unmodified	_SVSLYYTGEK_	P09405	Nucleolin	2	573.788	0.23967	5.9971e-05	99.568	1	4645.8	5985.8	1.288
1475	SVTEQGAELSNEER	14	Unmodified	_SVTEQGAELSNEER_	P63101	14-3-3 protein zeta/delta	2	774.86	1.0589	1.2362e-86	239.61	1	860.08	1072.3	1.247
1476	SVTESFAGMIHGLK	14	Unmodified	_SVTESFAGMIHGLK_	P54987	Cis-aconitate decarboxylase	3	492.922	-0.063467	0.0087676	43.761	1	0	0	NA
1477	SVTESFAGMIHGLK	14	Unmodified	_SVTESFAGMIHGLK_	P54987	Cis-aconitate decarboxylase	2	738.879		1.0028e-05	62.287	1	0	0	NA
1478	SVVLMSHLGRPDGVPMPDK	19	Unmodified	_SVVLMSHLGRPDGVPMPDK_	P09411	Phosphoglycerate kinase 1	3	679.02	0.18439	0.00029104	55.267	1	0	0	NA
1479	SVVLMSHLGRPDGVPMPDK	19	Unmodified	_SVVLMSHLGRPDGVPMPDK_	P09411	Phosphoglycerate kinase 1	4	509.517	-0.36783	0.00026114	53.554	1	1894.6	2910.4	1.536
1480	SWCPDCVEAEPVIR	14	2 iodo TMT-6plex var	_SWC(io)PDC(io)VEAEPVIR_	Q9CQM5	Thioredoxin domain-containing protein 17	4	566.3	-0.08976	0.00057766	56.527	1	3237.6	4558.8	1.408
1481	SWCPDCVEAEPVIR	14	2 iodo TMT-6plex var	_SWC(io)PDC(io)VEAEPVIR_	Q9CQM5	Thioredoxin domain-containing protein 17	3	754.731	0.16835	0.00010917	81.904	1	5504.2	7925.3	1.44
1482	SWDIFFR	7	Unmodified	_SWDIFFR_	Q60597	2-oxoglutarate dehydrogenase, mitochondrial	2	485.743	0.1692	1.2608e-18	150.02	1	547.45	803.59	1.468
1483	SWDSEEILEGYK	12	Unmodified	_SWDSEEILEGYK_	Q8BP47	Asparagine--tRNA ligase, cytoplasmic	2	728.336	0.466	0.029348	40.475	1	2037.4	3038	1.491
1484	SWGQASLECLR	11	iodo TMT-6plex var	_SWGQASLEC(io)LR_	Q61830	Macrophage mannose receptor 1	3	526.947	0.058892	0.0029289	53.237	1	3324.5	4893.3	1.472
1485	SWHDVQVSTAYVK	13	Unmodified	_SWHDVQVSTAYVK_	Q9CYZ2	Tumor protein D54	3	507.256	0.32444	0.050615	30.176	1	0	0	NA
1486	SWHNVYCVINNQEMGFYK	18	iodo TMT-6plex var	_SWHNVYC(io)VINNQEMGFYK_	Q62261	Spectrin beta chain, non-erythrocytic 1	3	854.414		2.8837e-05	53.255	1	0	0	NA
1487	SWLSYSYQSR	10	Unmodified	_SWLSYSYQSR_	Q921M3	Splicing factor 3B subunit 3	2	638.801	0.0092581	1.6838e-05	108.43	1	1694.1	2999.3	1.77
1488	SWNETFHAR	9	Unmodified	_SWNETFHAR_	Q9DCX2	ATP synthase subunit d, mitochondrial	3	383.181	-0.020331	3.6387e-06	109.71	1	7207.9	13319	1.848
1489	SWNETFHAR	9	Unmodified	_SWNETFHAR_	Q9DCX2	ATP synthase subunit d, mitochondrial	2	574.268	0.31223	2.1285e-05	104.2	1	2401.8	3834	1.596
1490	SWQDELAQQAEEGSAR	16	Unmodified	_SWQDELAQQAEEGSAR_	Q80WJ7	Protein LYRIC	2	902.908	0.66754	1.8073e-07	101.05	1	0	0	NA
1491	SWSLVTFR	8	Unmodified	_SWSLVTFR_	Q9QXS1	Plectin	2	498.269	0.036812	1.1454e-11	136.8	2	4951.2	7075.7	1.429
1492	SWVFSYAQR	9	Unmodified	_SWVFSYAQR_	Q91WK1	SPRY domain-containing protein 4	2	572.283		0.012534	82.287	1	0	0	NA
1493	SWVNQMESQTGEASK	15	Unmodified	_SWVNQMESQTGEASK_	Q9JKF1	Ras GTPase-activating-like protein IQGAP1	2	841.378	0.11209	5.5537e-10	122.33	1	0	0	NA
1494	SYASLFSK	8	Unmodified	_SYASLFSK_	Q9Z1F9	SUMO-activating enzyme subunit 2	2	451.735	-0.1835	0.025663	58.916	1	5610.4	7800.8	1.39
1495	SYDACDTLRPR	11	iodo TMT-6plex var	_SYDAC(io)DTLRPR_	O35657	Sialidase-1	3	542.614	0.18228	0.0063003	68.132	1	7301.5	9742.2	1.334
1496	SYDVPPPPMEPDHPFYSNISK	21	Oxidation (M)	_SYDVPPPPM(ox)EPDHPFYSNISK_	Q9DBJ1	Phosphoglycerate mutase 1	3	811.707	0.55659	0.00027215	53.033	1	828.57	1456.2	1.757
1497	SYDVPPPPMEPDHPFYSNISK	21	Unmodified	_SYDVPPPPMEPDHPFYSNISK_	Q9DBJ1	Phosphoglycerate mutase 1	3	806.375	0.41672	1.2758e-06	75.319	3	2873.9	4181.3	1.455
1498	SYDVPPPPMEPDHPFYSNISK	21	Unmodified	_SYDVPPPPMEPDHPFYSNISK_	Q9DBJ1	Phosphoglycerate mutase 1	2	1209.06	-0.018401	0.00048562	56.081	1	252.12	406.71	1.613
1499	SYDVPPPPMEPDHPFYSNISK	21	Unmodified	_SYDVPPPPMEPDHPFYSNISK_	Q9DBJ1	Phosphoglycerate mutase 1	3	806.375		0.018823	31.488	1	0	0	NA
1500	SYDWSQITTVAAFGK	15	Unmodified	_SYDWSQITTVAAFGK_	Q8R242	Di-N-acetylchitobiase	2	837.412	0.33478	0.00067971	65.374	1	1088.3	1532.1	1.408
1501	SYDYWDYVYK	10	Unmodified	_SYDYWDYVYK_	O09047	C3a anaphylatoxin chemotactic receptor	2	701.304	0.3092	0.0020207	73.499	1	1424.7	2692.2	1.89
1502	SYEIIFR	7	Unmodified	_SYEIIFR_	Q05793	Basement membrane-specific heparan sulfate proteoglycan core protein	2	464.25		0.041429	79.116	1	0	0	NA
1503	SYELPDGQVITIGNER	16	Unmodified	_SYELPDGQVITIGNER_	P63260	Actin, cytoplasmic 2	2	895.95	0.90402	0.0011541	53.565	1	1741.8	2721.4	1.562
1504	SYELPDGQVITIGNER	16	Unmodified	_SYELPDGQVITIGNER_	P63260	Actin, cytoplasmic 2	2	895.95	0.38238	4.7774e-18	144.18	2	2642	4188.3	1.585
1505	SYELPDGQVITIGNER	16	Unmodified	_SYELPDGQVITIGNER_	P63260	Actin, cytoplasmic 2	3	597.635	0.14484	0.00039913	58.98	1	0	0	NA
1506	SYELPDGQVITIGNER	16	Unmodified	_SYELPDGQVITIGNER_	P63260	Actin, cytoplasmic 2	2	895.95	0.56836	2.5396e-23	157.07	6	1274.4	1359.1	1.066
1507	SYELPDGQVITIGNER	16	Unmodified	_SYELPDGQVITIGNER_	P63260	Actin, cytoplasmic 2	3	597.635	0.33845	1.3912e-23	157.58	2	950.97	1503.9	1.581
1508	SYENQKPPFDAK	12	Unmodified	_SYENQKPPFDAK_	P37040	NADPH--cytochrome P450 reductase	2	712.346	0.19731	2.1611e-05	110.15	2	4302.3	6698.9	1.557
1509	SYENQKPPFDAK	12	Unmodified	_SYENQKPPFDAK_	P37040	NADPH--cytochrome P450 reductase	3	475.233	-0.32911	0.023102	34.898	1	3377.3	4856	1.438
1510	SYEPQEDPGVK	11	Unmodified	_SYEPQEDPGVK_	Q93092	Transaldolase	2	624.791	0.65028	0.0051552	58.172	1	2284.9	3602.8	1.577
1511	SYFLIVR	7	Unmodified	_SYFLIVR_	Q8K1M6	Dynamin-1-like protein	2	449.263	-0.30976	0.00030849	95.793	1	2717.1	3667.6	1.35
1512	SYGIPFIETSAK	12	Unmodified	_SYGIPFIETSAK_	P32883	GTPase KRas	2	656.843	0.45807	0.0051079	52.576	2	4616.5	6779.8	1.469
1513	SYHIFYQIMSNK	12	Unmodified	_SYHIFYQIMSNK_	Q5SX40	Myosin-1	3	510.919	-0.47389	8.2159e-06	106.29	1	1805.3	2308.1	1.279
1514	SYHPGIFR	8	Unmodified	_SYHPGIFR_	Q6PFQ7	Ras GTPase-activating protein 4	2	488.754	0.075423	0.02566	58.917	1	7112.8	8555.7	1.203
1515	SYIEYQLTPTNTNR	14	Unmodified	_SYIEYQLTPTNTNR_	Q91VH2	Sorting nexin-9	2	850.418	0.12466	0.0010089	63.185	1	0	0	NA
1516	SYIFIYDGNK	10	Unmodified	_SYIFIYDGNK_	Q61735	Leukocyte surface antigen CD47	2	610.303	-0.41145	0.014603	54.259	1	2023.6	2603.7	1.287
1517	SYIYSGSHDGHINYWDSETGENDSFSGK	28	Unmodified	_SYIYSGSHDGHINYWDSETGENDSFSGK_	O88342	WD repeat-containing protein 1	4	788.834	0.37747	5.6178e-07	62.032	1	1062	1891.9	1.781
1518	SYLAQFAAR	9	Unmodified	_SYLAQFAAR_	Q62448	Eukaryotic translation initiation factor 4 gamma 2	2	513.772		0.059648	55.112	1	0	0	NA
1519	SYLFLLSSDYER	12	Unmodified	_SYLFLLSSDYER_	Q5SSL4	Active breakpoint cluster region-related protein	2	746.87	0.50939	0.00066335	80.69	1	1215.6	2423.3	1.994
1520	SYLSEDVFR	9	Unmodified	_SYLSEDVFR_	Q8C129	Leucyl-cystinyl aminopeptidase	2	558.272	0.019611	0.0001742	95.358	1	2207.2	2939.4	1.332
1521	SYLYFTQFK	9	Unmodified	_SYLYFTQFK_	Q9CPT4	Myeloid-derived growth factor	2	598.803	0.42606	2.4188e-07	116.37	1	828.18	1157.3	1.397
1522	SYPFDFQGAK	10	Unmodified	_SYPFDFQGAK_	P55772	Ectonucleoside triphosphate diphosphohydrolase 1	2	580.275	-0.18523	0.0047192	67.334	2	2359.5	3647.6	1.546
1523	SYQDPSNAQFLESIR	15	Unmodified	_SYQDPSNAQFLESIR_	Q9CZ44	NSFL1 cofactor p47	2	877.921	0.19066	0.00034191	78.69	1	1322	1379	1.043
1524	SYQFWDTQPVPK	12	Unmodified	_SYQFWDTQPVPK_	O70310	Glycylpeptide N-tetradecanoyltransferase 1	2	748.364	0.24866	0.0051079	52.576	1	1092.7	1832.2	1.677
1525	SYSFDEVR	8	Unmodified	_SYSFDEVR_	Q99KQ4	Nicotinamide phosphoribosyltransferase	2	501.73	0.034549	5.6356e-05	99.305	1	4346.8	5396.8	1.242
1526	SYSLGSIYTR	10	Unmodified	_SYSLGSIYTR_	Q91XB0	Three-prime repair exonuclease 1	2	573.793	0.042526	7.4169e-10	125.74	3	3620.1	5260.4	1.453
1527	SYSPYDMLESIK	12	Oxidation (M)	_SYSPYDM(ox)LESIK_	P07356	Annexin A2	2	724.834	0.11966	0.00136	71.176	2	5329.5	7341.7	1.378
1528	SYSPYDMLESIK	12	Unmodified	_SYSPYDMLESIK_	P07356	Annexin A2	2	716.837	0.22978	0.00025946	92.19	2	1775.4	2145.1	1.208
1529	SYSPYDMLESIKK	13	Unmodified	_SYSPYDMLESIKK_	P07356	Annexin A2	3	520.925	0.065719	0.0021962	48.527	1	2088.1	2610.7	1.25
1530	SYSSGGEDGYVR	12	Unmodified	_SYSSGGEDGYVR_	Q9QZD9	Eukaryotic translation initiation factor 3 subunit I	2	638.776	0.33389	4.9741e-08	121.68	1	3617	4818.1	1.332
1531	SYTITGLQPGTDYK	14	Unmodified	_SYTITGLQPGTDYK_	P11276	Fibronectin	2	772.386	0.28124	0.00057393	77.776	2	844.84	1389.8	1.645
1532	SYTVGVTMMHR	11	Unmodified	_SYTVGVTMMHR_	P19324	Serpin H1	3	427.874	-0.034887	0.02685	38.559	1	0	0	NA
1533	SYVTTSTR	8	Unmodified	_SYVTTSTR_	P20152	Vimentin	2	457.733	0.01806	3.5227e-07	113.26	1	7253.4	10873	1.499
1534	SYVYGPIPHTFDR	13	Unmodified	_SYVYGPIPHTFDR_	P19783	Cytochrome c oxidase subunit 4 isoform 1, mitochondrial	3	517.925	-0.021763	0.003016	48.527	1	0	0	NA
1535	SYWIQMSK	8	Unmodified	_SYWIQMSK_	P21855	B-cell differentiation antigen CD72	2	521.755	0.26087	0.044869	49.715	1	2390	3576.3	1.496
1536	SYWLDNFAK	9	Unmodified	_SYWLDNFAK_	Q8BMD8	Calcium-binding mitochondrial carrier protein SCaMC-1	2	572.277	0.0081515	0.022789	55.908	1	1782.8	2475.8	1.389
1537	TAAAAVLLVQMLER	14	Unmodified	_TAAAAVLLVQMLER_	Q8BPX9	Solute carrier family 15 member 3	2	743.427	1.1188	5.0218e-13	135.02	1	299.42	273.46	0.913
1538	TAAANAAAGAAENAFR	16	Unmodified	_TAAANAAAGAAENAFR_	O35609	Secretory carrier-associated membrane protein 3	3	492.911	0.044504	1.5978e-10	117.97	1	0	0	NA
1539	TAAAVAAQSGILDR	14	Unmodified	_TAAAVAAQSGILDR_	Q9R112	Sulfide:quinone oxidoreductase, mitochondrial	2	672.368	0.63716	4.063e-28	163.99	2	6494.7	9375.5	1.444
1540	TAAIANSMNYLTK	13	Unmodified	_TAAIANSMNYLTK_	Q6P5E4	UDP-glucose:glycoprotein glucosyltransferase 1	2	699.358	0.18323	0.00020106	89.507	1	1439.7	2068	1.436
1541	TAATFAR	7	Unmodified	_TAATFAR_	Q8CIE6	Coatomer subunit alpha	2	369.201	-0.27629	0.0087083	72.875	1	0	0	NA
1542	TAAYGHFGR	9	Unmodified	_TAAYGHFGR_	Q3THS6	S-adenosylmethionine synthase isoform type-2	2	490.241	0.30687	0.00047033	87.476	1	5893.2	9665.1	1.64
1543	TACFVEPAPDVVAVLDSVVQGTGPACESK	29	2 iodo TMT-6plex var	_TAC(io)FVEPAPDVVAVLDSVVQGTGPAC(io)ESK_	Q3UH93	Plexin-D1	4	887.719	0.96316	4.7108e-24	114.49	1	1539.1	2303.2	1.496
1544	TACGVGEFR	9	iodo TMT-6plex var	_TAC(io)GVGEFR_	Q91ZX7	Prolow-density lipoprotein receptor-related protein 1	3	423.559	-0.13347	0.0032084	67.081	1	8905.1	12827	1.44
1545	TACTFDFSPWTK	12	iodo TMT-6plex var	_TAC(io)TFDFSPWTK_	P33766	fMet-Leu-Phe receptor	3	578.29	-0.048823	0.0011771	56.139	1	0	0	NA
1546	TADDPSLSLIK	11	Unmodified	_TADDPSLSLIK_	O54734	Dolichyl-diphosphooligosaccharide--protein glycosyltransferase 48 kDa subunit	2	580.314	-0.10778	0.01632	46.985	1	3229.7	4806.1	1.488
1547	TADGIVSHLK	10	Unmodified	_TADGIVSHLK_	P27773	Protein disulfide-isomerase A3	2	520.79	0.14679	0.00014779	97.284	1	5429.8	7853.6	1.446
1548	TADHQYMEGFK	11	Unmodified	_TADHQYMEGFK_	Q61081	Hsp90 co-chaperone Cdc37	3	442.864	0.048841	0.0064823	50.275	1	1634.6	2407.5	1.473
1549	TADILQNLTGR	11	Unmodified	_TADILQNLTGR_	P41233	ATP-binding cassette sub-family A member 1	2	601.33		0.017248	53.6	1	0	0	NA
1550	TAEDGPDLEMLSGQER	16	Unmodified	_TAEDGPDLEMLSGQER_	O35465	Peptidyl-prolyl cis-trans isomerase FKBP8	2	874.394		4.3199e-10	75.018	1	0	0	NA
1551	TAEDGPDLEMLSGQER	16	Unmodified	_TAEDGPDLEMLSGQER_	O35465	Peptidyl-prolyl cis-trans isomerase FKBP8	2	874.394		0.017005	44.391	1	0	0	NA
1552	TAEELMNFSK	10	Unmodified	_TAEELMNFSK_	P42932	T-complex protein 1 subunit theta	2	585.279	-0.21569	0.011507	57.175	1	3043	4735.7	1.556
1553	TAEEVAALIR	10	Unmodified	_TAEEVAALIR_	Q99PV0	Pre-mRNA-processing-splicing factor 8	2	536.803	-0.022967	0.01296	55.806	1	2236.6	2996.2	1.34
1554	TAEGQALSEAR	11	Unmodified	_TAEGQALSEAR_	Q9D394	Protein RUFY3	2	566.783	0.75679	0.016674	46.88	1	0	0	NA
1555	TAELSLDQFHDK	12	Unmodified	_TAELSLDQFHDK_	P35564	Calnexin	3	468.565	0.12568	0.00045327	78.324	1	2879.8	3431.5	1.192
1556	TAELSLDQFHDK	12	Unmodified	_TAELSLDQFHDK_	P35564	Calnexin	2	702.344	0.63244	6.9839e-08	120.55	1	2663	3856	1.448
1557	TAFDDAIAELDTLNEDSYK	19	Unmodified	_TAFDDAIAELDTLNEDSYK_	P61982	14-3-3 protein gamma	2	1065.99	0.77024	1.6988e-07	94.281	1	0	0	NA
1558	TAFDDAIAELDTLNEDSYK	19	Unmodified	_TAFDDAIAELDTLNEDSYK_	P61982	14-3-3 protein gamma	3	710.995	0.8691	0.056437	26.344	1	0	0	NA
1559	TAFDEAIAELDTLNEDSYK	19	Unmodified	_TAFDEAIAELDTLNEDSYK_	P68254	14-3-3 protein theta	2	1073	0.60801	7.8955e-52	197.14	1	0	0	NA
1560	TAFDEAIAELDTLNEESYK	19	Unmodified	_TAFDEAIAELDTLNEESYK_	Q9CQV8	14-3-3 protein beta/alpha	2	1080	0.5722	9.4723e-29	157.54	1	0	0	NA
1561	TAFDEAIAELDTLNEESYK	19	Unmodified	_TAFDEAIAELDTLNEESYK_	Q9CQV8	14-3-3 protein beta/alpha	3	720.339	0.77869	2.404e-43	183.36	1	244.23	268.37	1.099
1562	TAFDEAIAELDTLSEESYK	19	Unmodified	_TAFDEAIAELDTLSEESYK_	P63101	14-3-3 protein zeta/delta	2	1066.5	0.70094	3.6479e-17	124.84	1	0	0	NA
1563	TAFDEAIAELDTLSEESYK	19	Unmodified	_TAFDEAIAELDTLSEESYK_	P63101	14-3-3 protein zeta/delta	3	711.335	0.79821	1.1642e-28	152.32	1	239.09	0	NA
1564	TAGTLLGEGFR	11	Unmodified	_TAGTLLGEGFR_	Q925I1	ATPase family AAA domain-containing protein 3	2	561.301	0.23944	3.6849e-14	143.24	1	3410	5078.7	1.489
1566	TAGYPNVNIHNFTTSWR	17	Unmodified	_TAGYPNVNIHNFTTSWR_	Q62261	Spectrin beta chain, non-erythrocytic 1	3	659.99	0.40921	0.0011271	47.904	1	0	0	NA
1567	TALALAIAQELGSK	14	Unmodified	_TALALAIAQELGSK_	P60122	RuvB-like 1	2	693.404	0.22533	1.4496e-06	101.2	1	1047.7	1907.1	1.82
1568	TALAMGADR	9	Unmodified	_TALAMGADR_	Q9DCW4	Electron transfer flavoprotein subunit beta	2	453.229	0.28278	0.0022655	79.128	1	19422	30669	1.579
1569	TALDTFGR	8	Unmodified	_TALDTFGR_	P51660	Peroxisomal multifunctional enzyme type 2	2	440.73	0.073288	4.9582e-19	155	1	2738	5025.2	1.835
1570	TALEEQLSR	9	Unmodified	_TALEEQLSR_	Q9JMH9	Unconventional myosin-XVIIIa	2	523.777	0.43643	0.0093575	67.207	1	0	0	NA
1571	TALFEEISR	9	Unmodified	_TALFEEISR_	Q9CU62	Structural maintenance of chromosomes protein 1A	2	533.282	-0.13977	0.0023131	78.932	1	10479	15564	1.485
1572	TALIHDGLAR	10	Unmodified	_TALIHDGLAR_	P63323	40S ribosomal protein S12	3	356.205	-0.48438	0.00058451	83.456	1	1269.6	1418.7	1.117
1573	TALINSTGEEVAMR	14	Oxidation (M)	_TALINSTGEEVAM(ox)R_	P48678	Prelamin-A/C	2	754.375	0.51776	0.0031596	54.402	1	3629.2	5170.6	1.425
1574	TALINSTGEEVAMR	14	Unmodified	_TALINSTGEEVAMR_	P48678	Prelamin-A/C	2	746.377	0.73186	2.5206e-17	147.73	1	3237.9	4546.1	1.404
1575	TALNLFFK	8	Unmodified	_TALNLFFK_	Q8CIE6	Coatomer subunit alpha	2	477.276	-0.13509	0.0015288	85.212	1	1330.3	2089	1.57
1576	TALNNTLDLANVK	13	Unmodified	_TALNNTLDLANVK_	Q8C2E7	WASH complex subunit strumpellin	2	693.883	0.28172	0.004505	50.088	1	2491.5	3136.6	1.259
1577	TALSDLYLEHLLQK	14	Unmodified	_TALSDLYLEHLLQK_	P70290	55 kDa erythrocyte membrane protein	3	548.638	0.56238	0.00042138	75.589	1	1326.2	2418.8	1.824
1578	TALTYYLDITNPPR	14	Unmodified	_TALTYYLDITNPPR_	P37040	NADPH--cytochrome P450 reductase	2	819.43	1.2206	5.0453e-05	91.812	2	2285	3601	1.576
1579	TALTYYLDITNPPR	14	Unmodified	_TALTYYLDITNPPR_	P37040	NADPH--cytochrome P450 reductase	3	546.623	0.59842	7.4876e-07	102.73	1	857.95	1530	1.783
1580	TALVANTSNMPVAAR	15	Oxidation (M)	_TALVANTSNM(ox)PVAAR_	P50516	V-type proton ATPase catalytic subunit A	2	766.398	0.41327	8.8718e-07	103.14	1	4146.5	5582.6	1.346
1581	TALVANTSNMPVAAR	15	Unmodified	_TALVANTSNMPVAAR_	P50516	V-type proton ATPase catalytic subunit A	2	758.401	0.55233	2.1462e-54	212.83	2	1026.7	2043.4	1.99
1582	TALVSADGEEVAVK	14	Unmodified	_TALVSADGEEVAVK_	P21619	Lamin-B2	2	694.867	0.6842	0.00091603	68.044	2	10105	13456	1.332
1583	TAMDNSEIAGEK	12	Unmodified	_TAMDNSEIAGEK_	Q8CAQ8	MICOS complex subunit Mic60	2	633.288	0.9475	0.00079322	77.185	1	3575.2	5624.2	1.573
1584	TAMNVNDLFLAIAK	14	Unmodified	_TAMNVNDLFLAIAK_	P61021	Ras-related protein Rab-5B	2	760.911	1.0914	1.2695e-06	102.52	1	791.97	817.46	1.032
1585	TAMNVNEIFMAIAK	14	Oxidation (M)	_TAMNVNEIFM(ox)AIAK_	P35278	Ras-related protein Rab-5C	2	784.894	0.75534	7.3729e-05	91.307	1	548.28	674.09	1.229
1586	TAMNVNEIFMAIAK	14	Unmodified	_TAMNVNEIFMAIAK_	P35278	Ras-related protein Rab-5C	2	776.897	1.2152	1.4749e-09	121.48	1	0	0	NA
1587	TAMSTPHVAEPAENEHDEQDENGAEASAELR	31	Unmodified	_TAMSTPHVAEPAENEHDEQDENGAEASAELR_	P26041	Moesin	3	1112.48	0.19577	6.0151e-06	49.087	1	263.91	206.2	0.781
1588	TANDMIHAENMR	12	Unmodified	_TANDMIHAENMR_	P26041	Moesin	3	468.212	-0.073517	0.00076308	61.48	1	0	0	NA
1589	TANDMIHAENMR	12	Unmodified	_TANDMIHAENMR_	P26041	Moesin	2	701.814	0.43384	1.886e-40	190.26	1	1308.4	1827.7	1.397
1590	TANDPVNYLER	11	Unmodified	_TANDPVNYLER_	Q80SU7	Interferon-induced very large GTPase 1	2	646.317	0.44775	0.00037633	92.19	1	2050.4	3050.4	1.488
1591	TANLGAGAAQPLR	13	Unmodified	_TANLGAGAAQPLR_	P08226	Apolipoprotein E	2	620.344	0.17761	3.511e-15	142.1	1	2256.8	3609.6	1.599
1592	TAPFDSR	7	Unmodified	_TAPFDSR_	P56391	Cytochrome c oxidase subunit 6B1	2	397.196	-0.24017	3.1998e-05	103.91	2	8883.4	12673	1.427
1593	TAPYVVTGSVDQTVK	15	Unmodified	_TAPYVVTGSVDQTVK_	P63005	Platelet-activating factor acetylhydrolase IB subunit alpha	2	782.914	0.66712	8.7321e-07	100.13	1	2140.2	2958.9	1.383
1594	TAQNHPMLVELK	12	Unmodified	_TAQNHPMLVELK_	Q9QXA5	U6 snRNA-associated Sm-like protein LSm4	2	690.869	0.7003	0.024982	41.996	1	0	0	NA
1595	TAQNLSIFLGSFR	13	Unmodified	_TAQNLSIFLGSFR_	O08808	Protein diaphanous homolog 1	2	727.394	0.91041	2.2013e-15	145	1	742.56	1069.7	1.441
1597	TASGDYIDSSWELR	14	Unmodified	_TASGDYIDSSWELR_	Q8K1B8	Fermitin family homolog 3	2	800.368	-0.022288	7.1358e-05	88.706	1	1635.3	1820	1.113
1598	TASNIIDVSAADSQGMEQHEYMDR	24	Unmodified	_TASNIIDVSAADSQGMEQHEYMDR_	Q9CQ22	Ragulator complex protein LAMTOR1	3	890.059	0.877	4.9514e-17	122.18	1	851.93	1296.1	1.521
1599	TASNVEEAFINTAK	14	Unmodified	_TASNVEEAFINTAK_	P53994	Ras-related protein Rab-2A	2	747.875	0.44353	3.5747e-22	157.09	1	3237.5	4133.5	1.277
1600	TASTNSIAQAR	11	Unmodified	_TASTNSIAQAR_	Q9DAS9	Guanine nucleotide-binding protein G(I)/G(S)/G(O) subunit gamma-12	2	560.291	0.22556	5.0495e-14	140.78	1	5413.9	7858.2	1.451
1601	TASVFLLEK	9	Unmodified	_TASVFLLEK_	Q8VE80	THO complex subunit 3	2	504.292	-0.22032	0.033539	48.998	1	4674.7	6264.3	1.34
1602	TATGYGFAEPYNLYSSLK	18	Unmodified	_TATGYGFAEPYNLYSSLK_	P26450	Phosphatidylinositol 3-kinase regulatory subunit alpha	2	991.481	0.15614	0.0002034	60.764	1	743.95	1373.2	1.846
1603	TATILDK	7	Unmodified	_TATILDK_	P41731	CD63 antigen	2	381.224	0.34436	0.0056017	77.282	1	8628.4	12729	1.475
1604	TATQLAVNK	9	Unmodified	_TATQLAVNK_	P80313	T-complex protein 1 subunit eta	2	473.272	-0.11568	3.5999e-07	112.41	1	4871.4	6439.8	1.322
1605	TATYEVTTALSSFLK	15	Unmodified	_TATYEVTTALSSFLK_	Q80SU7	Interferon-induced very large GTPase 1	2	816.43	1.1578	4.539e-17	142.45	1	313.69	539.79	1.721
1606	TAVAPIER	8	Unmodified	_TAVAPIER_	P51881	ADP/ATP translocase 2	2	428.748	0.13106	4.0958e-11	135.83	1	3168.1	5424.8	1.712
1607	TAVAQVIGDR	10	Unmodified	_TAVAQVIGDR_	Q9D7V9	N-acylethanolamine-hydrolyzing acid amidase	2	515.288	-0.067404	0.00070972	86.014	1	0	0	NA
1608	TAVCDIPPR	9	iodo TMT-6plex var	_TAVC(io)DIPPR_	P99024	Tubulin beta-5 chain	3	434.246	0.067343	0.00063358	80.755	1	42375	66730	1.575
1609	TAVCDIPPR	9	iodo TMT-6plex var	_TAVC(io)DIPPR_	P99024	Tubulin beta-5 chain	3	434.246		0.0022263	66.962	1	0	0	NA
1610	TAVDSLVAYSVK	12	Unmodified	_TAVDSLVAYSVK_	Q8BMK4	Cytoskeleton-associated protein 4	2	626.843	0.24629	0.0011876	64.224	1	3242.4	4589.6	1.415
1611	TAVETAVLLLR	11	Unmodified	_TAVETAVLLLR_	P80318	T-complex protein 1 subunit gamma	2	593.364	0.61442	4.9155e-07	113.69	1	386.3	678.69	1.757
1612	TAVIDHHNYDVSDLGQHTLIVADTENLLK	29	Unmodified	_TAVIDHHNYDVSDLGQHTLIVADTENLLK_	O54734	Dolichyl-diphosphooligosaccharide--protein glycosyltransferase 48 kDa subunit	4	808.662	0.39334	1.2534e-08	70.145	1	428.73	883.72	2.061
1613	TAVIDHHNYDVSDLGQHTLIVADTENLLK	29	Unmodified	_TAVIDHHNYDVSDLGQHTLIVADTENLLK_	O54734	Dolichyl-diphosphooligosaccharide--protein glycosyltransferase 48 kDa subunit	3	1077.88	0.11978	4.4403e-09	72.791	1	528.18	805.07	1.524
1614	TAVIDHHNYDVSDLGQHTLIVADTENLLK	29	Unmodified	_TAVIDHHNYDVSDLGQHTLIVADTENLLK_	O54734	Dolichyl-diphosphooligosaccharide--protein glycosyltransferase 48 kDa subunit	5	647.131	0.48281	2.3739e-08	64.16	1	459.17	710.51	1.547
1615	TAVLDAIDALMK	12	Unmodified	_TAVLDAIDALMK_	P46061	Ran GTPase-activating protein 1	2	630.847	0.79425	2.5259e-05	101.53	1	1036.9	1388.1	1.339
1616	TAVLDFVDDYLK	12	Unmodified	_TAVLDFVDDYLK_	Q8VDS8	Syntaxin-18	2	699.861	0.73815	0.015549	45.28	1	840.05	1121.8	1.335
1617	TAVSAQLR	8	Unmodified	_TAVSAQLR_	Q6P5E4	UDP-glucose:glycoprotein glucosyltransferase 1	2	423.246	0.036926	0.0031357	81.296	1	5996.6	8828.9	1.472
1618	TAVVVGTVTDDVR	13	Unmodified	_TAVVVGTVTDDVR_	P35980	60S ribosomal protein L18	2	666.362	0.71776	6.3373e-08	116.51	1	1574.4	2151.1	1.366
1619	TAVWVSGSQEPSK	13	Unmodified	_TAVWVSGSQEPSK_	Q64695	Endothelial protein C receptor	2	688.346	0.53335	0.0035437	53.136	1	3436.1	4858.5	1.414
1620	TAWVFDDK	8	Unmodified	_TAWVFDDK_	Q6ZWX6	Eukaryotic translation initiation factor 2 subunit 1	2	491.237	0.077269	0.0059758	74.376	1	1870.6	3266	1.746
1621	TAYLFSR	7	Unmodified	_TAYLFSR_	Q9CRT8	Exportin-T	2	429.229	-0.60898	0.00094291	87.754	1	3314.3	4785.5	1.444
1622	TAYLLYYR	8	Unmodified	_TAYLLYYR_	P52479	Ubiquitin carboxyl-terminal hydrolase 10	2	531.785		0.012862	89.752	1	0	0	NA
1623	TAYLPDNTEGR	11	Unmodified	_TAYLPDNTEGR_	Q3UIR3	E3 ubiquitin-protein ligase DTX3L	2	618.796	0.14071	1.6206e-05	108.35	1	4713.9	7143.8	1.515
1624	TAYLPHELLGK	11	Unmodified	_TAYLPHELLGK_	Q9ER88	28S ribosomal protein S29, mitochondrial	3	414.568	-0.34752	0.034445	35.2	1	4355.7	6034	1.385
1625	TAYLQFR	7	Unmodified	_TAYLQFR_	P47934	Carnitine O-acetyltransferase	2	449.743	-0.26265	0.0010409	86.512	1	2922.2	3957.7	1.354
1626	TCALLEK	7	iodo TMT-6plex var	_TC(io)ALLEK_	Q8BSY0	Aspartyl/asparaginyl beta-hydroxylase	2	553.826	-0.21598	0.012246	82.241	1	5355.4	7607	1.42
1627	TCDESSFCK	9	2 iodo TMT-6plex var	_TC(io)DESSFC(io)K_	Q8BHN3	Neutral alpha-glucosidase AB	3	559.95	0.14364	1.4263e-14	144.65	1	17915	24977	1.394
1628	TCDESSFCK	9	2 iodo TMT-6plex var	_TC(io)DESSFC(io)K_	Q8BHN3	Neutral alpha-glucosidase AB	4	420.214	-0.071242	0.00062576	79.986	1	23717	32801	1.383
1629	TCDESSFCK	9	2 iodo TMT-6plex var	_TC(io)DESSFC(io)K_	Q8BHN3	Neutral alpha-glucosidase AB	2	839.421	0.42368	8.0838e-05	96.342	1	15731	23210	1.475
1630	TCEPYQFR	8	iodo TMT-6plex var	_TC(io)EPYQFR_	Q91ZX7	Prolow-density lipoprotein receptor-related protein 1	3	458.234	0.081154	0.00010382	95.909	1	7544.2	9730.4	1.29
1631	TCEVAAWCPVENDAGVPTPAFLK	23	2 iodo TMT-6plex var	_TC(io)EVAAWC(io)PVENDAGVPTPAFLK_	Q9JJX6	P2X purinoceptor 4	4	769.905	0.35239	3.7424e-09	85.805	2	4280.2	7996.7	1.868
1632	TCEWIHDSSLSASCK	15	2 iodo TMT-6plex var	_TC(io)EWIHDSSLSASC(io)K_	Q61207	Prosaposin	5	465.84	-0.21937	0.00020298	64.04	1	6740.9	10560	1.567
1633	TCEWIHDSSLSASCK	15	2 iodo TMT-6plex var	_TC(io)EWIHDSSLSASC(io)K_	Q61207	Prosaposin	4	582.049	0.035093	8.1662e-05	80.632	1	2302.3	3372	1.465
1634	TCEWIHDSSLSASCK	15	2 iodo TMT-6plex var	_TC(io)EWIHDSSLSASC(io)K_	Q61207	Prosaposin	3	775.729	0.52462	3.9608e-06	96.247	1	7588.6	10793	1.422
1635	TCGFDFSGALEDISK	15	iodo TMT-6plex var	_TC(io)GFDFSGALEDISK_	P05202	Aspartate aminotransferase, mitochondrial	3	640.319	0.62495	0.00010742	79.346	1	4175	5856.6	1.403
1636	TCPYVSFR	8	iodo TMT-6plex var	_TC(io)PYVSFR_	P22437	Prostaglandin G/H synthase 1	3	434.567	-0.22207	1.0042e-05	105.25	1	9812.5	12688	1.293
1637	TCPYVSFR	8	iodo TMT-6plex var	_TC(io)PYVSFR_	P22437	Prostaglandin G/H synthase 1	2	651.347	0.70567	0.042239	69.905	1	0	0	NA
1638	TDAAVYACR	9	iodo TMT-6plex var	_TDAAVYAC(io)R_	Q62230	Sialoadhesin	2	649.84	0.93438	1.1563e-09	130.75	1	13350	18191	1.363
1639	TDAIPGR	7	Unmodified	_TDAIPGR_	P00405	Cytochrome c oxidase subunit 2	2	365.198	-0.18716	0.00092125	88.029	1	9056.7	12655	1.397
1640	TDASSASSFLDSDELER	17	Unmodified	_TDASSASSFLDSDELER_	Q8VH51	RNA-binding protein 39	2	915.405	0.65384	0.00028106	64.123	1	2650.3	4123.7	1.556
1641	TDAVDSVVR	9	Unmodified	_TDAVDSVVR_	Q78PY7	Staphylococcal nuclease domain-containing protein 1	2	481.251	-0.11907	0.0022605	79.148	1	3697.9	5578.3	1.509
1642	TDAVEALTALNHYQIR	16	Unmodified	_TDAVEALTALNHYQIR_	Q921F4	Heterogeneous nuclear ribonucleoprotein L-like	3	605.651	0.26922	5.8513e-06	92.939	1	1265	1461.3	1.155
1643	TDDIPVWDQEFLK	13	Unmodified	_TDDIPVWDQEFLK_	Q9WTX5	S-phase kinase-associated protein 1	2	803.393	0.43356	0.00097891	66.989	1	2366.6	3661.8	1.547
1644	TDEAAFQK	8	Unmodified	_TDEAAFQK_	P07091	Protein S100-A4	2	455.219	-0.00093912	1.9277e-14	145.34	1	3627.6	5108.5	1.408
1645	TDEYLLAR	8	Unmodified	_TDEYLLAR_	P98078	Disabled homolog 2	2	490.756	0.072712	4.6038e-05	101.6	1	3845.6	4670.3	1.214
1646	TDFAPQLQSLNK	12	Unmodified	_TDFAPQLQSLNK_	Q8R164	Valacyclovir hydrolase	2	681.357	0.3342	0.0007369	78.705	1	4213	9427.2	2.238
1647	TDFLIFDPDK	10	Unmodified	_TDFLIFDPDK_	Q6YGZ1	Heparanase	2	605.803	0.7889	0.00012605	97.734	1	837.01	1397.6	1.67
1648	TDFVLEFPR	9	Unmodified	_TDFVLEFPR_	Q6ZQM8	UDP-glucuronosyltransferase 1-7C	2	562.293	0.20396	1.4123e-07	119.75	2	2948.8	4169.8	1.414
1649	TDGCHAYLSK	10	iodo TMT-6plex var	_TDGC(io)HAYLSK_	P40124	Adenylyl cyclase-associated protein 1	3	475.245	-0.046828	1.8473e-05	100.69	1	10121	14611	1.444
1650	TDGCHAYLSK	10	iodo TMT-6plex var	_TDGC(io)HAYLSK_	P40124	Adenylyl cyclase-associated protein 1	2	712.364	0.46068	0.00049585	97.734	1	5670.9	8746.3	1.542
1651	TDGLVSLLTTSK	12	Unmodified	_TDGLVSLLTTSK_	Q9R0N0	Galactokinase	2	617.848	-0.17916	0.00087462	74.987	1	1633.8	2792.9	1.709
1652	TDIANLAEEFK	11	Unmodified	_TDIANLAEEFK_	Q99KI0	Aconitate hydratase, mitochondrial	2	625.817	-0.041575	0.00092716	79.283	1	1749	3014.1	1.723
1653	TDITYPAGFMDVISIDK	17	Unmodified	_TDITYPAGFMDVISIDK_	P62702	40S ribosomal protein S4, X isoform	2	943.466	0.46537	0.00021479	69.188	1	381.97	549.21	1.438
1654	TDLEKDIISDTSGDFR	16	Unmodified	_TDLEKDIISDTSGDFR_	P07356	Annexin A2	3	604.627	0.10188	6.6128e-14	129.05	1	1175.5	1490.2	1.268
1655	TDLEKDIISDTSGDFR	16	Unmodified	_TDLEKDIISDTSGDFR_	P07356	Annexin A2	2	906.437	0.37155	2.479e-36	184.48	1	971.09	1449	1.492
1656	TDLEKDIISDTSGDFRK	17	Unmodified	_TDLEKDIISDTSGDFRK_	P07356	Annexin A2	4	485.746	-0.035057	0.033815	26.412	1	0	0	NA
1657	TDLEKDIISDTSGDFRK	17	Unmodified	_TDLEKDIISDTSGDFRK_	P07356	Annexin A2	3	647.325	0.5506	5.6688e-07	99.044	1	1531.2	2364.1	1.544
1658	TDLFYER	7	Unmodified	_TDLFYER_	P83870	PHD finger-like domain-containing protein 5A	2	472.23	-0.6102	0.0010187	86.794	1	3781.6	5955.2	1.575
1659	TDLLLEPYNK	10	Unmodified	_TDLLLEPYNK_	Q8VDD5	Myosin-9	2	603.324	0.49082	0.0009274	83.862	1	2303.8	3813.9	1.655
1660	TDLLNVCMDAK	11	iodo TMT-6plex var	_TDLLNVC(io)MDAK_	Q05685	Folate receptor beta	3	517.941	-0.19435	0.010637	42.475	1	3729.3	6331.8	1.698
1661	TDLLNVCMDAK	11	iodo TMT-6plex var	_TDLLNVC(io)MDAK_	Q05685	Folate receptor beta	2	776.407		0.0002618	60.255	1	0	0	NA
1662	TDLNPDNLQGGDDLDPNYVLSSR	23	Unmodified	_TDLNPDNLQGGDDLDPNYVLSSR_	Q04447	Creatine kinase B-type	2	1259.59	-0.48037	1.6949e-16	122.18	1	336.44	290.08	0.862
1663	TDLNPDNLQGGDDLDPNYVLSSR	23	Unmodified	_TDLNPDNLQGGDDLDPNYVLSSR_	Q04447	Creatine kinase B-type	3	840.061	-0.042515	0.024497	31.36	1	737.67	1533.4	2.079
1664	TDLQTLGLSEEK	12	Unmodified	_TDLQTLGLSEEK_	Q8BG94	COMM domain-containing protein 7	2	667.346		0.0096357	49.356	1	0	0	NA
1665	TDLTDYLNR	9	Unmodified	_TDLTDYLNR_	Q9CZ13	Cytochrome b-c1 complex subunit 1, mitochondrial	2	555.775	0.16712	4.1647e-19	159.58	1	2244.9	2607.8	1.162
1666	TDLVPAFQNLMK	12	Unmodified	_TDLVPAFQNLMK_	Q76MZ3	Serine/threonine-protein phosphatase 2A 65 kDa regulatory subunit A alpha isoform	2	688.866	0.3007	0.0010588	68.836	1	1531.7	2921.6	1.907
1667	TDMFQTVDLYEGK	13	Unmodified	_TDMFQTVDLYEGK_	P37804	Transgelin	2	773.858	0.59858	0.00025368	86.803	1	1875.4	3276.8	1.747
1668	TDNSEIFWNPTPDIK	15	Unmodified	_TDNSEIFWNPTPDIK_	B9EJ86	Oxysterol-binding protein-related protein 8	2	888.926	0.51778	2.8614e-09	113.43	1	2373.8	3466.9	1.46
1669	TDPFCPIFR	9	iodo TMT-6plex var	_TDPFC(io)PIFR_	Q9JJX6	P2X purinoceptor 4	3	475.59	-0.24907	0.00011362	91.069	3	25669	38881	1.515
1670	TDPFCPIFR	9	iodo TMT-6plex var	_TDPFC(io)PIFR_	Q9JJX6	P2X purinoceptor 4	2	712.882	0.26292	0.021006	71.692	1	6141.7	9370	1.526
1671	TDPSIMGGMIVR	12	Unmodified	_TDPSIMGGMIVR_	Q9DB20	ATP synthase subunit O, mitochondrial	2	638.823	0.58131	0.000172	94.82	2	3525.1	4898.7	1.39
1672	TDPVDIYK	8	Unmodified	_TDPVDIYK_	Q9JKF1	Ras GTPase-activating-like protein IQGAP1	2	475.745	-0.13702	0.04419	50.04	1	4131.1	5860.2	1.419
1673	TDQVIQSLIALVNDPQPEHPLR	22	Unmodified	_TDQVIQSLIALVNDPQPEHPLR_	P68037	Ubiquitin-conjugating enzyme E2 L3	3	828.447	1.0472	3.6915e-26	142.27	1	0	243.74	NA
1674	TDQYWGR	7	Unmodified	_TDQYWGR_	P10605	Cathepsin B	2	463.212	-0.070822	0.0062592	75.972	1	4833.5	7902.2	1.635
1675	TDRPLPENPYHSR	13	Unmodified	_TDRPLPENPYHSR_	Q9DCJ5	NADH dehydrogenase [ubiquinone] 1 alpha subcomplex subunit 8	2	791.392	0.55332	6.9924e-08	122.78	1	3343.2	5668.7	1.696
1676	TDSVVWLGDLQTHR	14	Unmodified	_TDSVVWLGDLQTHR_	P11609	Antigen-presenting glycoprotein CD1d1	3	542.946		0.00010288	52.527	1	0	0	NA
1677	TDVLILPEAVQWIK	14	Unmodified	_TDVLILPEAVQWIK_	Q9EQH2	Endoplasmic reticulum aminopeptidase 1	2	812.969	1.0446	0.033	36.292	1	349.6	757.38	2.166
1678	TDYMVGSYGPR	11	Oxidation (M)	_TDYM(ox)VGSYGPR_	Q99PT1	Rho GDP-dissociation inhibitor 1	2	631.28	0.31658	0.00070047	89.266	1	2904.8	3941.8	1.357
1679	TDYMVGSYGPR	11	Unmodified	_TDYMVGSYGPR_	Q99PT1	Rho GDP-dissociation inhibitor 1	2	623.282	0.43226	1.4928e-39	192.38	1	482.32	724.19	1.501
1680	TDYNASVSVPDSSGPER	17	Unmodified	_TDYNASVSVPDSSGPER_	P61979	Heterogeneous nuclear ribonucleoprotein K	2	890.903	0.83481	1.5824e-56	201.4	2	2361.2	3655.2	1.548
1681	TDYNASVSVPDSSGPER	17	Unmodified	_TDYNASVSVPDSSGPER_	P61979	Heterogeneous nuclear ribonucleoprotein K	3	594.271	0.5872	0.00015253	66.289	1	1484.7	2508.3	1.689
1682	TEAFTIAR	8	Unmodified	_TEAFTIAR_	P48410	ATP-binding cassette sub-family D member 1	2	454.745	0.10336	2.5825e-07	116.25	1	0	0	NA
1683	TEALTQAFR	9	Unmodified	_TEALTQAFR_	Q9WTM5	RuvB-like 2	2	518.775		4.4571e-07	113.71	1	0	0	NA
1684	TEATLEAEQTR	11	Unmodified	_TEATLEAEQTR_	Q99PL5	Ribosome-binding protein 1	2	624.807	0.40572	0.016674	46.88	1	4466.5	7036.3	1.575
1686	TEEEFQLLQIFR	12	Unmodified	_TEEEFQLLQIFR_	Q3TL44	NLR family member X1	2	776.904	0.9023	0.043573	35.523	1	387.96	582.67	1.502
1687	TEEGPTLSYGR	11	Unmodified	_TEEGPTLSYGR_	Q8K310	Matrin-3	2	605.291	0.5768	0.0051552	58.172	1	0	0	NA
1688	TEFISSMEGFK	11	Unmodified	_TEFISSMEGFK_	Q9Z0L8	Gamma-glutamyl hydrolase	2	638.3	0.071989	2.2136e-05	107.06	1	1510.1	1904.3	1.261
1689	TEFLSFMNTELAAFTK	16	Oxidation (M)	_TEFLSFM(ox)NTELAAFTK_	P50543	Protein S100-A11	2	933.453	0.51346	8.0348e-05	84.41	1	596.54	912.15	1.529
1690	TEFLSFMNTELAAFTK	16	Unmodified	_TEFLSFMNTELAAFTK_	P50543	Protein S100-A11	2	925.456	0.91439	0.00040026	66.022	1	0	221.21	NA
1691	TEFTFLDYVK	10	Unmodified	_TEFTFLDYVK_	P24063	Integrin alpha-L	2	631.819	0.27973	0.0013142	80.037	1	741.99	946.3	1.275
1692	TEGLSVLNQAMAVIK	15	Unmodified	_TEGLSVLNQAMAVIK_	Q6ZWX6	Eukaryotic translation initiation factor 2 subunit 1	2	787.435	0.72067	3.1232e-09	112.42	1	874.94	1768.8	2.022
1693	TEHINIHQLR	10	Unmodified	_TEHINIHQLR_	P49710	Hematopoietic lineage cell-specific protein	2	630.844	0.37893	6.106e-07	112.71	1	2676.4	4449.8	1.663
1694	TEHINIHQLR	10	Unmodified	_TEHINIHQLR_	P49710	Hematopoietic lineage cell-specific protein	3	420.898		1.2051e-06	107.08	1	0	0	NA
1695	TEIDKPSQMQVTDVQDNSISVR	22	Unmodified	_TEIDKPSQMQVTDVQDNSISVR_	P11276	Fibronectin	3	830.743	0.34053	2.8184e-16	119.27	1	801.87	1307.1	1.63
1696	TEIIILATR	9	Unmodified	_TEIIILATR_	P62908	40S ribosomal protein S3	2	515.319	-0.30286	4.9683e-10	126.31	1	2249.8	3846.3	1.71
1697	TEIQVNCPK	9	iodo TMT-6plex var	_TEIQVNC(io)PK_	O09117	Synaptophysin-like protein 1	2	680.876	1.1097	2.5827e-07	122.28	1	6860.6	9764.8	1.423
1698	TEIQVNCPK	9	iodo TMT-6plex var	_TEIQVNC(io)PK_	O09117	Synaptophysin-like protein 1	3	454.253	0.5845	0.00073901	79.474	1	9340.3	13167	1.41
1699	TELAEPIAIRPTSETVMYPAYAK	23	Unmodified	_TELAEPIAIRPTSETVMYPAYAK_	Q8CGC7	Bifunctional glutamate/proline--tRNA ligase	3	851.109	-0.10896	0.0033437	35.538	2	3079.7	4711	1.53
1700	TELISVSEVHPSR	13	Unmodified	_TELISVSEVHPSR_	P42225	Signal transducer and activator of transcription 1	3	485.26	0.1779	0.00052933	72.705	1	0	0	NA
1701	TELLEYFVK	9	Unmodified	_TELLEYFVK_	Q61510	E3 ubiquitin/ISG15 ligase TRIM25	2	571.311	-0.068152	0.0022605	79.148	1	1929.7	2398.9	1.243
1702	TELPQFVSYFQHR	13	Unmodified	_TELPQFVSYFQHR_	Q3UDE2	Tubulin--tyrosine ligase-like protein 12	3	551.279	0.16045	0.0024072	51.726	1	0	0	NA
1703	TELTQIK	7	Unmodified	_TELTQIK_	Q64012	RNA-binding protein Raly	2	416.742	-0.37178	0.028696	60.972	1	9423.2	13753	1.459
1704	TEMDWVLK	8	Unmodified	_TEMDWVLK_	Q9Z2X1	Heterogeneous nuclear ribonucleoprotein F	2	511.255	-0.19936	0.012746	68.224	2	3838.4	5787.1	1.508
1705	TEMEDLMSSK	10	Oxidation (M)	_TEMEDLM(ox)SSK_	Q8VDD5	Myosin-9	2	593.752	0.41134	0.048577	44.543	1	4445.2	6182.5	1.391
1706	TEMEDLMSSK	10	Unmodified	_TEMEDLMSSK_	Q8VDD5	Myosin-9	2	585.754	0.37085	2.6726e-05	106.4	1	3289.4	4191.5	1.274
1707	TENLDDEEKLNNAK	14	Unmodified	_TENLDDEEKLNNAK_	Q61233	Plastin-2	2	816.889	1.0396	2.0978e-52	207.73	1	2668	3430.7	1.286
1708	TENLDDEEKLNNAK	14	Unmodified	_TENLDDEEKLNNAK_	Q61233	Plastin-2	3	544.929	0.50071	3.365e-22	151.7	1	4950.5	5986.7	1.209
1709	TENLLGSYFPK	11	Unmodified	_TENLLGSYFPK_	P97371	Proteasome activator complex subunit 1	2	634.83	0.1208	2.3914e-05	106.67	4	4864.1	6288.6	1.293
1710	TENYLGGEYFAR	12	Unmodified	_TENYLGGEYFAR_	O08739	AMP deaminase 3	2	710.331	-0.10899	2.1738e-05	102.97	2	4432.1	6760	1.525
1711	TEPVAEEGEDAVTMLSAPEALTEEEQEELRR	31	Unmodified	_TEPVAEEGEDAVTMLSAPEALTEEEQEELRR_	Q62393	Tumor protein D52	3	1153.54	0.073506	4.1712e-15	96.123	1	0	315.43	NA
1712	TEPVTLEHER	10	Unmodified	_TEPVTLEHER_	Q99LR1	Monoacylglycerol lipase ABHD12	2	605.807	0.44765	0.00050819	89.827	1	3723.3	5770	1.55
1713	TEQGPPSSEYIFER	14	Unmodified	_TEQGPPSSEYIFER_	P29758	Ornithine aminotransferase, mitochondrial	2	820.384	0.81006	5.3929e-09	113.53	2	4437.9	5649.6	1.273
1714	TEQGPQVDETQFK	13	Unmodified	_TEQGPQVDETQFK_	P47738	Aldehyde dehydrogenase, mitochondrial	2	753.857	0.59066	2.4719e-11	133.15	2	5103.3	6567.3	1.287
1715	TETAVNNLNPAFSK	14	Unmodified	_TETAVNNLNPAFSK_	P59108	Copine-2	2	753.383	0.53887	3.1195e-05	94.673	1	3922.4	5811.6	1.482
1716	TETEFYLR	8	Unmodified	_TETEFYLR_	Q8K2I4	Beta-mannosidase	2	529.761	0.01714	5.2668e-21	162.5	1	1786.9	2767.5	1.549
1717	TETVCTFQDGALVQHQQWDGK	21	iodo TMT-6plex var	_TETVC(io)TFQDGALVQHQQWDGK_	Q05816	Fatty acid-binding protein, epidermal	4	680.838	0.42695	1.2815e-07	84.66	1	3452.5	4239.4	1.228
1718	TETVEEPLEEDEAAKEEKEESDDEAAVEEEEEEK	34	Unmodified	_TETVEEPLEEDEAAKEEKEESDDEAAVEEEEEEK_	P08113	Endoplasmin	4	981.67	-0.0025897	0.00014714	41.933	2	1335.3	2045.5	1.532
1720	TEVNSGFFYK	10	Unmodified	_TEVNSGFFYK_	P80317	T-complex protein 1 subunit zeta	2	596.288	0.39417	0.0015544	77.662	1	2788.9	4290.1	1.538
1721	TEVPPLLLILDR	12	Unmodified	_TEVPPLLLILDR_	P97390	Vacuolar protein sorting-associated protein 45	2	689.919	0.80894	0.0010238	70.089	2	459.07	623.51	1.358
1724	TEVVETTQVYTEEETRR	17	Unmodified	_TEVVETTQVYTEEETRR_	Q9QXS1	Plectin	3	690.671	0.19356	2.3383e-05	82.59	1	1758.7	2480.6	1.41
1725	TEWLDGK	7	Unmodified	_TEWLDGK_	P17742	Peptidyl-prolyl cis-trans isomerase A	2	424.711	-0.0453	0.0028967	82.671	2	8898.2	13433	1.51
1726	TEYLSNADER	10	Unmodified	_TEYLSNADER_	Q9JHU4	Cytoplasmic dynein 1 heavy chain 1	2	599.273	1.0421	3.6108e-07	117.52	1	4206.6	5802.4	1.379
1727	TFAFTGPNR	9	Unmodified	_TFAFTGPNR_	Q9DC69	NADH dehydrogenase [ubiquinone] 1 alpha subcomplex subunit 9, mitochondrial	2	505.756	0.19085	0.00023841	93.649	1	2898.1	4179.9	1.442
1728	TFAPEEISAMVLTK	14	Oxidation (M)	_TFAPEEISAM(ox)VLTK_	P20029	78 kDa glucose-regulated protein	2	776.9	0.45073	0.0045339	49.188	2	4913	5942.3	1.21
1729	TFAPEEISAMVLTK	14	Oxidation (M)	_TFAPEEISAM(ox)VLTK_	P20029	78 kDa glucose-regulated protein	2	776.9	0.1648	0.0013463	64.52	1	1603.6	2362.9	1.473
1730	TFAPEEISAMVLTK	14	Unmodified	_TFAPEEISAMVLTK_	P20029	78 kDa glucose-regulated protein	2	768.903	0.55427	1.5988e-06	100.11	2	3014.2	3613	1.199
1731	TFAPEEISAMVLTK	14	Unmodified	_TFAPEEISAMVLTK_	P20029	78 kDa glucose-regulated protein	3	512.937	-0.069088	3.126e-09	113.96	1	1686	893.94	0.53
1732	TFAVDETSVSGYIYHK	16	Unmodified	_TFAVDETSVSGYIYHK_	Q9EPU0	Regulator of nonsense transcripts 1	3	606.297	0.28639	0.00053457	56.514	1	1219.8	1950.9	1.599
1733	TFAYTNHTVLPEALER	16	Unmodified	_TFAYTNHTVLPEALER_	Q9ET01	Glycogen phosphorylase, liver form	3	621.32	0.01236	4.3611e-08	107.5	3	4270.7	5886.7	1.378
1734	TFAYTNHTVLPEALER	16	Unmodified	_TFAYTNHTVLPEALER_	Q9ET01	Glycogen phosphorylase, liver form	2	931.476	0.12709	0.00097379	55.546	1	0	0	NA
1735	TFCGTPDYIAPEIIAYQPYGK	21	iodo TMT-6plex var	_TFC(io)GTPDYIAPEIIAYQPYGK_	P68404	Protein kinase C beta type	3	892.791	1.004	0.00012701	57.366	1	1658.6	3181	1.918
1736	TFDAIVMDPK	10	Unmodified	_TFDAIVMDPK_	P08003	Protein disulfide-isomerase A4	2	568.786	0.28759	1.5547e-05	108.7	2	3395.5	5352.8	1.576
1737	TFDEIASGFR	10	Unmodified	_TFDEIASGFR_	P17809	Solute carrier family 2, facilitated glucose transporter member 1	2	571.777	-0.11708	2.033e-14	147.41	1	2833.2	4161.3	1.469
1738	TFDLPATIPK	10	Unmodified	_TFDLPATIPK_	P13597	Intercellular adhesion molecule 1	2	551.811	-0.44585	0.020188	48.998	2	3067.1	5203.4	1.697
1739	TFDPYIIIR	9	Unmodified	_TFDPYIIIR_	Q8BGA5	KRR1 small subunit processome component homolog	2	569.319	0.30219	1.195e-05	107.57	1	1427.1	1738.7	1.218
1740	TFDQLSPDESK	11	Unmodified	_TFDQLSPDESK_	Q05186	Reticulocalbin-1	2	633.796	0.39332	0.0012407	73.082	1	0	0	NA
1741	TFDTNSDGTIDFR	13	Unmodified	_TFDTNSDGTIDFR_	P84075	Neuron-specific calcium-binding protein hippocalcin	2	744.834	0.53168	3.496e-20	152.4	1	1937.1	2450.2	1.265
1742	TFEGVDPK	8	Unmodified	_TFEGVDPK_	Q61598	Rab GDP dissociation inhibitor beta	2	446.724	-0.022301	0.028431	57.59	1	4413.4	5321.9	1.206
1743	TFEGVDPQNTSMR	13	Unmodified	_TFEGVDPQNTSMR_	P50396	Rab GDP dissociation inhibitor alpha	2	741.338	0.85016	1.7442e-05	98.942	1	3681.9	4615	1.253
1744	TFEHVTSEIGAEEAEEVGVEHLLR	24	Unmodified	_TFEHVTSEIGAEEAEEVGVEHLLR_	P26516	26S proteasome non-ATPase regulatory subunit 7	4	671.082	0.78959	6.6791e-33	150.91	2	1519.8	2611.6	1.718
1745	TFEINPR	7	Unmodified	_TFEINPR_	P08113	Endoplasmin	2	438.732	-0.22342	4.9294e-06	110.63	2	1696.4	3219.5	1.898
1746	TFEIPVIK	8	Unmodified	_TFEIPVIK_	Q6Q899	Probable ATP-dependent RNA helicase DDX58	2	473.784	-0.37146	0.0031357	81.296	2	2924	4137.8	1.415
1747	TFEMSDFIVDTR	12	Unmodified	_TFEMSDFIVDTR_	Q80X90	Filamin-B	2	730.84	0.79418	1.766e-10	125.54	1	1362.9	2510.3	1.842
1748	TFENFYFGSLR	11	Unmodified	_TFENFYFGSLR_	Q9D8Z1	Activating signal cointegrator 1 complex subunit 1	2	690.833	0.066756	0.00038691	91.961	3	2633.2	3296.1	1.252
1749	TFEPSSGDR	9	Unmodified	_TFEPSSGDR_	Q9D8T2	Gasdermin-D	2	498.225	0.13712	0.0022605	79.148	1	8740.8	12609	1.443
1750	TFESLVDFCK	10	iodo TMT-6plex var	_TFESLVDFC(io)K_	Q61425	Hydroxyacyl-coenzyme A dehydrogenase, mitochondrial	3	506.601	-0.075377	0.00062327	74.841	2	7779.3	9369.7	1.204
1751	TFETVGQDK	9	Unmodified	_TFETVGQDK_	Q8VCW8	Acyl-CoA synthetase family member 2, mitochondrial	2	512.751	-0.036936	0.026583	53.47	1	6131.7	8499.2	1.386
1752	TFFLEALR	8	Unmodified	_TFFLEALR_	Q3UGR5	Haloacid dehalogenase-like hydrolase domain-containing protein 2	2	498.779	0.36983	2.6147e-10	128.61	1	742.75	1461.1	1.967
1753	TFFSFPAVVAPFK	13	Unmodified	_TFFSFPAVVAPFK_	Q9CZD3	Glycine--tRNA ligase	2	729.395	1.0323	0.00025428	86.772	1	449.04	538.09	1.198
1754	TFGENYVQELLEK	13	Unmodified	_TFGENYVQELLEK_	Q9Z2Y8	Proline synthase co-transcribed bacterial homolog protein	2	785.393	0.45379	0.00056688	79.875	1	457.48	380.74	0.832
1755	TFGESHPFTK	10	Unmodified	_TFGESHPFTK_	P24527	Leukotriene A-4 hydrolase	3	384.189	-0.040518	0.00032584	89.171	1	0	0	NA
1756	TFGESHPFTK	10	Unmodified	_TFGESHPFTK_	P24527	Leukotriene A-4 hydrolase	2	575.78	0.29296	6.1888e-05	99.174	1	0	0	NA
1757	TFGMAEEYHR	10	Unmodified	_TFGMAEEYHR_	Q8BJ71	Nuclear pore complex protein Nup93	2	620.774	0.35514	3.8135e-14	145.25	1	3252.9	4429.1	1.362
1758	TFGMAEEYHR	10	Unmodified	_TFGMAEEYHR_	Q8BJ71	Nuclear pore complex protein Nup93	3	414.185	-0.1851	0.00017597	94.309	1	3971.9	6057.4	1.525
1759	TFGNNHFLPGASLMGPLR	18	Unmodified	_TFGNNHFLPGASLMGPLR_	Q64435	UDP-glucuronosyltransferase 1-6	3	643.665	0.70371	8.361e-07	94.922	1	1931.6	2540.5	1.315
1760	TFHFDSVEDIHSR	13	Unmodified	_TFHFDSVEDIHSR_	Q9D154	Leukocyte elastase inhibitor A	3	530.583	0.26376	2.5239e-05	97.69	1	0	0	NA
1761	TFHIEEPK	8	Unmodified	_TFHIEEPK_	Q8BXQ2	GPI transamidase component PIG-T	2	500.759	-0.014838	0.032787	55.503	2	4719.7	6404.5	1.357
1762	TFHIFYYLLSGAGEHLK	17	Unmodified	_TFHIFYYLLSGAGEHLK_	Q8VDD5	Myosin-9	3	666.016	0.68531	1.6176e-06	95.662	1	346.94	473.88	1.366
1763	TFHIFYYLLSGAGEHLK	17	Unmodified	_TFHIFYYLLSGAGEHLK_	Q8VDD5	Myosin-9	4	499.764	0.0038878	5.5129e-05	75.877	1	0	0	NA
1764	TFHIFYYLLSGAGEHLK	17	Unmodified	_TFHIFYYLLSGAGEHLK_	Q8VDD5	Myosin-9	2	998.52	0.23897	0.00019393	70.783	1	569.64	825.85	1.45
1765	TFHNLEGSVVK	11	Unmodified	_TFHNLEGSVVK_	Q3UVK0	Endoplasmic reticulum metallopeptidase 1	3	410.887	-0.42506	0.0019057	61.233	2	18161	24497	1.349
1766	TFHTSSAAIGNQLYVFGGGER	21	Unmodified	_TFHTSSAAIGNQLYVFGGGER_	Q8VCH5	Rab9 effector protein with kelch motifs	3	738.031	0.3823	2.1492e-05	67.227	1	0	0	NA
1767	TFIAIKPDGVQR	12	Unmodified	_TFIAIKPDGVQR_	Q01768	Nucleoside diphosphate kinase B	2	672.885	0.76608	3.7111e-19	155.97	2	3291	4668.8	1.419
1768	TFIAIKPDGVQR	12	Unmodified	_TFIAIKPDGVQR_	Q01768	Nucleoside diphosphate kinase B	3	448.926	0.13921	0.00034685	78.903	1	221	451.39	2.042
1769	TFINLMTHISK	11	Unmodified	_TFINLMTHISK_	Q8BVE3	V-type proton ATPase subunit H	2	652.855	0.40742	0.0084188	53.557	1	2744.7	3929.3	1.432
1770	TFINLMTHISK	11	Unmodified	_TFINLMTHISK_	Q8BVE3	V-type proton ATPase subunit H	3	435.573	-0.45501	0.0086993	47.556	1	2141	3494.8	1.632
1771	TFITIGDR	8	Unmodified	_TFITIGDR_	O09110	Dual specificity mitogen-activated protein kinase kinase 3	2	461.753	-0.23084	0.0009196	88.177	1	6235.9	7494.3	1.202
1772	TFITQQGIK	9	Unmodified	_TFITQQGIK_	P84091	AP-2 complex subunit mu	2	518.295	0.18522	5.8632e-08	122.52	1	2160.5	3121.1	1.445
1773	TFKPIDLSDLK	11	Unmodified	_TFKPIDLSDLK_	Q3UGS4	Mapk-regulated corepressor-interacting protein 1	3	426.243		0.00042234	59.155	1	0	0	NA
1774	TFLDDPIWR	9	Unmodified	_TFLDDPIWR_	Q7TMB8	Cytoplasmic FMR1-interacting protein 1	2	581.798	0.32235	1.5728e-24	169.12	1	969.91	1363.5	1.406
1775	TFLDDPIWR	9	Unmodified	_TFLDDPIWR_	Q7TMB8	Cytoplasmic FMR1-interacting protein 1	2	581.798		0.02896	65.224	1	0	0	NA
1776	TFLEFYEEK	9	Unmodified	_TFLEFYEEK_	Q9D0L8	mRNA cap guanine-N7 methyltransferase	2	603.29	0.27345	0.018449	58.699	1	1435.1	2195	1.53
1777	TFLEGFR	7	Unmodified	_TFLEGFR_	A2A5R2	Brefeldin A-inhibited guanine nucleotide-exchange protein 2	2	435.229		2.0023e-09	124.37	1	0	0	NA
1778	TFLEYLEYEK	10	Unmodified	_TFLEYLEYEK_	Q8BMG7	Rab3 GTPase-activating protein non-catalytic subunit	2	667.829	0.92073	0.035211	44.612	1	1515	2624.6	1.732
1779	TFLLEYHNR	9	Unmodified	_TFLLEYHNR_	Q6P8X1	Sorting nexin-6	3	398.208	-0.4067	5.3505e-05	97.635	1	1327.8	1362.9	1.026
1780	TFLLEYHNR	9	Unmodified	_TFLLEYHNR_	Q6P8X1	Sorting nexin-6	2	596.809	0.65272	2.312e-07	116.73	1	3376	4684.6	1.388
1781	TFLNISLGDIK	11	Unmodified	_TFLNISLGDIK_	Q80SU7	Interferon-induced very large GTPase 1	2	610.848	0.014399	0.002519	65.179	1	1077.6	1452.1	1.348
1782	TFLQDLGR	8	Unmodified	_TFLQDLGR_	Q61070	Etoposide-induced protein 2.4	2	475.259		0.009975	91.783	1	0	0	NA
1783	TFLSSPR	7	Unmodified	_TFLSSPR_	Q8R307	Vacuolar protein sorting-associated protein 18 homolog	2	404.222	-0.34639	0.00094291	87.754	1	8764.1	13678	1.561
1784	TFLVGER	7	Unmodified	_TFLVGER_	Q9D8N0	Elongation factor 1-gamma	2	411.229	-0.096599	3.0783e-05	104.21	2	5351.3	7426.4	1.388
1785	TFLVWINEEDHLR	13	Unmodified	_TFLVWINEEDHLR_	Q04447	Creatine kinase B-type	3	557.954	0.18893	6.5024e-06	102.87	1	990.89	1551.3	1.566
1786	TFNDYFR	7	Unmodified	_TFNDYFR_	P27046	Alpha-mannosidase 2	2	481.722	-0.096572	2.6027e-05	105.39	2	5650.9	8206.8	1.452
1787	TFNIDVR	7	Unmodified	_TFNIDVR_	Q922J9	Fatty acyl-CoA reductase 1	2	432.732	-0.5559	0.0087083	72.875	1	3550.4	5918.5	1.667
1788	TFNMDEYVGLPR	12	Oxidation (M)	_TFNM(ox)DEYVGLPR_	O88958	Glucosamine-6-phosphate isomerase 1	2	729.34	0.59128	0.001065	77.597	1	3652.5	4997.7	1.368
1789	TFNMDEYVGLPR	12	Unmodified	_TFNMDEYVGLPR_	O88958	Glucosamine-6-phosphate isomerase 1	2	721.343	0.13316	9.8019e-15	142.08	1	1564.9	2493.7	1.594
1790	TFNPGAGLPTDK	12	Unmodified	_TFNPGAGLPTDK_	P57784	U2 small nuclear ribonucleoprotein A'	2	609.312	0.36589	0.013282	46.069	1	3999	5200.8	1.301
1791	TFPEMQFFQQENVR	14	Unmodified	_TFPEMQFFQQENVR_	Q80XQ2	TBC1 domain family member 5	2	900.922	0.78347	7.4215e-05	88.282	1	1664.7	2285.1	1.373
1792	TFPLDVGSVVGYSGR	15	Unmodified	_TFPLDVGSVVGYSGR_	Q9QUR6	Prolyl endopeptidase	2	777.402	0.61411	5.1852e-05	86.497	2	4404.7	5538.6	1.257
1793	TFPTPIAKPPVFTGK	15	Unmodified	_TFPTPIAKPPVFTGK_	P53395	Lipoamide acyltransferase component of branched-chain alpha-keto acid dehydrogenase complex, mitochondrial	3	534.308	0.0348	0.0079215	41.482	1	1533.2	2167.5	1.414
1794	TFPTVNPTTGEVIGHVAEGDR	21	Unmodified	_TFPTVNPTTGEVIGHVAEGDR_	Q9CZS1	Aldehyde dehydrogenase X, mitochondrial	3	733.034	0.50049	1.1411e-05	70.452	1	1930.2	2798.8	1.45
1795	TFQDCYSSK	9	iodo TMT-6plex var	_TFQDC(io)YSSK_	Q8BH95	Enoyl-CoA hydratase, mitochondrial	2	704.342		0.0028796	58.63	1	0	0	NA
1796	TFQGHTNEVNAIK	13	Unmodified	_TFQGHTNEVNAIK_	Q8BHJ5	F-box-like/WD repeat-containing protein TBL1XR1	2	729.87	1.3252	0.000291	85.739	1	0	0	NA
1797	TFQTYWVLGTPQAVLPK	17	Unmodified	_TFQTYWVLGTPQAVLPK_	Q8BG07	Phospholipase D4	3	650.356	0.88556	8.5858e-07	97.291	1	734.46	1105.1	1.505
1798	TFQTYWVLGTPQAVLPK	17	Unmodified	_TFQTYWVLGTPQAVLPK_	Q8BG07	Phospholipase D4	2	975.03	0.59073	6.41e-08	99.392	1	467.49	551.69	1.18
1799	TFQYIVSGIMK	11	Unmodified	_TFQYIVSGIMK_	Q9JHE3	Neutral ceramidase	2	643.844		0.0024461	66.267	1	0	0	NA
1800	TFRPAIQPLKPPTYK	15	Unmodified	_TFRPAIQPLKPPTYK_	Q9CXW2	28S ribosomal protein S22, mitochondrial	4	440.008	0.27119	0.0011125	47.836	1	2786.7	3616.1	1.298
1801	TFSFAIPLIEK	11	Unmodified	_TFSFAIPLIEK_	Q9JIK5	Nucleolar RNA helicase 2	2	633.361	0.57291	0.0011836	73.435	1	683.58	963.65	1.41
1802	TFSHELSDFGLESTTGEVPVVAIR	24	Unmodified	_TFSHELSDFGLESTTGEVPVVAIR_	P27773	Protein disulfide-isomerase A3	3	864.438	0.44016	1.1162e-48	183.21	4	2029.9	2966.2	1.461
1803	TFSHELSDFGLESTTGEVPVVAIR	24	Unmodified	_TFSHELSDFGLESTTGEVPVVAIR_	P27773	Protein disulfide-isomerase A3	2	1296.15	0.12693	4.6169e-22	136.62	1	0	120.23	NA
1804	TFSNWPTYPQLYVR	14	Unmodified	_TFSNWPTYPQLYVR_	Q9CQM9	Glutaredoxin-3	2	886.444	0.80014	2.5206e-17	147.73	2	1688	2601.8	1.541
1805	TFSPDVFR	8	Unmodified	_TFSPDVFR_	Q8BYM8	Probable cysteine--tRNA ligase, mitochondrial	2	484.745	0.10606	0.0044099	78.192	1	4831.1	6604	1.367
1806	TFSPLSTR	8	Unmodified	_TFSPLSTR_	P97333	Neuropilin-1	2	454.745	0.10336	0.00052399	93.166	1	4983	7103.1	1.425
1807	TFSSIPVSR	9	Unmodified	_TFSSIPVSR_	Q9JHU4	Cytoplasmic dynein 1 heavy chain 1	2	497.272	-0.081923	0.00064273	85.807	2	3693.4	5670.7	1.535
1808	TFSSLHIER	9	Unmodified	_TFSSLHIER_	Q9DB25	Dolichyl-phosphate beta-glucosyltransferase	3	363.861	-0.3098	1.3939e-05	103.55	1	3386.6	5236.1	1.546
1809	TFSSLHIER	9	Unmodified	_TFSSLHIER_	Q9DB25	Dolichyl-phosphate beta-glucosyltransferase	2	545.288	0.41368	0.0078883	68.847	1	2276.6	3317.5	1.457
1810	TFSVWYVPEVTGTHK	15	Unmodified	_TFSVWYVPEVTGTHK_	Q8BTM8	Filamin-A	3	584.298	-0.18947	4.7844e-07	101.2	2	1475.4	2178.3	1.476
1811	TFSVWYVPEVTGTHK	15	Unmodified	_TFSVWYVPEVTGTHK_	Q8BTM8	Filamin-A	2	875.944	0.15953	3.8478e-07	106.66	2	1040.1	1555.4	1.495
1812	TFSWASVTSK	10	Unmodified	_TFSWASVTSK_	P97855	Ras GTPase-activating protein-binding protein 1	2	557.282	-0.36434	0.00070972	86.014	2	6169.3	8305.9	1.346
1813	TFSYAGFEMQPK	12	Oxidation (M)	_TFSYAGFEM(ox)QPK_	P80313	T-complex protein 1 subunit eta	2	711.324	0.2602	0.0014016	70.089	1	1986.5	2964	1.492
1814	TFSYAGFEMQPK	12	Unmodified	_TFSYAGFEMQPK_	P80313	T-complex protein 1 subunit eta	2	703.326	0.0089351	0.00075101	78.324	1	1998.6	3513.3	1.758
1815	TFTEMDSHEEK	11	Unmodified	_TFTEMDSHEEK_	Q5XJY5	Coatomer subunit delta	2	677.285	0.6169	0.0011836	73.435	1	2611.9	3413.7	1.307
1816	TFTPSTTDTSTR	12	Unmodified	_TFTPSTTDTSTR_	P30993	C5a anaphylatoxin chemotactic receptor 1	2	657.812	0.96848	1.7788e-10	125.46	1	6783	9612.1	1.417
1819	TFTWLVR	7	Unmodified	_TFTWLVR_	Q9WTI7	Unconventional myosin-Ic	2	461.761	-0.38239	3.1565e-07	114.72	2	2781.1	3892.3	1.4
1820	TFVHVVPAKPEGTFK	15	Unmodified	_TFVHVVPAKPEGTFK_	Q99N92	39S ribosomal protein L27, mitochondrial	3	552.975	0.095507	0.0099693	39.427	1	2195.2	3463.1	1.578
1821	TFVHVVPAKPEGTFK	15	Unmodified	_TFVHVVPAKPEGTFK_	Q99N92	39S ribosomal protein L27, mitochondrial	4	414.983	-0.24962	0.02327	31.089	1	4216.6	5381.5	1.276
1822	TFVLEVMGR	9	Unmodified	_TFVLEVMGR_	P12382	ATP-dependent 6-phosphofructokinase, liver type	2	526.284	-0.31982	0.0018863	80.688	1	1474.2	2014.9	1.367
1823	TFVQENVYDEFVER	14	Unmodified	_TFVQENVYDEFVER_	P47738	Aldehyde dehydrogenase, mitochondrial	2	887.918	0.93276	2.2153e-22	159.18	2	1810.3	2315.9	1.279
1824	TFVQENVYDEFVER	14	Unmodified	_TFVQENVYDEFVER_	P47738	Aldehyde dehydrogenase, mitochondrial	3	592.281	0.66447	3.0309e-13	135.02	1	720.89	904.12	1.254
1825	TFVSITPAEVGVLVGK	16	Unmodified	_TFVSITPAEVGVLVGK_	P62962	Profilin-1	2	808.967	0.43638	1.3717e-08	110.97	2	703.96	1390.2	1.975
1826	TFVSITPAEVGVLVGK	16	Unmodified	_TFVSITPAEVGVLVGK_	P62962	Profilin-1	3	539.647	0.14311	3.3877e-06	95.57	2	1124.5	1234.6	1.098
1827	TFVVQGFGNVGLHSMR	16	Unmodified	_TFVVQGFGNVGLHSMR_	P26443	Glutamate dehydrogenase 1, mitochondrial	3	583.635	-0.079984	1.2221e-13	125.36	2	2641.5	3349.1	1.268
1828	TFVVQGFGNVGLHSMR	16	Unmodified	_TFVVQGFGNVGLHSMR_	P26443	Glutamate dehydrogenase 1, mitochondrial	2	874.949	0.24979	7.0125e-45	190.86	1	1344.9	2214.7	1.647
1829	TFYGLHQDFPSVVVVGLGK	19	Unmodified	_TFYGLHQDFPSVVVVGLGK_	Q9CPY7	Cytosol aminopeptidase	3	688.37	0.5686	3.8631e-06	77.899	2	3246.8	4176.1	1.286
1830	TFYGLHQDFPSVVVVGLGK	19	Unmodified	_TFYGLHQDFPSVVVVGLGK_	Q9CPY7	Cytosol aminopeptidase	2	1032.05	0.52273	4.7356e-13	117.78	1	891.3	1482.7	1.664
1831	TFYIIER	7	Unmodified	_TFYIIER_	Q9CQA1	Trafficking protein particle complex subunit 5	2	471.258	-0.19958	0.0041226	80.229	1	2906.6	3973.8	1.367
1832	TFYILVVR	8	Unmodified	_TFYILVVR_	P06800	Receptor-type tyrosine-protein phosphatase C	2	505.805	0.14474	3.0696e-10	127.12	1	554.47	923	1.665
1833	TFYQIGDSWEK	11	Unmodified	_TFYQIGDSWEK_	P11276	Fibronectin	2	687.322	-0.082531	5.022e-05	100.93	1	989.99	1394.1	1.408
1834	TFYSCTTEGR	10	iodo TMT-6plex var	_TFYSC(io)TTEGR_	P11276	Fibronectin	3	498.58	-0.10392	0.0011425	70.412	1	12632	15332	1.214
1835	TGAENLLK	8	Unmodified	_TGAENLLK_	Q8BWR8	Rhophilin-2	1	845.473	0.41609	0.00020815	99.799	1	1768.8	2306.4	1.304
1836	TGAFLLQGFIQDR	13	Unmodified	_TGAFLLQGFIQDR_	Q07813	Apoptosis regulator BAX	2	733.394	0.9354	1.2638e-05	101.32	1	1220	1852.9	1.519
1837	TGAIVDVPVGEELLGR	16	Unmodified	_TGAIVDVPVGEELLGR_	Q03265	ATP synthase subunit alpha, mitochondrial	2	812.949	0.71675	5.1939e-14	134.14	2	1153.9	1603.1	1.389
1838	TGAQELLK	8	Unmodified	_TGAQELLK_	P13020	Gelsolin	2	430.248	-0.44178	3.2969e-12	137.06	1	2221.3	3918	1.764
1839	TGASFQQAQEEFSQGIFSSR	20	Unmodified	_TGASFQQAQEEFSQGIFSSR_	Q9ERN0	Secretory carrier-associated membrane protein 2	2	1103.01	0.028696	1.034e-95	243.95	1	339.39	365.75	1.078
1840	TGASFQQAQEEFSQGIFSSR	20	Unmodified	_TGASFQQAQEEFSQGIFSSR_	Q9ERN0	Secretory carrier-associated membrane protein 2	3	735.678	0.61548	5.1625e-52	194.27	1	547.12	950.69	1.738
1841	TGASFSVR	8	Unmodified	_TGASFSVR_	P58137	Acyl-coenzyme A thioesterase 8	2	412.717	-0.45116	0.0148	66.504	1	0	0	NA
1842	TGASVVAIR	9	Unmodified	_TGASVVAIR_	Q3TEA8	Heterochromatin protein 1-binding protein 3	2	437.261	-0.25667	1.547e-18	151.44	1	4461.1	6692.8	1.5
1843	TGAVYVAEIGAK	12	Unmodified	_TGAVYVAEIGAK_	Q8CCH2	NHL repeat-containing protein 3	2	589.824	0.47031	0.0028809	57.434	1	3292.8	5033.1	1.529
1844	TGDFQLHTNVNNGTEFGGSIYQK	23	Unmodified	_TGDFQLHTNVNNGTEFGGSIYQK_	Q60930	Voltage-dependent anion-selective channel protein 2	3	843.066		6.7143e-12	77.576	1	0	0	NA
1845	TGDLGDINAEQLPGR	15	Unmodified	_TGDLGDINAEQLPGR_	P27612	Phospholipase A-2-activating protein	2	778.389	0.49609	5.1207e-07	104.95	1	0	0	NA
1846	TGDTGMLPANYVEAI	15	Unmodified	_TGDTGMLPANYVEAI_	Q61792	LIM and SH3 domain protein 1	2	776.372	0.52129	4.0765e-05	89.231	1	1320.4	1723.1	1.305
1847	TGEAIVDAALSALR	14	Unmodified	_TGEAIVDAALSALR_	Q922R8	Protein disulfide-isomerase A6	2	693.883	0.40829	5.9429e-44	194.86	1	496.12	597.18	1.204
1848	TGEAIVDAALSALR	14	Unmodified	_TGEAIVDAALSALR_	Q922R8	Protein disulfide-isomerase A6	3	462.924	-0.063441	0.00025742	80.371	1	0	0	NA
1849	TGEGFYK	7	Unmodified	_TGEGFYK_	Q61425	Hydroxyacyl-coenzyme A dehydrogenase, mitochondrial	2	401.193	-0.53251	0.021509	65.252	1	6325.4	10332	1.633
1850	TGEILLTLK	9	Unmodified	_TGEILLTLK_	Q9QUN7	Toll-like receptor 2	2	494.308		0.028616	66.758	1	0	0	NA
1851	TGENVEDAFLEAAK	14	Unmodified	_TGENVEDAFLEAAK_	Q91V41	Ras-related protein Rab-14	2	747.36	0.41325	7.1358e-05	88.706	1	3048.2	4515.4	1.481
1852	TGFFEFQAAK	10	Unmodified	_TGFFEFQAAK_	Q8BMJ2	Leucine--tRNA ligase, cytoplasmic	2	573.285	0.0008763	0.00075837	85.533	1	1902.7	2602.4	1.368
1853	TGFQAVTGK	9	Unmodified	_TGFQAVTGK_	Q99L45	Eukaryotic translation initiation factor 2 subunit 2	2	454.745	-0.067693	0.022332	56.202	1	6768.7	10259	1.516
1854	TGFSLDNGDLR	11	Unmodified	_TGFSLDNGDLR_	Q9CZ44	NSFL1 cofactor p47	2	597.791	0.47407	0.049852	36.954	2	2272.7	3346.8	1.473
1855	TGFSLGSTVQSHTK	14	Unmodified	_TGFSLGSTVQSHTK_	Q9Z0E6	Guanylate-binding protein 1	2	725.37	0.65949	1.2886e-12	131.66	1	2353	3528.4	1.5
1856	TGFSLGSTVQSHTK	14	Unmodified	_TGFSLGSTVQSHTK_	Q9Z0E6	Guanylate-binding protein 1	3	483.916	0.053622	0.00051556	71.279	1	3734.6	5850.6	1.567
1857	TGFSTSPESPYTHWK	15	Unmodified	_TGFSTSPESPYTHWK_	Q9JIF0	Protein arginine N-methyltransferase 1	3	575.602	0.20434	0.008203	42.947	1	1724.6	2409	1.397
1858	TGGLYSCDITSR	12	iodo TMT-6plex var	_TGGLYSC(io)DITSR_	Q61739	Integrin alpha-6	3	534.61	0.075653	0.00041648	62.732	1	4539.2	7122.2	1.569
1859	TGHSLLHTLYGR	12	Unmodified	_TGHSLLHTLYGR_	Q8K2B3	Succinate dehydrogenase [ubiquinone] flavoprotein subunit, mitochondrial	3	452.246	0.14172	3.7776e-11	133.05	1	3133.4	4397.6	1.403
1860	TGIEEASGAFVYLR	14	Unmodified	_TGIEEASGAFVYLR_	P29351	Tyrosine-protein phosphatase non-receptor type 6	2	756.888	0.088753	6.6835e-08	111.31	1	2927.8	3991.1	1.363
1861	TGIGAPTISTGPPGK	15	Unmodified	_TGIGAPTISTGPPGK_	O35744	Chitinase-like protein 3	2	677.372	0.69663	0.00070973	63.682	2	2467.5	3676.1	1.49
1862	TGIGSGLSLSGIVHPELSR	19	Unmodified	_TGIGSGLSLSGIVHPELSR_	P50544	Very long-chain specific acyl-CoA dehydrogenase, mitochondrial	3	627.346	0.30798	0.0013477	47.088	1	1368.5	1898.1	1.387
1863	TGLIPSNYVAEQAESIDNPLHEAAK	25	Unmodified	_TGLIPSNYVAEQAESIDNPLHEAAK_	Q62422	Osteoclast-stimulating factor 1	3	889.78	0.86515	2.2754e-07	72.935	1	677.77	906.94	1.338
1864	TGLLSGLDIMEVNPTLGK	18	Unmodified	_TGLLSGLDIMEVNPTLGK_	Q61176	Arginase-1	2	929.503	0.57278	3.1797e-06	89.468	1	372.05	753.59	2.026
1865	TGLSTLLGILYEDK	14	Unmodified	_TGLSTLLGILYEDK_	Q8VCW4	Protein unc-93 homolog B1	2	761.922	0.90267	5.0453e-05	91.812	1	205.37	332.97	1.621
1866	TGLSTLLGILYEDKER	16	Unmodified	_TGLSTLLGILYEDKER_	Q8VCW4	Protein unc-93 homolog B1	3	603.332	0.99136	0.00028206	59.728	1	354.58	596.77	1.683
1867	TGLVEFAR	8	Unmodified	_TGLVEFAR_	Q9CWJ9	Bifunctional purine biosynthesis protein PURH	2	446.748	-0.24455	3.6076e-14	141.39	1	2612.4	3937.2	1.507
1868	TGLVVSSPTQETK	13	Unmodified	_TGLVVSSPTQETK_	Q91W52	Transmembrane protein 19	2	673.862	0.55768	0.0042145	51.009	1	0	0	NA
1869	TGLYNYYDDEKEK	13	Unmodified	_TGLYNYYDDEKEK_	P19324	Serpin H1	3	546.583	0.36684	0.00044568	69.314	1	1971.7	2688	1.363
1870	TGLYNYYDDEKEK	13	Unmodified	_TGLYNYYDDEKEK_	P19324	Serpin H1	2	819.37	1.0503	0.00090807	90.861	1	1181.8	1666.7	1.41
1871	TGMYYLR	7	Unmodified	_TGMYYLR_	P07742	Ribonucleoside-diphosphate reductase large subunit	2	452.223	0.38632	0.01608	68.485	1	4505.9	5942.2	1.319
1872	TGNFISTSTSLPR	13	Unmodified	_TGNFISTSTSLPR_	Q5SSI6	U3 small nucleolar RNA-associated protein 18 homolog	2	690.86	0.19299	0.0034319	53.491	1	0	0	NA
1873	TGNFQVTELGR	11	Unmodified	_TGNFQVTELGR_	Q6P4T2	U5 small nuclear ribonucleoprotein 200 kDa helicase	2	611.315	-0.087744	0.035267	41.317	1	2658.5	3157.2	1.188
1874	TGNITSEGTYNSPFK	15	Unmodified	_TGNITSEGTYNSPFK_	Q9EPL9	Peroxisomal acyl-coenzyme A oxidase 3	2	808.384	0.77164	2.0797e-13	135.47	1	3002.8	3870.6	1.289
1875	TGNQHFGYLYGR	12	Unmodified	_TGNQHFGYLYGR_	P60670	Nuclear protein localization protein 4 homolog	3	471.562	0.19218	0.0026142	54.27	1	4061.2	4976.6	1.225
1876	TGPFEDLKENLIR	13	Unmodified	_TGPFEDLKENLIR_	P48025	Tyrosine-protein kinase SYK	3	511.275	-0.39502	0.0014247	54.871	1	0	0	NA
1879	TGQAAELGGLLK	12	Unmodified	_TGQAAELGGLLK_	Q8BG32	26S proteasome non-ATPase regulatory subunit 11	2	579.33	0.15437	0.015549	45.28	1	1603.5	2370.4	1.478
1880	TGQAAGFSYTDANK	14	Unmodified	_TGQAAGFSYTDANK_	P62897	Cytochrome c, somatic	2	715.831	0.36475	2.3923e-09	119.62	1	2499.9	4181.9	1.673
1881	TGQEIPVNLR	10	Unmodified	_TGQEIPVNLR_	Q9D1A2	Cytosolic non-specific dipeptidase	2	563.814		8.2276e-08	114.89	1	0	0	NA
1882	TGQEVVFVAEPDNK	14	Unmodified	_TGQEVVFVAEPDNK_	Q9DBG6	Dolichyl-diphosphooligosaccharide--protein glycosyltransferase subunit 2	2	766.883	0.92381	2.2764e-07	110.14	1	1334.4	1740.5	1.304
1883	TGQEYKPGNPSAAAVQTVSTK	21	Unmodified	_TGQEYKPGNPSAAAVQTVSTK_	Q8CGC7	Bifunctional glutamate/proline--tRNA ligase	3	712.031	0.34224	3.0746e-05	61.616	1	3853.3	5148.2	1.336
1884	TGQPMIHIYLDK	12	Unmodified	_TGQPMIHIYLDK_	Q61545	RNA-binding protein EWS	3	472.583	-0.30585	0.013285	43.03	1	1994.6	2668.3	1.338
1885	TGQPMINLYTDR	12	Unmodified	_TGQPMINLYTDR_	P56959	RNA-binding protein FUS	2	704.848	0.38332	0.00078678	77.358	1	2297.6	2691	1.171
1886	TGQQAEPLVVDLK	13	Unmodified	_TGQQAEPLVVDLK_	P98078	Disabled homolog 2	2	699.385	0.18049	0.0039743	51.771	1	0	0	NA
1887	TGSIYWAAK	9	Unmodified	_TGSIYWAAK_	P46978	Dolichyl-diphosphooligosaccharide--protein glycosyltransferase subunit STT3A	2	498.761	0.30344	0.00093247	84.615	1	6231.2	8940.1	1.435
1888	TGSSLNSFYDQR	12	Unmodified	_TGSSLNSFYDQR_	Q9ERU9	E3 SUMO-protein ligase RanBP2	2	687.818	0.76043	1.4644e-14	138.24	1	2260.3	3559.9	1.575
1889	TGTAEMSSILEER	13	Oxidation (M)	_TGTAEM(ox)SSILEER_	Q03265	ATP synthase subunit alpha, mitochondrial	2	720.338	0.54969	5.7247e-05	97.69	1	5589.9	6834.2	1.223
1890	TGTAEMSSILEER	13	Unmodified	_TGTAEMSSILEER_	Q03265	ATP synthase subunit alpha, mitochondrial	2	712.34	0.407	2.6726e-26	166.48	1	460.36	648.91	1.41
1891	TGTAYTFFTPNNIK	14	Unmodified	_TGTAYTFFTPNNIK_	Q61656	Probable ATP-dependent RNA helicase DDX5	2	787.896	0.28097	3.6669e-09	117.03	1	2354	3689.2	1.567
1892	TGTFIALDR	9	Unmodified	_TGTFIALDR_	E9Q612	Receptor-type tyrosine-protein phosphatase O	2	497.272	-0.088207	2.2272e-07	117.01	1	3917.7	5070.4	1.294
1893	TGTGLLLTLQPEK	13	Unmodified	_TGTGLLLTLQPEK_	P17439	Glucosylceramidase	2	685.898	0.18554	0.04287	35.037	1	0	0	NA
1894	TGTLAFER	8	Unmodified	_TGTLAFER_	P30355	Arachidonate 5-lipoxygenase-activating protein	2	447.738	-0.13555	1.0623e-07	121.09	2	6433.3	10930	1.699
1895	TGTLQYMSPEQLFLK	15	Unmodified	_TGTLQYMSPEQLFLK_	Q03963	Interferon-induced, double-stranded RNA-activated protein kinase	2	878.453	0.34037	0.00038992	77.42	1	1120.1	1261.5	1.126
1896	TGTLTMNR	8	Unmodified	_TGTLTMNR_	G5E829	Plasma membrane calcium-transporting ATPase 1	2	447.229	0.40938	7.7717e-06	110.12	1	6313.4	10647	1.686
1897	TGTQYLLR	8	Unmodified	_TGTQYLLR_	Q60854	Serpin B6	2	476.267	-0.006278	3.3812e-07	113.71	1	2263.1	3645.5	1.611
1898	TGVAGGLWDVLSCEEK	16	iodo TMT-6plex var	_TGVAGGLWDVLSC(io)EEK_	Q61830	Macrophage mannose receptor 1	3	665.014	0.76673	3.3575e-06	92.8	1	2484.2	3222.1	1.297
1899	TGVAPIIDVVR	11	Unmodified	_TGVAPIIDVVR_	P14115	60S ribosomal protein L27a	2	570.343	0.18495	4.3483e-05	102.4	1	1427	1931.7	1.354
1900	TGVAVNKPAEFTVDAK	16	Unmodified	_TGVAVNKPAEFTVDAK_	Q8BTM8	Filamin-A	3	549.63	0.068386	0.00029182	59.502	1	1538.2	2036.4	1.324
1901	TGVAVNKPAEFTVDAK	16	Unmodified	_TGVAVNKPAEFTVDAK_	Q8BTM8	Filamin-A	2	823.941	0.66873	1.0301e-12	125.61	1	1523.3	1909.1	1.253
1902	TGVELGKPTHFTVNAK	16	Unmodified	_TGVELGKPTHFTVNAK_	Q8BTM8	Filamin-A	3	566.977	0.35562	0.00015561	70.451	1	4710.3	6516.4	1.383
1903	TGVFPETPWVPPR	13	Unmodified	_TGVFPETPWVPPR_	Q8K4X7	1-acyl-sn-glycerol-3-phosphate acyltransferase delta	2	741.891	0.52781	0.016941	43.761	1	2614.7	3667.3	1.403
1904	TGVIQDTWHK	10	Unmodified	_TGVIQDTWHK_	Q99PL5	Ribosome-binding protein 1	3	395.54	-0.39743	0.0093194	53.47	2	8100.1	14776	1.824
1905	TGVIQDTWHK	10	Unmodified	_TGVIQDTWHK_	Q99PL5	Ribosome-binding protein 1	2	592.807	0.54188	0.0012152	81.017	1	6452.4	9286.5	1.439
1906	TGVLQSLLGR	10	Unmodified	_TGVLQSLLGR_	Q8BG51	Mitochondrial Rho GTPase 1	2	522.314	0.24422	5.9971e-05	99.568	1	2638	3220.8	1.221
1907	TGVQFTVK	8	Unmodified	_TGVQFTVK_	P42225	Signal transducer and activator of transcription 1	2	440.25	-0.23682	0.024242	59.597	1	4783.6	5769.9	1.206
1908	TGVQTFR	7	Unmodified	_TGVQTFR_	Q8CIE6	Coatomer subunit alpha	2	404.719	-0.64439	0.016759	68.081	1	8394.3	11841	1.411
1909	TGVVEVTMER	10	Unmodified	_TGVVEVTMER_	Q9QZ85	Interferon-inducible GTPase 1	2	560.787	0.27004	0.0031403	70.942	1	2858	4166.6	1.458
1910	TGWFPSNYVR	10	Unmodified	_TGWFPSNYVR_	Q8K4I3	Rho guanine nucleotide exchange factor 6	2	613.801	-0.08048	0.00055063	88.948	2	4053.5	5429.3	1.339
1911	TGWINTSSIWK	11	Unmodified	_TGWINTSSIWK_	Q8BIJ6	Isoleucine--tRNA ligase, mitochondrial	2	646.835	0.62071	0.0097132	51.727	1	1391.7	2313.8	1.663
1912	TGYESGDYEMLGEGLGVK	18	Unmodified	_TGYESGDYEMLGEGLGVK_	Q99KJ8	Dynactin subunit 2	2	952.933	0.13523	5.8628e-05	75.548	1	1598.4	2572	1.609
1913	TGYNFQR	7	Unmodified	_TGYNFQR_	Q922V4	Pleiotropic regulator 1	2	443.214	-0.15114	0.0070292	74.439	1	4833.7	7099	1.469
1914	TGYSAILEFK	10	Unmodified	_TGYSAILEFK_	B9EJ86	Oxysterol-binding protein-related protein 8	2	564.8	-0.008633	1.3388e-07	121.9	1	1567.4	1795.2	1.145
1915	TGYTLDVTTGQR	12	Unmodified	_TGYTLDVTTGQR_	Q7TMK9	Heterogeneous nuclear ribonucleoprotein Q	2	656.331	0.60851	9.3105e-26	167.2	1	2510.7	3877.3	1.544
1916	TGYVLQPESMR	11	Unmodified	_TGYVLQPESMR_	Q8CIH5	1-phosphatidylinositol 4,5-bisphosphate phosphodiesterase gamma-2	2	640.819	0.20893	0.0011388	73.951	1	1821.8	2828.8	1.553
1917	THAAYNLLFFASGGGK	16	Unmodified	_THAAYNLLFFASGGGK_	Q8VCM8	Nicalin	2	827.423	0.73524	0.00075634	57.936	1	2834.9	3847.8	1.357
1918	THAVLVALK	9	Unmodified	_THAVLVALK_	Q9R1P4	Proteasome subunit alpha type-1	2	476.303	-0.017095	1.9895e-07	117.81	1	2565.8	4295.7	1.674
1919	THDLYIQSHISENREEIEAVK	21	Unmodified	_THDLYIQSHISENREEIEAVK_	Q9R111	Guanine deaminase	4	628.567	0.35344	0.0018161	41.53	1	1711	2961.3	1.731
1920	THEAQIQEMR	10	Unmodified	_THEAQIQEMR_	Q8VDD5	Myosin-9	2	621.798	0.34892	5.0186e-19	157.68	1	1543.1	2416.9	1.566
1921	THEAQIQEMR	10	Unmodified	_THEAQIQEMR_	Q8VDD5	Myosin-9	3	414.868	-0.18011	2.202e-05	104.39	1	5508	8335.3	1.513
1922	THEDAEQQLQACQAER	16	iodo TMT-6plex var	_THEDAEQQLQAC(io)QAER_	P21855	B-cell differentiation antigen CD72	3	729.353	0.93653	1.738e-23	151.44	1	5441.4	6746.7	1.24
1923	THEDAEQQLQACQAER	16	iodo TMT-6plex var	_THEDAEQQLQAC(io)QAER_	P21855	B-cell differentiation antigen CD72	4	547.267	0.50637	7.7646e-05	75.018	1	2958.7	4712.5	1.593
1924	THFDYQFGYR	10	Unmodified	_THFDYQFGYR_	Q6ZQ58	La-related protein 1	3	445.204	-0.21975	1.9189e-05	105.36	1	933.86	1520.7	1.628
1925	THFDYQFGYR	10	Unmodified	_THFDYQFGYR_	Q6ZQ58	La-related protein 1	2	667.302	0.4868	4.4902e-07	115.82	1	1760.1	2586.6	1.47
1926	THFPLDVQWNDLDYMDAR	18	Unmodified	_THFPLDVQWNDLDYMDAR_	P70699	Lysosomal alpha-glucosidase	3	746.009	0.60401	7.1105e-05	68.41	1	608.43	541.72	0.89
1927	THIDTVINALK	11	Unmodified	_THIDTVINALK_	P17426	AP-2 complex subunit alpha-1	2	612.851	-0.0083895	5.713e-07	111.94	1	3841.2	5076.6	1.322
1928	THIETVINALK	11	Unmodified	_THIETVINALK_	P17427	AP-2 complex subunit alpha-2	2	619.859	-0.01211	9.8192e-20	160.88	1	3290	4139	1.258
1929	THIETVINALK	11	Unmodified	_THIETVINALK_	P17427	AP-2 complex subunit alpha-2	3	413.575	-0.56048	1.635e-05	105.98	1	2664.9	3268.3	1.226
1930	THILLFLPK	9	Unmodified	_THILLFLPK_	P09103	Protein disulfide-isomerase	2	541.342	0.010005	2.8592e-07	114.89	2	2897	4008	1.384
1931	THILLFLPK	9	Unmodified	_THILLFLPK_	P09103	Protein disulfide-isomerase	3	361.23	-0.71354	0.001457	78.516	2	1018.4	1728.7	1.697
1932	THINIVVIGHVDSGK	15	Unmodified	_THINIVVIGHVDSGK_	P10126	Elongation factor 1-alpha 1	3	530.298	0.084791	2.187e-05	90.348	1	2418.7	3676	1.52
1933	THINYGVK	8	Unmodified	_THINYGVK_	Q8BMS1	Trifunctional enzyme subunit alpha, mitochondrial	2	466.253		0.057664	64.42	1	0	0	NA
1934	THIQDNHDGTYTVAYVPDVPGR	22	Unmodified	_THIQDNHDGTYTVAYVPDVPGR_	Q8BTM8	Filamin-A	4	614.546	0.36754	0.00040889	48.896	1	1544.1	2330.2	1.509
1935	THLPGFVEQAGALK	14	Unmodified	_THLPGFVEQAGALK_	P99029	Peroxiredoxin-5, mitochondrial	3	489.937	-0.10219	1.3199e-05	96.059	3	2409.6	3565.7	1.48
1936	THLPGFVEQAGALK	14	Unmodified	_THLPGFVEQAGALK_	P99029	Peroxiredoxin-5, mitochondrial	2	734.401	0.63821	1.4358e-06	101.3	3	2993.5	5364.5	1.792
1937	THLSEVQAFFENQSEATLK	19	Unmodified	_THLSEVQAFFENQSEATLK_	Q8C129	Leucyl-cystinyl aminopeptidase	3	727.027	0.76039	1.6236e-18	136.26	1	904.83	1373.8	1.518
1938	THLYIVK	7	Unmodified	_THLYIVK_	Q8CBA2	Schlafen family member 5	2	437.263	-0.32674	0.0074631	73.616	1	6234.8	9682.1	1.553
1939	THMVVSNTLEDFQK	14	Unmodified	_THMVVSNTLEDFQK_	Q8CGC7	Bifunctional glutamate/proline--tRNA ligase	3	550.271	-0.025687	0.00052602	70.373	1	0	0	NA
1940	THNSALEYNIFEGMECR	17	iodo TMT-6plex var	_THNSALEYNIFEGMEC(io)R_	O08553	Dihydropyrimidinase-related protein 2	4	586.532	0.0064824	6.1679e-16	133.86	1	6537	7955.4	1.217
1941	THNSALEYNIFEGMECR	17	iodo TMT-6plex var	_THNSALEYNIFEGMEC(io)R_	O08553	Dihydropyrimidinase-related protein 2	3	781.707	0.40668	7.1592e-12	119.8	1	4957.3	6227.8	1.256
1942	THPELLVAHAYTR	13	Unmodified	_THPELLVAHAYTR_	P14901	Heme oxygenase 1	3	503.272	0.15292	4.821e-06	105.19	3	9789.6	13584	1.388
1943	THPELLVAHAYTR	13	Unmodified	_THPELLVAHAYTR_	P14901	Heme oxygenase 1	2	754.404	0.61792	2.4719e-11	133.15	1	3584.1	4752.6	1.326
1944	THPQWYPAR	9	Unmodified	_THPQWYPAR_	Q9CY27	Very-long-chain enoyl-CoA reductase	2	578.288	0.10921	5.3074e-05	98.582	1	2361.3	2794.4	1.183
1945	THPQWYPAR	9	Unmodified	_THPQWYPAR_	Q9CY27	Very-long-chain enoyl-CoA reductase	3	385.861	-0.22252	0.0011728	80.455	1	2248	3896.2	1.733
1946	THPVEIFYTPEPER	14	Unmodified	_THPVEIFYTPEPER_	O35286	Pre-mRNA-splicing factor ATP-dependent RNA helicase DHX15	3	572.286	-0.0028364	0.000425	75.483	1	0	0	NA
1947	THPVEIFYTPEPER	14	Unmodified	_THPVEIFYTPEPER_	O35286	Pre-mRNA-splicing factor ATP-dependent RNA helicase DHX15	2	857.925	0.045085	0.00029693	82.651	1	0	0	NA
1948	THQKPIIQSEYGADAIPGIHEDPPR	25	Unmodified	_THQKPIIQSEYGADAIPGIHEDPPR_	P12265	Beta-glucuronidase	4	693.104	0.66198	7.421e-09	75.529	3	2479.5	4390.8	1.771
1949	THQKPIIQSEYGADAIPGIHEDPPR	25	Unmodified	_THQKPIIQSEYGADAIPGIHEDPPR_	P12265	Beta-glucuronidase	3	923.803	0.78422	5.8919e-12	87.881	3	1333.4	1724	1.293
1950	THQKPIIQSEYGADAIPGIHEDPPR	25	Unmodified	_THQKPIIQSEYGADAIPGIHEDPPR_	P12265	Beta-glucuronidase	5	554.685	0.38232	4.522e-09	78.758	2	943.86	1167.5	1.237
1951	THSDQFLVSFK	11	Unmodified	_THSDQFLVSFK_	Q91VR2	ATP synthase subunit gamma, mitochondrial	3	436.891	-0.36321	2.1623e-05	104.07	2	3492.2	5197.4	1.488
1952	THSDQFLVSFK	11	Unmodified	_THSDQFLVSFK_	Q91VR2	ATP synthase subunit gamma, mitochondrial	2	654.833	0.43536	2.8367e-10	131.69	1	1595.7	1574.1	0.986
1953	THSDSKPYGPTSVGLDFSLPGMEHVYGIPEHADSLR	36	Unmodified	_THSDSKPYGPTSVGLDFSLPGMEHVYGIPEHADSLR_	Q8BHN3	Neutral alpha-glucosidase AB	5	780.177	0.63301	6.3392e-05	44.903	1	0	0	NA
1954	THTHIVIPYR	10	Unmodified	_THTHIVIPYR_	P12023	Amyloid beta A4 protein	3	412.9	-0.39373	1.093e-07	120.99	1	2777.4	4381.3	1.577
1955	THWTLDK	7	Unmodified	_THWTLDK_	P59113	Fermitin family homolog 1	2	450.732	0.012773	0.00051349	93.195	1	5108.5	6777.6	1.327
1956	TIAFLLPMFR	10	Unmodified	_TIAFLLPMFR_	Q569Z5	Probable ATP-dependent RNA helicase DDX46	2	604.847	0.90124	4.0611e-05	103.55	1	180.18	0	NA
1957	TIAIIAEGIPEALTR	15	Unmodified	_TIAIIAEGIPEALTR_	Q91V92	ATP-citrate synthase	2	784.456	0.54792	4.7705e-05	87.519	1	670.38	1017	1.517
1958	TIALNQVEDVR	11	Unmodified	_TIALNQVEDVR_	Q9D880	Mitochondrial import inner membrane translocase subunit TIM50	2	629.344	0.1425	4.8803e-14	141.08	1	2804.2	3836.7	1.368
1959	TIAMDGTEGLVR	12	Oxidation (M)	_TIAM(ox)DGTEGLVR_	P56480	ATP synthase subunit beta, mitochondrial	2	639.822	0.59109	2.1511e-07	115.65	1	2722.8	3222.5	1.184
1960	TIAMDGTEGLVR	12	Unmodified	_TIAMDGTEGLVR_	P56480	ATP synthase subunit beta, mitochondrial	2	631.824	0.17895	1.2946e-25	164.04	2	3124.9	5063.9	1.62
1961	TIAPALVSK	9	Unmodified	_TIAPALVSK_	P17182	Alpha-enolase	2	450.282	0.076797	0.010388	66.056	2	6112	8111	1.327
1962	TIAQDYGVLK	10	Unmodified	_TIAQDYGVLK_	P35700	Peroxiredoxin-1	2	554.306	-0.34067	0.00064972	86.898	2	2025.6	3678.8	1.816
1963	TIAQVLVHLHR	11	Unmodified	_TIAQVLVHLHR_	Q9CWZ7	Gamma-soluble NSF attachment protein	3	429.595	-0.47882	0.00036491	87.258	1	3406	6342.9	1.862
1964	TIATALEYVYK	11	Unmodified	_TIATALEYVYK_	O55102	Biogenesis of lysosome-related organelles complex 1 subunit 1	2	636.348	0.05266	0.0010646	75.819	1	2214.7	3876.7	1.75
1965	TIDDLEEK	8	Unmodified	_TIDDLEEK_	Q6IRU2	Tropomyosin alpha-4 chain	2	481.737	0.0084535	1.3941e-05	108.74	1	3541	7298.6	2.061
1966	TIDNADSSTLHAVTFLR	17	Unmodified	_TIDNADSSTLHAVTFLR_	P59235	Nucleoporin Nup43	3	620.987	0.11714	0.010306	37.157	1	0	0	NA
1967	TIDWVSFVEVMPQNQK	16	Unmodified	_TIDWVSFVEVMPQNQK_	Q9DCX2	ATP synthase subunit d, mitochondrial	2	960.98	1.0282	4.5125e-10	113.4	1	482.79	573.64	1.188
1968	TIEAEAAHGTVTR	13	Unmodified	_TIEAEAAHGTVTR_	P54071	Isocitrate dehydrogenase [NADP], mitochondrial	2	678.349	0.54788	2.0051e-50	203.87	1	2646.4	3922.7	1.482
1969	TIEELLEQTTDHR	13	Unmodified	_TIEELLEQTTDHR_	Q80SU7	Interferon-induced very large GTPase 1	3	528.934	-0.067171	7.5338e-07	110.8	1	1162.6	1811.6	1.558
1970	TIEELLEQTTDHR	13	Unmodified	_TIEELLEQTTDHR_	Q80SU7	Interferon-induced very large GTPase 1	2	792.897	0.28162	0.00013588	92.856	1	2068.4	2716.8	1.313
1971	TIEEVVGR	8	Unmodified	_TIEEVVGR_	P47738	Aldehyde dehydrogenase, mitochondrial	2	451.751	-0.060569	2.4333e-07	116.73	1	6225.9	8500.9	1.365
1972	TIELDGK	7	Unmodified	_TIELDGK_	P61028	Ras-related protein Rab-8B	2	388.213	-0.1407	0.00039772	94.662	1	4185.3	4959.8	1.185
1973	TIELQMK	7	Unmodified	_TIELQMK_	Q61093	Cytochrome b-245 heavy chain	2	431.739	-0.31274	0.013538	69.998	1	2094.6	3193.3	1.525
1974	TIEYLQPNPASR	12	Unmodified	_TIEYLQPNPASR_	Q62420	Endophilin-A1	2	694.862	0.36443	0.00038759	88.338	2	3210.4	4292.2	1.337
1975	TIFAYFSGSK	10	Unmodified	_TIFAYFSGSK_	Q9CQM5	Thioredoxin domain-containing protein 17	2	560.787	0.05247	0.00042494	91.549	1	1340.4	1619.3	1.208
1976	TIFDTPDEDPNYNPLPEERPGGFAWGEGQR	30	Unmodified	_TIFDTPDEDPNYNPLPEERPGGFAWGEGQR_	Q8BNI4	Derlin-2	3	1135.52	0.12333	0.00042412	42.885	1	203.27	0	NA
1977	TIFESEFK	8	Unmodified	_TIFESEFK_	P18181	CD48 antigen	2	500.753	-0.10861	0.0015497	85.161	1	1245.2	1736.9	1.395
1978	TIFMDLIEVQSAR	13	Unmodified	_TIFMDLIEVQSAR_	Q9EPL9	Peroxisomal acyl-coenzyme A oxidase 3	2	761.9	0.72734	5.0392e-06	107.65	1	902.17	1262.1	1.399
1979	TIFPLFMK	8	Unmodified	_TIFPLFMK_	Q9CWL8	Beta-catenin-like protein 1	2	498.783	-0.085177	0.038604	52.716	1	729.83	967.3	1.325
1980	TIFSTLENDPLFAR	14	Unmodified	_TIFSTLENDPLFAR_	Q9EPL9	Peroxisomal acyl-coenzyme A oxidase 3	2	812.422	0.77605	2.5109e-28	168.31	1	319.67	432.87	1.354
1981	TIFSYFK	7	Unmodified	_TIFSYFK_	Q91VN6	Probable ATP-dependent RNA helicase DDX41	2	453.242	-0.31782	0.04191	55.676	1	1519.7	2141.2	1.409
1982	TIFVLTK	7	Unmodified	_TIFVLTK_	P58281	Dynamin-like 120 kDa protein, mitochondrial	2	411.26	-0.54148	3.0783e-05	104.21	1	1798.4	3424.3	1.904
1983	TIGGGDDSFNTFFSETGAGK	20	Unmodified	_TIGGGDDSFNTFFSETGAGK_	P68373	Tubulin alpha-1C chain	2	1004.45	0.29524	5.4109e-13	111.77	2	872.02	1475.3	1.692
1984	TIGGGDDSFTTFFCETGAGK	20	iodo TMT-6plex var	_TIGGGDDSFTTFFC(io)ETGAGK_	P68368	Tubulin alpha-4A chain	3	780.705	0.55692	1.3563e-05	67.928	2	7243.1	9978.8	1.378
1985	TIGISVDPR	9	Unmodified	_TIGISVDPR_	P47963	60S ribosomal protein L13	2	479.272	0.21285	0.014772	61.161	1	2343.3	3459.4	1.476
1986	TIGLETVGVK	10	Unmodified	_TIGLETVGVK_	Q9JMH6	Thioredoxin reductase 1, cytoplasmic	2	508.803	-0.084086	0.013482	55.314	1	5377.1	7137.9	1.327
1987	TIGTGLVTDVPAMTEEDK	18	Unmodified	_TIGTGLVTDVPAMTEEDK_	Q8BFR5	Elongation factor Tu, mitochondrial	2	938.964	0.23143	6.7009e-07	97.095	2	2534.5	3569	1.408
1988	TIGTGLVTDVPAMTEEDKNIK	21	Unmodified	_TIGTGLVTDVPAMTEEDKNIK_	Q8BFR5	Elongation factor Tu, mitochondrial	3	744.719	0.58193	0.014909	32.797	1	0	0	NA
1989	TIGVLTK	7	Unmodified	_TIGVLTK_	P09922	Interferon-induced GTP-binding protein Mx1	2	366.237	-0.20586	0.044573	54.611	1	11839	16031	1.354
1990	TIGVSNFNPLQIER	14	Unmodified	_TIGVSNFNPLQIER_	P45376	Aldose reductase	2	794.428	0.50041	1.6314e-12	130.2	2	3306.3	3790.5	1.146
1991	TIHGLIYNALK	11	Unmodified	_TIHGLIYNALK_	Q60996	Serine/threonine-protein phosphatase 2A 56 kDa regulatory subunit gamma isoform	3	414.912	-0.19199	0.00077169	72.848	1	2260.5	3112.4	1.377
1992	TIHGLIYNALK	11	Unmodified	_TIHGLIYNALK_	Q60996	Serine/threonine-protein phosphatase 2A 56 kDa regulatory subunit gamma isoform	2	621.864	0.33655	3.5486e-05	104.14	1	0	0	NA
1993	TIHLSSIRPPR	11	Unmodified	_TIHLSSIRPPR_	Q78PY7	Staphylococcal nuclease domain-containing protein 1	3	426.254		6.2906e-05	77.062	1	0	0	NA
1994	TIIDMSSANGVDYVIMGMPHR	21	Unmodified	_TIIDMSSANGVDYVIMGMPHR_	Q60597	2-oxoglutarate dehydrogenase, mitochondrial	3	769.703	0.28417	0.00059056	50.358	1	1711.1	2497.5	1.46
1995	TIILMDPFDDDLMK	14	Unmodified	_TIILMDPFDDDLMK_	Q8JZR0	Long-chain-fatty-acid--CoA ligase 5	2	833.907	0.81645	0.027943	38.337	1	496.07	517.04	1.042
1996	TIIPLISQCTPK	12	iodo TMT-6plex var	_TIIPLISQC(io)TPK_	P08249	Malate dehydrogenase, mitochondrial	3	548.33	0.25484	0.00083845	58.32	2	4889.2	6468.7	1.323
1997	TIIPLISQCTPK	12	iodo TMT-6plex var	_TIIPLISQC(io)TPK_	P08249	Malate dehydrogenase, mitochondrial	2	821.992	0.88438	2.7474e-07	120.55	2	6727.6	9575.2	1.423
1998	TIIQNPTDQQK	11	Unmodified	_TIIQNPTDQQK_	P50580	Proliferation-associated protein 2G4	2	643.341	0.88927	5.948e-11	136.02	1	2234.6	3371.5	1.509
1999	TIIQNPTDQQK	11	Unmodified	_TIIQNPTDQQK_	P50580	Proliferation-associated protein 2G4	2	643.341		0.0056969	59.198	1	0	0	NA
2000	TIISLDTSQMNR	12	Unmodified	_TIISLDTSQMNR_	Q8C0I1	Alkyldihydroxyacetonephosphate synthase, peroxisomal	2	689.853	0.036343	5.2081e-06	109.72	2	3767	5681.9	1.508
2001	TIISYIDEQFER	12	Unmodified	_TIISYIDEQFER_	P42208	Septin-2	2	757.38	0.52755	7.6689e-06	108.72	1	1139	1337.5	1.174
2002	TILAETEGMLK	11	Unmodified	_TILAETEGMLK_	Q99PL5	Ribosome-binding protein 1	2	603.326	0.28996	0.00060802	87.184	1	1818.6	2834.8	1.559
2003	TILALMK	7	Unmodified	_TILALMK_	P97384	Annexin A11	2	395.249	-0.78243	0.012003	70.912	1	1360.6	2077.3	1.527
2005	TILGPTENIK	10	Unmodified	_TILGPTENIK_	Q9CXT8	Mitochondrial-processing peptidase subunit beta	2	543.314	0.71384	0.022494	47.844	1	3008.8	3737.3	1.242
2006	TILLNTK	7	Unmodified	_TILLNTK_	Q9JKF1	Ras GTPase-activating-like protein IQGAP1	2	401.755	-0.33736	3.8385e-10	127.84	2	5901	9388.1	1.591
2008	TILMMGR	7	Unmodified	_TILMMGR_	P58252	Elongation factor 2	2	411.222	-0.86005	2.1933e-07	117.7	1	2400.2	3000.1	1.25
2009	TILNELAPR	9	Unmodified	_TILNELAPR_	Q8BXC6	COMM domain-containing protein 2	2	513.801	-0.10415	6.0288e-06	109.71	1	2339.3	3207	1.371
2010	TILPAAAQDVYYR	13	Unmodified	_TILPAAAQDVYYR_	Q91YQ5	Dolichyl-diphosphooligosaccharide--protein glycosyltransferase subunit 1	2	740.893	0.70487	1.2557e-05	101.39	1	1894.1	3059.2	1.615
2011	TILPLVNFK	9	Unmodified	_TILPLVNFK_	Q8CIH5	1-phosphatidylinositol 4,5-bisphosphate phosphodiesterase gamma-2	2	522.826	0.25715	3.0422e-07	114.28	1	1097.4	1491.6	1.359
2012	TILQHLSEAWR	11	Unmodified	_TILQHLSEAWR_	Q99PV0	Pre-mRNA-processing-splicing factor 8	3	451.914	-0.19264	1.8832e-08	123.79	1	1089.9	1308.9	1.201
2013	TILSLMTR	8	Unmodified	_TILSLMTR_	Q91V92	ATP-citrate synthase	2	467.773	-0.46001	5.3155e-05	100.02	1	1696.8	2201.8	1.298
2015	TIMPGSR	7	Oxidation (M)	_TIM(ox)PGSR_	Q9WTX7	Four and a half LIM domains protein 5	2	389.2	-0.29606	0.014049	71.949	1	1736	2440.3	1.406
2016	TIMVDDSK	8	Unmodified	_TIMVDDSK_	P26039	Talin-1	2	454.723	0.23437	0.01729	64.42	1	3222.4	5394.9	1.674
2017	TINELGEK	8	Unmodified	_TINELGEK_	Q9D2G2	Dihydrolipoyllysine-residue succinyltransferase component of 2-oxoglutarate dehydrogenase complex, mitochondrial	2	452.243	0.17072	0.017472	64.268	1	10508	15951	1.518
2018	TINEVENQILTR	12	Unmodified	_TINEVENQILTR_	P57780	Alpha-actinin-4	2	715.386	0.40475	3.7055e-08	122.39	2	4920.8	6977.3	1.418
2019	TINEVENQILTR	12	Unmodified	_TINEVENQILTR_	P57780	Alpha-actinin-4	3	477.26	-0.079251	7.2852e-12	136.38	1	3851.3	4807.1	1.248
2020	TINLYPLTNYTFGTK	15	Unmodified	_TINLYPLTNYTFGTK_	Q9CQF3	Cleavage and polyadenylation specificity factor subunit 5	2	873.459	0.38259	5.9909e-07	103.79	1	1252.8	1694.1	1.352
2021	TINSPLRPNQVIR	13	Unmodified	_TINSPLRPNQVIR_	P14106	Complement C1q subcomponent subunit B	3	503.295	0.10755	0.00012089	86.772	1	2020.2	2974.2	1.472
2022	TINSPLRPNQVIR	13	Unmodified	_TINSPLRPNQVIR_	P14106	Complement C1q subcomponent subunit B	2	754.439	0.5599	0.00092547	90.689	1	2214.2	3501.3	1.581
2023	TINWSLLEK	9	Unmodified	_TINWSLLEK_	P28867	Protein kinase C delta type	2	552.308	0.014879	0.00038202	89.827	1	1235.6	1465.9	1.186
2024	TIPAWATLSASQLAR	15	Unmodified	_TIPAWATLSASQLAR_	Q3TEA8	Heterochromatin protein 1-binding protein 3	2	793.438	0.42867	0.00030553	79.652	2	2386.5	2941.9	1.233
2025	TIPAWATLSASQLAR	15	Unmodified	_TIPAWATLSASQLAR_	Q3TEA8	Heterochromatin protein 1-binding protein 3	3	529.295	0.084732	1.4717e-09	115.06	1	730.56	1082.2	1.481
2026	TIPGTALVEMGDEYAVER	18	Unmodified	_TIPGTALVEMGDEYAVER_	Q921F4	Heterogeneous nuclear ribonucleoprotein L-like	2	975.977	0.57113	0.0093541	40.968	1	779.15	1399.6	1.796
2027	TIPIDGDFFSYTR	13	Unmodified	_TIPIDGDFFSYTR_	P47738	Aldehyde dehydrogenase, mitochondrial	2	766.375	0.87084	4.5745e-42	198.57	2	892.11	1883.2	2.111
2028	TIPWLEDR	8	Unmodified	_TIPWLEDR_	P57780	Alpha-actinin-4	2	515.272	-0.23084	2.5446e-07	116.37	2	5970.8	8402.1	1.407
2029	TIPWLENR	8	Unmodified	_TIPWLENR_	Q7TPR4	Alpha-actinin-1	2	514.78	-0.13714	0.00044877	94.114	3	4435	6905.1	1.557
2030	TIQEMQQK	8	Unmodified	_TIQEMQQK_	P57780	Alpha-actinin-4	2	503.255	0.097489	0.00057915	92.47	1	9223.6	16870	1.829
2031	TIQFVDWCPTGFK	13	iodo TMT-6plex var	_TIQFVDWC(io)PTGFK_	P68373	Tubulin alpha-1C chain	3	624.329	0.23513	0.00033146	67.019	1	4334.8	7032.7	1.622
2032	TIQGDEEDLR	10	Unmodified	_TIQGDEEDLR_	Q9DB05	Alpha-soluble NSF attachment protein	2	588.281	0.16021	0.00027305	94.692	1	0	0	NA
2033	TIQNNFFDSSK	11	Unmodified	_TIQNNFFDSSK_	Q8CHC4	Synaptojanin-1	2	650.812	0.47446	0.013891	47.712	1	0	0	NA
2034	TIQVDNTDAEGR	12	Unmodified	_TIQVDNTDAEGR_	Q9CPY7	Cytosol aminopeptidase	2	659.815	0.92142	0.00075101	78.324	1	2209.3	3017.4	1.366
2035	TIRPMDIEAIEASVMK	16	Unmodified	_TIRPMDIEAIEASVMK_	Q9D051	Pyruvate dehydrogenase E1 component subunit beta, mitochondrial	3	601.983	0.24031	8.7046e-06	87.388	1	973.83	1204.2	1.237
2036	TIRPMDIEAIEASVMK	16	Unmodified	_TIRPMDIEAIEASVMK_	Q9D051	Pyruvate dehydrogenase E1 component subunit beta, mitochondrial	2	902.471	0.49374	0.00051992	82.349	1	1390.6	1864.6	1.341
2037	TISDMFQNQDR	11	Unmodified	_TISDMFQNQDR_	Q61576	Peptidyl-prolyl cis-trans isomerase FKBP10	2	677.806	0.32153	0.0019761	68.536	1	2628.6	4480.2	1.704
2038	TISFDIPPQEVLTK	14	Unmodified	_TISFDIPPQEVLTK_	P54116	Erythrocyte band 7 integral membrane protein	2	794.435	0.14995	0.0010422	61.444	4	3670.6	6359	1.732
2039	TISFIPPDGEFELMSYR	17	Unmodified	_TISFIPPDGEFELMSYR_	P35585	AP-1 complex subunit mu-1	2	1001.48	0.54661	1.3956e-05	85.988	1	443.77	478.28	1.078
2040	TISFQSR	7	Unmodified	_TISFQSR_	Q9R0X4	Acyl-coenzyme A thioesterase 9, mitochondrial	2	419.725	-0.15088	0.0056017	77.282	1	3000.3	5151.9	1.717
2041	TISHVIIGLK	10	Unmodified	_TISHVIIGLK_	P60122	RuvB-like 1	3	360.897	-0.29873	0.0010257	76.228	2	3373.4	5310.1	1.574
2042	TISHVIIGLK	10	Unmodified	_TISHVIIGLK_	P60122	RuvB-like 1	2	540.842	0.40031	0.00069294	86.18	1	3573.5	5223.9	1.462
2043	TISLVIR	7	Unmodified	_TISLVIR_	Q9QXS1	Plectin	2	401.263	-0.82047	0.00016573	97.602	1	3766.3	5568.6	1.479
2044	TISPQNMDILQNPLMIK	17	Oxidation (M)	_TISPQNM(ox)DILQNPLMIK_	Q9QWR8	Alpha-N-acetylgalactosaminidase	2	986.516	0.39921	0.0017821	49.595	1	485.27	750.38	1.546
2045	TISPQNMDILQNPLMIK	17	Oxidation (M)	_TISPQNMDILQNPLM(ox)IK_	Q9QWR8	Alpha-N-acetylgalactosaminidase	2	986.516	0.11331	0.00043597	61.265	1	2023.9	3249.3	1.605
2046	TISPQNMDILQNPLMIK	17	Unmodified	_TISPQNMDILQNPLMIK_	Q9QWR8	Alpha-N-acetylgalactosaminidase	2	978.518	0.19663	0.00026334	65.477	1	2668.3	3981.5	1.492
2047	TITIAVPDK	9	Unmodified	_TITIAVPDK_	P17047	Lysosome-associated membrane glycoprotein 2	2	479.284	0.059501	0.0080584	68.657	1	646.88	596.64	0.922
2048	TITLEVEPSDTIENVK	16	Unmodified	_TITLEVEPSDTIENVK_	P62984	Ubiquitin-60S ribosomal protein L40	2	894.467	0.90607	3.6332e-23	154.69	1	510.89	757.33	1.482
2049	TITQSYYR	8	Unmodified	_TITQSYYR_	Q8CG50	Ras-related protein Rab-43	2	516.261	-0.070357	0.0047686	77.318	1	0	0	NA
2050	TITSSYYR	8	Unmodified	_TITSSYYR_	Q9D1G1	Ras-related protein Rab-1B	2	495.748	0.0094621	2.9331e-10	127.56	1	2588.3	4357.1	1.683
2051	TITTAYYR	8	Unmodified	_TITTAYYR_	P61028	Ras-related protein Rab-8B	2	494.759	0.11901	3.6006e-05	103.83	2	6411.8	9424.1	1.47
2052	TITVALADGGRPDNTGR	17	Unmodified	_TITVALADGGRPDNTGR_	Q8BGQ7	Alanine--tRNA ligase, cytoplasmic	3	571.967	0.32155	0.0001514	61.265	1	2500.9	3281.8	1.312
2053	TITVALADGGRPDNTGR	17	Unmodified	_TITVALADGGRPDNTGR_	Q8BGQ7	Alanine--tRNA ligase, cytoplasmic	2	857.448		1.4313e-14	93.424	1	0	0	NA
2054	TITVSQDEGVRPSTTMQGLAK	21	Unmodified	_TITVSQDEGVRPSTTMQGLAK_	Q921H8	3-ketoacyl-CoA thiolase A, peroxisomal	3	740.383	0.89711	2.314e-05	64.705	1	2306.8	3083	1.336
2055	TIVFVETK	8	Unmodified	_TIVFVETK_	Q61656	Probable ATP-dependent RNA helicase DDX5	2	468.774	0.057057	0.0086012	71.692	1	3192.8	4573.3	1.432
2056	TIVITSHPGQIVK	13	Unmodified	_TIVITSHPGQIVK_	P63037	DnaJ homolog subfamily A member 1	2	696.914	0.42412	0.00069176	77.22	1	2628.8	4655.9	1.771
2057	TIVMGASFR	9	Oxidation (M)	_TIVM(ox)GASFR_	Q93092	Transaldolase	2	499.26	-0.013346	0.017446	63.426	1	2708	3813.8	1.408
2058	TIVMGASFR	9	Unmodified	_TIVMGASFR_	Q93092	Transaldolase	2	491.263	-0.10944	2.7733e-11	136.57	2	6995.9	10264	1.467
2059	TIVNDVFQGSMR	12	Unmodified	_TIVNDVFQGSMR_	Q3TIX9	U4/U6.U5 tri-snRNP-associated protein 2	2	683.843	0.33177	0.0011379	66.004	1	0	0	NA
2060	TIVQLENEIYQIK	13	Unmodified	_TIVQLENEIYQIK_	Q9D287	Pre-mRNA-splicing factor SPF27	2	795.941	0.18284	1.3957e-05	100.22	1	1459.1	2447.2	1.677
2062	TIWEVPER	8	Unmodified	_TIWEVPER_	P47811	Mitogen-activated protein kinase 14	2	515.272	-0.12771	0.011103	69.598	1	4201.3	5222.7	1.243
2063	TIYEFTDTVIR	11	Unmodified	_TIYEFTDTVIR_	Q8BFP9	[Pyruvate dehydrogenase (acetyl-transferring)] kinase isozyme 1, mitochondrial	2	679.354	0.32003	0.0044294	59.198	1	1388.2	2613.2	1.882
2064	TIYFFGDK	8	Unmodified	_TIYFFGDK_	Q9Z2M7	Phosphomannomutase 2	2	495.75	-0.2158	0.027095	58.23	1	2165.6	2855.5	1.319
2065	TIYNWSGYPLLVHK	14	Unmodified	_TIYNWSGYPLLVHK_	Q8VCI0	Phospholipase B-like 1	3	564.303	0.14167	0.0020756	48.527	2	1307	1623.8	1.242
2066	TIYNWSGYPLLVHK	14	Unmodified	_TIYNWSGYPLLVHK_	Q8VCI0	Phospholipase B-like 1	2	845.951	0.28986	0.00063167	76.759	2	2397.4	3488.2	1.455
2067	TIYPLADLLAR	11	Unmodified	_TIYPLADLLAR_	Q8K4L3	Supervillin	2	623.364	0.52719	0.00054267	88.596	1	795.17	1198.6	1.507
2069	TKDDIIEFAHR	11	Unmodified	_TKDDIIEFAHR_	Q8BXZ1	Protein disulfide-isomerase TMX3	2	672.849		8.9585e-05	86.911	1	0	0	NA
2070	TKDEYLINSQTTEHIIK	17	Unmodified	_TKDEYLINSQTTEHIIK_	Q8BIJ6	Isoleucine--tRNA ligase, mitochondrial	3	678.357	0.61999	0.0039297	43.383	2	4490.2	6809.2	1.516
2071	TKDIEDVFYK	10	Unmodified	_TKDIEDVFYK_	Q6PDM2	Serine/arginine-rich splicing factor 1	3	419.884	-0.070164	0.010694	47.844	1	0	0	NA
2072	TKDIEDVFYK	10	Unmodified	_TKDIEDVFYK_	Q6PDM2	Serine/arginine-rich splicing factor 1	2	629.322	0.3509	0.044216	60	1	0	0	NA
2073	TKEEAELEANNVFR	14	Unmodified	_TKEEAELEANNVFR_	Q3U5Q7	UMP-CMP kinase 2, mitochondrial	3	550.609	0.55657	3.1061e-06	98.337	1	1919.2	3034.9	1.581
2074	TKEPVKK	7	Unmodified	_TKEPVKK_	Q60668	Heterogeneous nuclear ribonucleoprotein D0	2	415.261	-1.0303	0.0012242	92.187	1	1028.9	1318.7	1.282
2075	TKEQLAALR	9	Unmodified	_TKEQLAALR_	O35143	ATPase inhibitor, mitochondrial	2	515.306	0.085397	9.1594e-05	105.52	1	3948.5	6536.9	1.656
2076	TKPFPWGDGNHTLFHNPHVNPLPTGYEDE	29	Unmodified	_TKPFPWGDGNHTLFHNPHVNPLPTGYEDE_	P43024	Cytochrome c oxidase subunit 6A1, mitochondrial	4	829.892	0.22154	0.033032	22.122	2	1272.6	2315.6	1.82
2077	TKPIWTR	7	Unmodified	_TKPIWTR_	P11499	Heat shock protein HSP 90-beta	2	451.266	-0.12882	3.6019e-05	110.14	2	6627.7	10217	1.542
2078	TKPIWTR	7	Unmodified	_TKPIWTR_	P11499	Heat shock protein HSP 90-beta	2	451.266		0.041576	65.252	1	0	0	NA
2079	TKPIWTR	7	Unmodified	_TKPIWTR_	P11499	Heat shock protein HSP 90-beta	2	451.266		0.01672	82.671	1	0	0	NA
2080	TKPWNYTYNPQTK	13	Unmodified	_TKPWNYTYNPQTK_	Q9R062	Glycogenin-1	2	820.907	0.83522	0.0015831	85.45	1	2262.9	3557.5	1.572
2081	TKPYIQVDIGGGQTK	15	Unmodified	_TKPYIQVDIGGGQTK_	P20029	78 kDa glucose-regulated protein	3	535.626	0.17309	0.00019201	77.051	1	421.24	457.93	1.087
2082	TKPYIQVDIGGGQTK	15	Unmodified	_TKPYIQVDIGGGQTK_	P20029	78 kDa glucose-regulated protein	2	802.936	0.60055	4.5408e-12	130.01	1	581.76	735.54	1.264
2083	TKVEAFQTTISK	12	Unmodified	_TKVEAFQTTISK_	P97372	Proteasome activator complex subunit 2	2	676.875	0.52137	3.6191e-15	149.32	1	3920.9	6288.1	1.604
2084	TKVEAFQTTISK	12	Unmodified	_TKVEAFQTTISK_	P97372	Proteasome activator complex subunit 2	3	451.586	-0.049078	0.00034577	78.964	1	3654.5	4878.7	1.335
2085	TLAAEMQELR	10	Unmodified	_TLAAEMQELR_	Q8VDP4	Cell cycle and apoptosis regulator protein 2	2	581.3	0.08706	0.014574	54.286	1	0	0	NA
2086	TLADLIR	7	Unmodified	_TLADLIR_	P60334	Cysteine dioxygenase type 1	2	401.245	-0.47233	2.6027e-05	105.39	1	3337.5	4511.7	1.352
2087	TLADLIR	7	Unmodified	_TLADLIR_	P60334	Cysteine dioxygenase type 1	1	801.483	0.51732	0.0027298	98.415	1	2531.1	4386.1	1.733
2088	TLAEHQQLIPLVEK	14	Unmodified	_TLAEHQQLIPLVEK_	Q9WUP7	Ubiquitin carboxyl-terminal hydrolase isozyme L5	3	540.31	-0.016996	0.028026	34.191	2	0	0	NA
2089	TLAEIAK	7	Unmodified	_TLAEIAK_	Q99K48	Non-POU domain-containing octamer-binding protein	2	373.226	-0.49963	0.011281	71.342	1	4395.5	6262.9	1.425
2090	TLAEINANR	9	Unmodified	_TLAEINANR_	O88487	Cytoplasmic dynein 1 intermediate chain 2	2	501.272	-0.30466	2.7188e-05	102.07	1	0	0	NA
2091	TLAESALQLLYTAK	14	Unmodified	_TLAESALQLLYTAK_	P26039	Talin-1	2	761.43	0.98855	5.0575e-30	175.15	1	340.58	505.23	1.483
2092	TLAFEELR	8	Unmodified	_TLAFEELR_	Q6NZJ6	Eukaryotic translation initiation factor 4 gamma 1	2	489.766	-0.051361	0.003578	80.219	1	3309	4628.2	1.399
2093	TLAGDVHIVR	10	Unmodified	_TLAGDVHIVR_	Q9QZ88	Vacuolar protein sorting-associated protein 29	3	360.877	-0.35047	0.00098989	76.815	1	2712.8	4117.7	1.518
2094	TLAGLPLLVAYK	12	Unmodified	_TLAGLPLLVAYK_	Q05D44	Eukaryotic translation initiation factor 5B	2	629.892	0.23596	0.017606	44.564	1	779.56	1141.8	1.465
2095	TLAHSPNLSDGDLVR	15	Unmodified	_TLAHSPNLSDGDLVR_	Q80SU7	Interferon-induced very large GTPase 1	3	532.278	0.27146	0.0005639	59.673	1	2956.2	4190.7	1.418
2096	TLAMDTILANAR	12	Unmodified	_TLAMDTILANAR_	O88958	Glucosamine-6-phosphate isomerase 1	2	645.348	0.5042	2.0103e-40	189.57	1	2491.9	3017.6	1.211
2097	TLAPGLFFR	9	Unmodified	_TLAPGLFFR_	Q99J47	Dehydrogenase/reductase SDR family member 7B	2	511.295	0.020816	9.6135e-14	138.54	1	1483.4	1609.6	1.085
2098	TLASLSPETSLFIIASK	17	Unmodified	_TLASLSPETSLFIIASK_	P06745	Glucose-6-phosphate isomerase	2	889.501	1.0065	0.00033695	60.764	1	370.95	426.95	1.151
2099	TLATDILMGVLK	12	Oxidation (M)	_TLATDILM(ox)GVLK_	O35286	Pre-mRNA-splicing factor ATP-dependent RNA helicase DHX15	2	645.871	1.101	0.0013174	72.29	1	503.92	668.6	1.327
2100	TLATDILMGVLK	12	Unmodified	_TLATDILMGVLK_	O35286	Pre-mRNA-splicing factor ATP-dependent RNA helicase DHX15	2	637.873	0.83909	0.00035556	89.301	1	349.69	675.03	1.93
2101	TLATSLYNLLAR	12	Unmodified	_TLATSLYNLLAR_	P23780	Beta-galactosidase	2	668.385	0.98554	1.0647e-32	180.97	1	480.46	850.75	1.771
2102	TLATWATK	8	Unmodified	_TLATWATK_	P70168	Importin subunit beta-1	2	446.25		0.014828	88.37	1	0	0	NA
2103	TLAYIITELDER	12	Unmodified	_TLAYIITELDER_	P57746	V-type proton ATPase subunit D	2	718.885	0.31017	3.6405e-26	172.13	1	718.89	936.48	1.303
2104	TLAYLFSGAAAAAEAESGGGGGK	23	Unmodified	_TLAYLFSGAAAAAEAESGGGGGK_	Q5SX40	Myosin-1	2	1028.5	0.29723	1.391e-07	79.69	1	721.43	812.13	1.126
2105	TLAYLLPAIVHINHQPYLER	20	Unmodified	_TLAYLLPAIVHINHQPYLER_	Q501J6	Probable ATP-dependent RNA helicase DDX17	4	591.082	0.51107	0.00026213	54.834	1	474.29	803.7	1.695
2106	TLDAMAFNK	9	Unmodified	_TLDAMAFNK_	P20060	Beta-hexosaminidase subunit beta	2	505.752	-0.070474	1.4416e-05	106.68	1	2910.8	4398.8	1.511
2107	TLDGFKK	7	Unmodified	_TLDGFKK_	P09103	Protein disulfide-isomerase	2	404.732	-0.46613	0.052153	89.123	1	5069.6	7527.7	1.485
2108	TLDGTPAPNIDKTELVER	18	Unmodified	_TLDGTPAPNIDKTELVER_	P97449	Aminopeptidase N	3	657.013		3.5348e-05	51.089	1	0	0	NA
2109	TLDLPIYVTR	10	Unmodified	_TLDLPIYVTR_	Q8CIE6	Coatomer subunit alpha	2	595.843	0.65931	6.4927e-14	142	2	3405	4445.7	1.306
2110	TLDSGGFYISPR	12	Unmodified	_TLDSGGFYISPR_	P08103	Tyrosine-protein kinase HCK	2	656.83	0.66709	1.7362e-07	114.72	2	3772.4	6351.6	1.684
2111	TLDSWRDEFLIQASPR	16	Unmodified	_TLDSWRDEFLIQASPR_	P51150	Ras-related protein Rab-7a	3	645.33	0.57933	9.5497e-14	125.45	1	977.71	1330.3	1.361
2112	TLDTLLLPTANIR	13	Unmodified	_TLDTLLLPTANIR_	Q3UQ44	Ras GTPase-activating-like protein IQGAP2	2	720.925	0.45455	0.00020255	89.43	2	2486.3	3401.2	1.368
2113	TLDVNQDSELR	11	Unmodified	_TLDVNQDSELR_	P97352	Protein S100-A13	2	645.32	0.63081	2.4536e-14	145.46	1	1667.2	2569.6	1.541
2114	TLEASLGLK	9	Unmodified	_TLEASLGLK_	Q921T2	Torsin-1A-interacting protein 1	2	466.277	-0.42057	0.0055559	71.451	1	4343.1	6235.9	1.436
2115	TLEAVQDLLEQGR	13	Unmodified	_TLEAVQDLLEQGR_	P19096	Fatty acid synthase	2	736.391	0.82223	9.5794e-08	112.44	1	2025.4	2499.3	1.234
2116	TLEDVFLR	8	Unmodified	_TLEDVFLR_	Q9CQV5	28S ribosomal protein S24, mitochondrial	2	496.774	-0.12081	0.036394	53.775	1	0	0	NA
2117	TLEEAIR	7	Unmodified	_TLEEAIR_	P97384	Annexin A11	2	416.232	-0.27688	0.046906	53.679	1	0	0	NA
2118	TLEEDEEELFK	11	Unmodified	_TLEEDEEELFK_	P34022	Ran-specific GTPase-activating protein	2	691.322	0.23203	0.00072094	84.479	1	1682.4	2345.5	1.394
2119	TLEEILEDVPESR	13	Unmodified	_TLEEILEDVPESR_	Q3TBT3	Stimulator of interferon genes protein	2	765.388	0.4449	3.9481e-15	141.13	1	2056	3763.1	1.83
[truncated: 990 more rows]

## Sheet: Statistics
Peptide length	Number of peptides	Number of modification sites per protein	Number of proteins
7	198	1	185
8	233	2	63
9	297	3	23
10	290	4	16
11	286	5	9
12	251	6	6
13	256	7	3
14	233	8	2
15	169	9	1
16	181	24	2
17	128
18	92
19	77
20	61
21	54
22	48
23	39
24	30
25	20
26	9
27	4
28	7
29	9
30	9
31	4
33	2
34	1
36	1

## Sheet: Protein Ratio
-1.4	1
-1.3	2
-0.7	2
-0.5	7
-0.4	14
-0.3	13
-0.2	35
-0.1	96
0	223
0.1	70
0.2	40
0.3	18
0.4	14
0.5	4
0.6	3
0.7	2
0.8	3
1	2
1.2	1
1.5	2
