# Supplementary material for: Oxidative stress-induced FABP5 S-glutathionylation protects against acute lung injury by suppressing inflammation in macrophages
Source: Nat Commun. 2021 Dec 7;12:7094. doi: 10.1038/s41467-021-27428-9 (PMC8651733; doi:10.1038/s41467-021-27428-9)
Supplement: Supplementary file 5 — Supplementary Dataset 2 [file 41467_2021_27428_MOESM5_ESM.xlsx]

## Sheet: Up Classification
GO Terms Level 1	GO Terms Level 2	No. of Protein	Protein IDs
Biological Process	cellular process	34	Q9QUH0 P35550 P08905 P29416 P05213 P20152 P68404 P49935 P63260 P17047 Q9EQU3 P27005 P17897 O89017 P10639 P58252 P17225 Q61554 P40124 P16858 P27659 Q9JJX6 Q61233 Q7TQI3 B2RXS4 P10605 P13597 P97821 Q9WUU7 Q05816 P62717 Q61830 P01901 P28843
	response to stimulus	30	P08905 P29416 P05213 P20152 P68404 P49935 P63260 P17047 Q9EQU3 P27005 P17897 O89017 P10639 P58252 Q61554 P40124 P16858 P27659 Q9JJX6 Q61233 Q7TQI3 B2RXS4 P10605 P13597 P97821 Q05816 P62717 Q61830 P01901 P28843
	single-organism process	27	Q9QUH0 P35550 P29416 P20152 P68404 P49935 P63260 P17047 Q9EQU3 P27005 P10639 P58252 Q61554 P40124 P16858 Q9JJX6 Q61233 B2RXS4 P10605 P13597 P97821 Q9WUU7 Q05816 Q61830 P01901 P28843 Q3U7R1
	biological regulation	27	Q9QUH0 P29416 P20152 P70665 P68404 P49935 P63260 P17047 Q9EQU3 P27005 O89017 P10639 P58252 P17225 Q61554 P40124 P16858 Q9JJX6 Q61233 Q7TQI3 B2RXS4 P10605 P13597 P97821 Q61830 P01901 P28843
	metabolic process	26	Q9QUH0 P35550 P08905 P29416 P70665 P68404 P49935 P17047 Q9EQU3 P27005 P17897 O89017 P10639 P58252 P17225 Q61554 P16858 P27659 Q9JJX6 Q7TQI3 P10605 P97821 Q9WUU7 Q05816 P62717 P28843
	multicellular organismal process	19	P35550 P29416 P20152 P49935 P63260 Q9EQU3 P27005 O89017 P58252 Q61554 P16858 Q9JJX6 Q61233 B2RXS4 P10605 P13597 Q9WUU7 P01901 P28843
	developmental process	18	P35550 P29416 P20152 P49935 P63260 Q9EQU3 P27005 P58252 Q61554 P16858 P40124 Q61233 B2RXS4 P97821 P10605 P13597 Q9WUU7 P01901
	localization	14	P35550 P40124 P29416 Q9JJX6 P68404 Q61233 P17047 P27005 P13597 Q05816 Q61830 P28843 Q3U7R1 Q61554
	immune system process	13	P16858 P68404 Q61233 Q7TQI3 P49935 P27005 Q9EQU3 P13597 P97821 P58252 Q61830 P01901 P28843
	cellular component organization or biogenesis	12	P35550 P40124 P29416 P16858 P05213 P20152 P68404 Q61233 P17047 P63260 Q9EQU3 P13597
	signaling	11	P40124 P29416 P20152 Q9JJX6 P68404 Q61233 P49935 Q9EQU3 B2RXS4 Q61830 Q61554
	multi-organism process	11	P08905 P29416 Q9EQU3 P27005 P13597 P10605 P17897 P17225 Q61830 P01901 P28843
	biological adhesion	7	P63260 B2RXS4 P27005 P13597 P58252 P28843 Q61554
	locomotion	5	P40124 P27005 P13597 P28843 Q61233
	reproduction	4	Q9EQU3 P29416 P10605 P13597
	other	5	P49935 P29416 P13597 P97821 P28843
Cellular Component	organelle	36	P08905 P29416 P70665 P68404 P49935 P17047 P27005 P58252 Q61554 P40124 P16858 P13597 P97821 Q9WUU7 P62717 Q61830 P01901 P28843 Q3U7R1 Q9QUH0 P35550 P20152 P05213 P63260 Q9EQU3 P10639 O89017 P17897 P17225 P27659 Q9JJX6 Q61233 Q7TQI3 B2RXS4 P10605 Q05816
	cell	34	P29416 P70665 P68404 P49935 P17047 P27005 P58252 Q61554 P40124 P16858 P13597 P97821 Q9WUU7 P62717 Q61830 P01901 P28843 Q3U7R1 Q9QUH0 P35550 P20152 P05213 P63260 Q9EQU3 P10639 O89017 P17225 P27659 Q9JJX6 Q61233 Q7TQI3 B2RXS4 P10605 Q05816
	extracellular region	33	Q9QUH0 P35550 P08905 P29416 P05213 P20152 P70665 P68404 P49935 P63260 P17047 Q9EQU3 P27005 P17897 O89017 P10639 P58252 P17225 Q61554 P40124 P16858 P27659 Q9JJX6 Q61233 Q7TQI3 B2RXS4 P10605 P13597 P97821 Q9WUU7 Q05816 P01901 P28843
	membrane	22	P35550 P29416 P20152 P68404 P63260 P17047 Q9EQU3 P27005 P58252 P17225 P16858 P40124 Q9JJX6 Q61233 B2RXS4 P97821 P13597 Q61830 P62717 P01901 P28843 Q3U7R1
	macromolecular complex	10	P35550 P27659 P16858 Q61233 P17047 P63260 P49935 P58252 P62717 P01901
	cell junction	9	P40124 P27659 P20152 Q9JJX6 Q61233 P63260 P13597 P58252 P28843
	membrane-enclosed lumen	6	P17047 P35550 P27659 P97821 P10605 P68404
	supramolecular complex	5	P63260 P05213 P20152 Q61233 Q61554
	other	1	Q9JJX6
Molecular Function	binding	33	P08905 P29416 P68404 P49935 P17047 P27005 P58252 Q61554 P40124 P16858 P13597 P97821 P62717 Q61830 P01901 P28843 Q3U7R1 Q9QUH0 P35550 P20152 P05213 P63260 Q9EQU3 P10639 P17897 P17225 P27659 Q9JJX6 Q61233 Q7TQI3 B2RXS4 P10605 Q05816
	catalytic activity	18	Q9QUH0 P35550 P08905 P29416 P05213 P70665 P68404 P49935 P17897 P10639 O89017 P58252 P16858 Q7TQI3 P97821 P10605 Q9WUU7 P28843
	molecular transducer activity	6	P49935 B2RXS4 Q9EQU3 Q9JJX6 Q61830 P28843
	structural molecule activity	6	P63260 P27659 P05213 P20152 P62717 Q61554
	signal transducer activity	5	P49935 B2RXS4 Q9EQU3 Q9JJX6 Q61830
	molecular function regulator	3	P49935 P97821 P68404
	antioxidant activity	2	P27005 P10639
	transporter activity	2	Q05816 Q9JJX6
	electron carrier activity	1	Q9QUH0
	transcription factor activity, protein binding	1	P68404

## Sheet: Down Classification
GO Terms Level 1	GO Terms Level 2	No. of Protein	Protein IDs
Biological Process	cellular process	27	P06797 Q9Z2W0 Q60692 P07356 P61089 P63260 P99029 Q8R016 Q08857 P70302 P97370 Q9R1P1 O08749 P05555 P09581 Q9DCM0 O35598 Q99LR1 P63017 P11835 P24270 P13597 Q9R1P0 P62307 O08709 P40142 P35700
	single-organism process	26	P06797 P07356 P61089 P63260 P99029 Q8R016 Q08857 P70302 P97370 O08749 P05555 Q60754 P09581 Q9DCM0 O35598 Q99LR1 P63017 P11835 P24270 P13597 Q91ZX7 P40142 O08709 Q11136 Q62426 P35700
	metabolic process	23	P06797 Q9Z2W0 Q60692 P61089 P99029 Q8R016 Q08857 Q9R1P1 O08749 P09581 Q9DCM0 O35598 Q99LR1 P63017 P11835 P24270 Q9R1P0 P62307 P40142 O08709 Q91ZX7 Q11136 P35700
	biological regulation	21	P06797 P07356 P61089 P63260 P99029 Q08857 P70302 P97370 O08749 P05555 P09581 O35598 P63017 P11835 P24270 P13597 P40142 O08709 Q91ZX7 Q62426 P35700
	response to stimulus	18	P06797 P07356 P61089 P63260 P99029 Q8R016 Q08857 P70302 P05555 Q60754 P09581 O35598 Q99LR1 P11835 P24270 P13597 O08709 P35700
	multicellular organismal process	18	P06797 P07356 P63260 Q5SX40 P99029 Q08857 P70302 O08749 P05555 P09581 O35598 Q99LR1 P24270 P13597 Q91ZX7 Q11136 Q62426 P35700
	localization	12	Q60754 Q07797 O35598 P07356 P63017 P11835 P13597 Q08857 P70302 P97370 Q91ZX7 P05555
	developmental process	11	P06797 P09581 O35598 P07356 P63260 P24270 P13597 P70302 O08749 Q91ZX7 P05555
	biological adhesion	11	Q07797 Q60692 P07356 P63017 P11835 P63260 P13597 Q08857 O08709 P05555 P35700
	cellular component organization or biogenesis	11	P09581 P07356 P61089 P63017 P63260 P24270 P13597 P62307 Q08857 P97370 O08709
	immune system process	10	Q60754 P09581 O35598 P07356 P61089 P11835 P13597 Q08857 P05555 P35700
	signaling	6	P11835 P09581 Q08857 O35598 P61089 P05555
	multi-organism process	5	P63017 P06797 P13597 Q08857 O08749
	locomotion	4	P11835 P09581 P13597 P05555
	reproduction	3	P06797 P13597 O08749
	other	4	P13597 P35700 Q62426 Q99LR1
Cellular Component	organelle	33	Q9Z2W0 Q5SX40 Q08857 P70302 Q9R1P1 O08749 P09581 P58021 Q07797 O35598 P63017 P24270 P13597 Q9R1P0 P62307 O08709 Q11136 Q62426 P06797 Q60692 P07356 P61089 P63260 P99029 Q8R016 P97370 P05555 Q9DCM0 Q99LR1 P11835 P40142 Q91ZX7 P35700
	cell	32	P06797 Q9Z2W0 Q60692 P07356 P61089 P63260 Q5SX40 P99029 Q8R016 Q08857 P70302 P97370 Q9R1P1 O08749 P05555 Q60754 P09581 Q9DCM0 P58021 O35598 Q99LR1 P63017 P11835 P24270 P13597 Q9R1P0 P62307 Q91ZX7 O08709 P40142 Q62426 P35700
	extracellular region	25	P06797 Q9Z2W0 Q60692 P07356 P61089 P63260 P99029 Q8R016 Q08857 P97370 Q9R1P1 P05555 P58021 Q07797 O35598 P63017 P11835 P24270 P13597 Q9R1P0 P40142 O08709 Q11136 Q62426 P35700
	membrane	20	P06797 P07356 P63260 Q08857 P70302 P97370 P05555 Q60754 P09581 P58021 O35598 Q07797 P28662 Q99LR1 P63017 P11835 P24270 P13597 Q91ZX7 O08709
	macromolecular complex	18	Q60692 P07356 P61089 P63260 Q5SX40 P70302 O08749 Q9R1P1 P97370 P05555 Q60754 P09581 Q99LR1 P11835 P63017 Q9R1P0 P62307 Q91ZX7
	membrane-enclosed lumen	12	P06797 Q9DCM0 P09581 Q60692 P61089 P63017 P99029 P24270 O08749 Q91ZX7 P40142 Q62426
	cell junction	11	Q60692 O35598 P07356 P63017 P63260 Q5SX40 P24270 P13597 Q91ZX7 O08709 P35700
	supramolecular complex	3	P63260 Q5SX40 P70302
	other	1	O35598
Molecular Function	binding	30	P06797 Q9Z2W0 Q60692 P07356 P61089 P63260 Q5SX40 P99029 Q8R016 Q08857 P70302 P97370 O08749 P05555 P09581 Q9DCM0 Q07797 O35598 P28662 P63017 P11835 P24270 P13597 P62307 Q91ZX7 O08709 P40142 Q11136 Q62426 P35700
	catalytic activity	21	P06797 Q9Z2W0 Q60692 P61089 Q5SX40 P99029 Q8R016 P97370 O08749 Q9R1P1 P09581 Q9DCM0 O35598 Q99LR1 P63017 P24270 Q9R1P0 P40142 O08709 Q11136 P35700
	molecular function regulator	5	P99029 P70302 P97370 P07356 Q62426
	molecular transducer activity	5	P11835 Q60754 P09581 Q08857 Q07797
	antioxidant activity	4	P99029 P24270 O08709 P35700
	signal transducer activity	3	P11835 P09581 Q08857
	transporter activity	2	P70302 P97370
	structural molecule activity	1	P63260

## Sheet: all Classification
GO Terms Level 1	GO Terms Level 2	No. of Protein	Protein IDs
Biological Process	cellular process	59	P08905 P29416 Q9Z2W0 P68404 P49935 P17047 P27005 Q08857 P58252 P70302 Q9R1P1 O08749 Q61554 P40124 P09581 P16858 O35598 P63017 P24270 P97821 Q9R1P0 P13597 P62307 Q9WUU7 P62717 Q61830 P01901 O08709 P28843 Q9QUH0 P06797 P35550 P05213 P20152 Q60692 P07356 P61089 P63260 P99029 Q9EQU3 P10639 O89017 Q8R016 P17897 P17225 P97370 P05555 Q9DCM0 P27659 Q9JJX6 Q61233 Q99LR1 P11835 Q7TQI3 B2RXS4 P10605 Q05816 …
	single-organism process	51	P29416 P68404 P49935 P17047 P27005 Q08857 P58252 P70302 O08749 Q61554 P40124 P09581 P16858 O35598 P63017 P24270 P13597 P97821 Q9WUU7 Q61830 P01901 O08709 P28843 Q11136 Q3U7R1 Q62426 P06797 Q9QUH0 P35550 P20152 P07356 P61089 P63260 P99029 Q9EQU3 P10639 Q8R016 P97370 P05555 Q60754 Q9DCM0 Q9JJX6 Q61233 Q99LR1 P11835 B2RXS4 P10605 Q05816 Q91ZX7 P40142 P35700
	metabolic process	49	P08905 P29416 Q9Z2W0 P70665 P68404 P49935 P17047 P27005 Q08857 P58252 Q9R1P1 O08749 Q61554 P09581 P16858 O35598 P63017 P24270 Q9R1P0 P97821 P62307 Q9WUU7 P62717 O08709 P28843 Q11136 P06797 Q9QUH0 P35550 Q60692 P61089 P99029 Q9EQU3 P10639 O89017 Q8R016 P17897 P17225 P27659 Q9DCM0 Q9JJX6 Q99LR1 P11835 Q7TQI3 P10605 Q05816 Q91ZX7 P40142 P35700
	response to stimulus	46	P08905 P29416 P68404 P49935 P17047 P27005 Q08857 P58252 P70302 Q61554 P40124 P09581 P16858 O35598 P24270 P13597 P97821 P62717 Q61830 P01901 O08709 P28843 P06797 P20152 P05213 P07356 P61089 P63260 P99029 Q9EQU3 P10639 O89017 Q8R016 P17897 P05555 Q60754 P27659 Q9JJX6 Q61233 Q99LR1 P11835 Q7TQI3 B2RXS4 P10605 Q05816 P35700
	biological regulation	46	P29416 P70665 P68404 P49935 P17047 P27005 Q08857 P58252 P70302 O08749 Q61554 P40124 P09581 P16858 O35598 P63017 P24270 P13597 P97821 Q61830 P01901 O08709 P28843 Q62426 P06797 Q9QUH0 P20152 P07356 P61089 P63260 P99029 Q9EQU3 P10639 O89017 P17225 P97370 P05555 Q9JJX6 Q61233 P11835 Q7TQI3 B2RXS4 P10605 Q91ZX7 P40142 P35700
	multicellular organismal process	35	P29416 P49935 Q5SX40 P27005 Q08857 P58252 P70302 O08749 Q61554 P09581 P16858 O35598 P24270 P13597 Q9WUU7 P01901 P28843 Q11136 Q62426 P06797 P35550 P20152 P07356 P63260 Q9EQU3 P99029 O89017 P05555 Q9JJX6 Q61233 Q99LR1 B2RXS4 P10605 Q91ZX7 P35700
	developmental process	27	P06797 P35550 P29416 P20152 P07356 P49935 P63260 Q9EQU3 P27005 P58252 P70302 O08749 Q61554 P05555 P40124 P16858 P09581 O35598 Q61233 B2RXS4 P24270 P97821 P10605 P13597 Q9WUU7 P01901 Q91ZX7
	localization	25	P35550 P29416 P07356 P68404 P17047 P27005 Q08857 P70302 P97370 Q61554 P05555 Q60754 P40124 Q9JJX6 O35598 Q07797 Q61233 P63017 P11835 P13597 Q05816 Q61830 Q91ZX7 P28843 Q3U7R1
	immune system process	22	P07356 P68404 P61089 P49935 Q9EQU3 P27005 Q08857 P58252 P05555 Q60754 P16858 P09581 O35598 Q61233 Q7TQI3 P11835 P97821 P13597 Q61830 P01901 P28843 P35700
	cellular component organization or biogenesis	21	P35550 P29416 P05213 P20152 P07356 P68404 P61089 P17047 P63260 Q9EQU3 Q08857 P97370 P16858 P09581 P40124 Q61233 P63017 P24270 P13597 P62307 O08709
	signaling	17	P29416 P20152 P68404 P61089 P49935 Q9EQU3 Q08857 Q61554 P05555 P09581 P40124 Q9JJX6 O35598 Q61233 P11835 B2RXS4 Q61830
	biological adhesion	16	Q60692 P07356 P63260 P27005 Q08857 P58252 P05555 Q61554 Q07797 P11835 P63017 B2RXS4 P13597 O08709 P35700 P28843
	multi-organism process	15	P06797 P08905 P29416 P63017 Q9EQU3 P27005 P17897 P13597 P10605 Q08857 P17225 Q61830 O08749 P01901 P28843
	locomotion	8	P40124 P09581 Q61233 P11835 P27005 P13597 P05555 P28843
	reproduction	6	P06797 Q9EQU3 P29416 P10605 P13597 O08749
	other	8	P29416 Q99LR1 P49935 P97821 P13597 P28843 Q62426 P35700
Cellular Component	organelle	67	P08905 P29416 P27005 Q08857 P58252 P70302 O08749 Q61554 P40124 P09581 P16858 P58021 O35598 P13597 P62307 Q9WUU7 P01901 O08709 Q11136 Q62426 Q9QUH0 P35550 P20152 P63260 P99029 Q9EQU3 P17897 P10639 O89017 P17225 P05555 Q9JJX6 Q99LR1 Q05816 Q91ZX7 Q9Z2W0 P70665 P68404 P17047 P49935 Q5SX40 Q9R1P1 Q07797 P63017 P24270 Q9R1P0 P97821 Q61830 P62717 P28843 Q3U7R1 P06797 P05213 Q60692 P07356 P61089 Q8R016 …
	cell	64	P29416 P27005 Q08857 P58252 P70302 O08749 Q61554 P40124 P09581 P16858 P58021 O35598 P13597 P62307 Q9WUU7 P01901 O08709 Q62426 Q9QUH0 P35550 P20152 P63260 P99029 Q9EQU3 P10639 O89017 P17225 P05555 Q9JJX6 Q99LR1 Q05816 Q91ZX7 Q9Z2W0 P70665 P68404 P17047 P49935 Q5SX40 Q9R1P1 P63017 P24270 Q9R1P0 P97821 Q61830 P62717 Q3U7R1 P28843 P06797 P05213 Q60692 P07356 P61089 Q8R016 P97370 P27659 Q9DCM0 Q60754 …
	extracellular region	56	P08905 P29416 Q9Z2W0 P70665 P68404 P49935 P17047 P27005 Q08857 P58252 Q9R1P1 Q61554 P40124 P16858 P58021 Q07797 O35598 P63017 P24270 P97821 Q9R1P0 P13597 Q9WUU7 P01901 O08709 P28843 Q11136 Q62426 Q9QUH0 P06797 P35550 P05213 P20152 Q60692 P07356 P61089 P63260 P99029 Q9EQU3 P10639 O89017 Q8R016 P17897 P17225 P97370 P05555 P27659 Q9JJX6 Q61233 P11835 Q7TQI3 B2RXS4 P10605 Q05816 P40142 P35700
	membrane	40	P29416 P68404 P17047 P27005 Q08857 P58252 P70302 P40124 P09581 P16858 P58021 Q07797 O35598 P63017 P24270 P13597 P97821 P62717 Q61830 P01901 O08709 P28843 Q3U7R1 P06797 P35550 P20152 P07356 P63260 Q9EQU3 P17225 P97370 P05555 Q60754 Q9JJX6 Q61233 P28662 Q99LR1 P11835 B2RXS4 Q91ZX7
	macromolecular complex	27	P35550 Q60692 P07356 P61089 P49935 P17047 P63260 Q5SX40 P58252 P70302 P97370 O08749 Q9R1P1 P05555 Q60754 P16858 P27659 P09581 Q61233 Q99LR1 P63017 P11835 Q9R1P0 P62307 P62717 P01901 Q91ZX7
	cell junction	18	P20152 Q60692 P07356 P63260 Q5SX40 P58252 P27659 P40124 Q9JJX6 O35598 Q61233 P63017 P24270 P13597 O08709 Q91ZX7 P28843 P35700
	membrane-enclosed lumen	18	P06797 P35550 Q60692 P68404 P61089 P17047 P99029 O08749 P27659 P09581 Q9DCM0 P63017 P24270 P97821 P10605 P40142 Q91ZX7 Q62426
	supramolecular complex	7	P63260 Q5SX40 P05213 P20152 P70302 Q61233 Q61554
	other	2	Q9JJX6 O35598
Molecular Function	binding	61	P08905 P29416 Q9Z2W0 P68404 P49935 P17047 Q5SX40 P27005 Q08857 P58252 P70302 O08749 Q61554 P40124 P09581 P16858 Q07797 O35598 P63017 P24270 P13597 P97821 P62307 P62717 Q61830 P01901 O08709 P28843 Q11136 Q3U7R1 Q62426 P06797 Q9QUH0 P35550 P05213 P20152 Q60692 P07356 P61089 P63260 P99029 Q9EQU3 P10639 Q8R016 P17897 P17225 P97370 P05555 Q9DCM0 P27659 Q9JJX6 Q61233 P28662 P11835 Q7TQI3 B2RXS4 P10605 …
	catalytic activity	39	P08905 P29416 Q9Z2W0 P70665 P68404 P49935 Q5SX40 P58252 Q9R1P1 O08749 P09581 P16858 O35598 P63017 P24270 Q9R1P0 P97821 Q9WUU7 O08709 P28843 Q11136 P06797 Q9QUH0 P35550 P05213 Q60692 P61089 P99029 P10639 O89017 Q8R016 P17897 P97370 Q9DCM0 Q99LR1 Q7TQI3 P10605 P40142 P35700
	molecular transducer activity	11	Q60754 P09581 Q9JJX6 Q07797 P49935 P11835 Q9EQU3 B2RXS4 Q08857 Q61830 P28843
	molecular function regulator	8	P49935 P99029 P97821 P70302 P97370 P07356 P68404 Q62426
	signal transducer activity	8	P09581 Q9JJX6 P49935 P11835 Q9EQU3 B2RXS4 Q08857 Q61830
	antioxidant activity	6	P99029 P24270 P27005 P10639 O08709 P35700
	structural molecule activity	6	P63260 P27659 P05213 P20152 P62717 Q61554
	transporter activity	4	Q05816 Q9JJX6 P70302 P97370
	other	2	Q9QUH0 P68404

## Sheet: metabolism related proteins
No.	treatment/Control Ratio	Type	Protein_Position	Gene name_Position
1	2.842	Metabolism related differential proteins	P17225_249	PTBP1_249
2	2.842	Metabolism related differential proteins	P17225_250	PTBP1_250
3	2.403	Metabolism related differential proteins	Q7TQI3_91	OTUB1_91
4	2.061	Metabolism related differential proteins	Q9WUU7_91	CTSZ_91
5	2.061	Metabolism related differential proteins	Q9WUU7_94	CTSZ_94
6	1.785	Metabolism related differential proteins	P16858_150	GAPDH_150
7	1.785	Metabolism related differential proteins	P16858_154	GAPDH_154
8	1.768	Metabolism related differential proteins	P27005_42	S100A8_42
9	1.642	Metabolism related differential proteins	P97821_257	CTSC_257
10	1.642	Metabolism related differential proteins	P97821_254	CTSC_254
11	1.578	Metabolism related differential proteins	O89017_52	LGMN_52
12	1.523	Special proteins	Q05816_127	FABP5_127
13	1.523	Special proteins	Q05816_120	FABP5_120
14	1.508	Metabolism related differential proteins	P35550_105	FBL_105
15	1.449	Metabolism related differential proteins	O89017_221	LGMN_221
16	1.405	Metabolism related differential proteins	P58252_41	EEF2_41
17	1.401	Metabolism related differential proteins	Q9EQU3_1026	TLR9_1026
18	1.394	Metabolism related differential proteins	P10605_105	CTSB_105
19	1.394	Metabolism related differential proteins	P10605_108	CTSB_108
20	1.352	Metabolism related differential proteins	P08905_113	LYZ2_113
21	1.352	Metabolism related differential proteins	P08905_95	LYZ2_95
22	1.352	Metabolism related differential proteins	P08905_99	LYZ2_99
23	1.335	Metabolism related differential proteins	P49935_139	CTSH_139
24	1.335	Metabolism related differential proteins	P49935_136	CTSH_136
25	1.332	Metabolism related differential proteins	P68404_502	PRKCB_502
26	1.317	Metabolism related differential proteins	P62717_22	RPL18A_22
27	1.315	Metabolism related differential proteins	P10639_73	TXN_73
28	1.297	Metabolism related differential proteins	Q9JJX6_165	P2RX4_165
29	1.297	Metabolism related differential proteins	Q9JJX6_159	P2RX4_159
30	1.293	Metabolism related differential proteins	Q9QUH0_8	GLRX_8
31	1.263	Metabolism related differential proteins	P17047_149	LAMP2_149
32	1.251	Metabolism related differential proteins	P29416_521	HEXA_521
33	1.244	Metabolism related differential proteins	P49935_179	CTSH_179
34	1.244	Metabolism related differential proteins	P49935_170	CTSH_170
35	1.24	Metabolism related differential proteins	Q61554_85	FBN1_85
36	1.24	Metabolism related differential proteins	Q61554_80	FBN1_80
37	1.238	Metabolism related differential proteins	P17897_48	LYZ1_48
38	1.228	Metabolism related differential proteins	P27659_114	RPL3_114
39	1.227	Metabolism related differential proteins	P28843_466	DPP4_466
40	1.215	Metabolism related differential proteins	Q61554_1635	FBN1_1635
41	1.203	Metabolism related differential proteins	P70665_513	SIAE_513
42	1.202	Metabolism related differential proteins	Q9WUU7_166	CTSZ_166
43	1.201	Metabolism related differential proteins	Q9EQU3_255	TLR9_255
44	1.19	Metabolism related differential proteins	Q9WUU7_175	CTSZ_175
45	1.19	Metabolism related differential proteins	Q9WUU7_172	CTSZ_172
46	1.187	Metabolism related differential proteins	P16858_245	GAPDH_245
47	1.172	Metabolism related differential proteins	Q61554_2717	FBN1_2717
48	1.172	Metabolism related differential proteins	Q61554_2720	FBN1_2720
49	1.17	Metabolism related differential proteins	Q61554_1795	FBN1_1795
50	1.17	Metabolism related differential proteins	Q61554_1793	FBN1_1793
51	1.158	Metabolism related differential proteins	Q9JJX6_217	P2RX4_217
52	1.151	Metabolism related differential proteins	Q61554_1352	FBN1_1352
53	1.151	Metabolism related differential proteins	Q61554_1350	FBN1_1350
54	1.134	Metabolism related differential proteins	P97821_320	CTSC_320
55	1.119	Metabolism related differential proteins	Q61554_1474	FBN1_1474
56	1.119	Metabolism related differential proteins	Q61554_1472	FBN1_1472
57	1.103	Metabolism related differential proteins	P97821_447	CTSC_447
58	1.097	Metabolism related differential proteins	Q61554_641	FBN1_641
59	1.097	Metabolism related differential proteins	Q61554_639	FBN1_639
60	1.076	Metabolism related differential proteins	Q9WUU7_299	CTSZ_299
61	1.075	Metabolism related differential proteins	Q9JJX6_261	P2RX4_261
62	1.072	Metabolism related differential proteins	P49935_325	CTSH_325
63	1.072	Metabolism related differential proteins	P49935_320	CTSH_320
64	1.067	Metabolism related differential proteins	P97821_118	CTSC_118
65	1.061	Metabolism related differential proteins	Q9WUU7_156	CTSZ_156
66	1.06	Metabolism related differential proteins	Q61554_2461	FBN1_2461
67	1.06	Metabolism related differential proteins	Q61554_2457	FBN1_2457
68	1.056	Metabolism related differential proteins	P29416_58	HEXA_58
69	1.053	Metabolism related differential proteins	Q9JJX6_227	P2RX4_227
70	1.044	Metabolism related differential proteins	P97821_136	CTSC_136
71	1.036	Metabolism related differential proteins	P97821_354	CTSC_354
72	1.021	Metabolism related differential proteins	P08905_83	LYZ2_83
73	1.019	Metabolism related differential proteins	Q91ZX7_3614	LRP1_3614
74	1.019	Metabolism related differential proteins	Q91ZX7_3621	LRP1_3621
75	1.011	Metabolism related differential proteins	Q91ZX7_2735	LRP1_2735
76	1.011	Metabolism related differential proteins	Q91ZX7_2742	LRP1_2742
77	1.008	Metabolism related differential proteins	Q91ZX7_2704	LRP1_2704
78	1.008	Metabolism related differential proteins	Q91ZX7_2697	LRP1_2697
79	1.002	Metabolism related differential proteins	Q61554_377	FBN1_377
80	1.002	Metabolism related differential proteins	Q61554_365	FBN1_365
81	1	Metabolism related differential proteins	Q91ZX7_2606	LRP1_2606
82	0.984	Metabolism related differential proteins	P10605_211	CTSB_211
83	0.984	Metabolism related differential proteins	P10605_319	CTSB_319
84	0.97	Metabolism related differential proteins	Q91ZX7_2661	LRP1_2661
85	0.96	Metabolism related differential proteins	Q91ZX7_3829	LRP1_3829
86	0.96	Metabolism related differential proteins	Q91ZX7_3823	LRP1_3823
87	0.953	Metabolism related differential proteins	P11835_672	ITGB2_672
88	0.941	Metabolism related differential proteins	Q61554_2234	FBN1_2234
89	0.937	Metabolism related differential proteins	Q91ZX7_1076	LRP1_1076
90	0.931	Metabolism related differential proteins	Q9R1P0_107	PSMA4_107
91	0.931	Metabolism related differential proteins	Q9R1P0_115	PSMA4_115
92	0.931	Metabolism related differential proteins	P11835_421	ITGB2_421
93	0.929	Metabolism related differential proteins	P40142_133	TKT_133
94	0.913	Special proteins	Q05816_67	FABP5_67
95	0.908	Metabolism related differential proteins	P11835_287	ITGB2_287
96	0.903	Metabolism related differential proteins	Q9EQU3_178	TLR9_178
97	0.896	Metabolism related differential proteins	Q91ZX7_3537	LRP1_3537
98	0.883	Metabolism related differential proteins	Q91ZX7_1249	LRP1_1249
99	0.883	Metabolism related differential proteins	Q91ZX7_1247	LRP1_1247
100	0.883	Metabolism related differential proteins	Q91ZX7_1262	LRP1_1262
101	0.883	Metabolism related differential proteins	Q61554_1057	FBN1_1057
102	0.883	Metabolism related differential proteins	Q08857_272	CD36_272
103	0.874	Metabolism related differential proteins	P10605_59	CTSB_59
104	0.873	Metabolism related differential proteins	P10605_93	CTSB_93
105	0.864	Metabolism related differential proteins	Q91ZX7_3318	LRP1_3318
106	0.864	Metabolism related differential proteins	Q91ZX7_3316	LRP1_3316
107	0.856	Metabolism related differential proteins	Q91ZX7_3006	LRP1_3006
108	0.856	Metabolism related differential proteins	Q91ZX7_3008	LRP1_3008
109	0.853	Special proteins	Q05816_87	FABP5_87
110	0.85	Metabolism related differential proteins	P24270_460	CAT_460
111	0.846	Metabolism related differential proteins	Q91ZX7_2518	LRP1_2518
112	0.831	Metabolism related differential proteins	Q91ZX7_990	LRP1_990
113	0.831	Metabolism related differential proteins	P99029_96	PRDX5_96
114	0.83	Metabolism related differential proteins	O35598_223	ADAM10_223
115	0.829	Metabolism related differential proteins	P11835_199	ITGB2_199
116	0.811	Metabolism related differential proteins	Q11136_183	PEPD_183
117	0.803	Metabolism related differential proteins	P62307_66	SNRPF_66
118	0.802	Metabolism related differential proteins	P24270_232	CAT_232
119	0.799	Metabolism related differential proteins	Q91ZX7_54	LRP1_54
120	0.799	Metabolism related differential proteins	Q91ZX7_65	LRP1_65
121	0.796	Metabolism related differential proteins	P40142_386	TKT_386
122	0.792	Metabolism related differential proteins	P40142_376	TKT_376
123	0.792	Metabolism related differential proteins	P40142_362	TKT_362
124	0.787	Metabolism related differential proteins	P06797_322	CTSL_322
125	0.787	Metabolism related differential proteins	O08749_80	DLD_80
126	0.787	Metabolism related differential proteins	O08749_85	DLD_85
127	0.751	Metabolism related differential proteins	P24270_393	CAT_393
128	0.742	Metabolism related differential proteins	Q9R1P1_19	PSMB3_19
129	0.74	Metabolism related differential proteins	Q60692_76	PSMB6_76
130	0.74	Metabolism related differential proteins	Q60692_77	PSMB6_77
131	0.738	Metabolism related differential proteins	Q9R1P0_74	PSMA4_74
132	0.734	Metabolism related differential proteins	Q9Z2W0_36	DNPEP_36
133	0.733	Metabolism related differential proteins	Q8R016_326	BLMH_326
134	0.708	Metabolism related differential proteins	Q08857_313	CD36_313
135	0.708	Metabolism related differential proteins	Q08857_311	CD36_311
136	0.708	Metabolism related differential proteins	P09581_177	CSF1R_177
137	0.691	Metabolism related differential proteins	P63017_574	HSPA8_574
138	0.683	Metabolism related differential proteins	Q9DCM0_98	ETHE1_98
139	0.593	Metabolism related differential proteins	P61089_87	UBE2N_87
140	0.581	Metabolism related differential proteins	P35700_173	PRDX1_173
141	0.397	Metabolism related differential proteins	Q99LR1_15	ABHD12_15
142	0.397	Metabolism related differential proteins	Q99LR1_34	ABHD12_34
143	0.368	Metabolism related differential proteins	O08709_47	PRDX6_47
