# Supplementary material for: Oxidative stress-induced FABP5 S-glutathionylation protects against acute lung injury by suppressing inflammation in macrophages
Source: Nat Commun. 2021 Dec 7;12:7094. doi: 10.1038/s41467-021-27428-9 (PMC8651733; doi:10.1038/s41467-021-27428-9)
Supplement: Supplementary file 7 — Source Data [file 41467_2021_27428_MOESM7_ESM.xlsx]

## Sheet: Fig.1
	Fig. 1a											Fig. 1f
	NOX	HOX		Unpaired t test								NOX Ctr	NOX Grx1 KO	HOX Ctr	HOX Grx1 KO		Tukey's multiple comparisons test	Mean Diff.	95.00% CI of diff.	Significant?	Summary	Adjusted P Value
	30.2403	21.405		P value	0.0003							27.2031	23.0102	46.0773	29.1583		NOX Ctr vs. NOX Grx1 KO	0.00346	-4.279 to 4.286	No	ns	>0.9999	A-B
	30.9532	23.2605		P value summary	***							23.5326	23.4439	46.8877	20.7579		NOX Ctr vs. HOX Ctr	-19.87	-24.16 to -15.59	Yes	****	<0.0001	A-C
	32.0147	22.2745		Significantly different (P < 0.05)?	Yes							24.2986	26.7354	39.96	24.7826		NOX Ctr vs. HOX Grx1 KO	-0.7417	-5.024 to 3.541	No	ns	0.9589	A-D
				One- or two-tailed P value?	Two-tailed							22.73	24.6843	43.1975	26.7738		NOX Grx1 KO vs. HOX Ctr	-19.88	-24.16 to -15.59	Yes	****	<0.0001	B-C
				t, df	t=11.77, df=4							24.3939	24.267	45.4046	24.3939		NOX Grx1 KO vs. HOX Grx1 KO	-0.7451	-5.028 to 3.537	No	ns	0.9584	B-D
																	HOX Ctr vs. HOX Grx1 KO	19.13	14.85 to 23.41	Yes	****	<0.0001	C-D
	Fig. 1b
	NOX	HOX		Unpaired t test								Fig. 1g
	1.12806	1.47678		P value	<0.0001							NOX Ctr	NOX Grx1 KO	HOX Ctr	HOX Grx1 KO		Tukey's multiple comparisons test	Mean Diff.	95.00% CI of diff.	Significant?	Summary	Adjusted P Value
	0.877146	1.16037		P value summary	****							13.75	12.25	22.25	13.75		NOX Ctr vs. NOX Grx1 KO	0.5417	-1.500 to 2.583	No	ns	0.8772	A-B
	1.10583	1.66386		Significantly different (P < 0.05)?	Yes							14.25	14	23.75	13.5		NOX Ctr vs. HOX Ctr	-8.604	-10.89 to -6.322	Yes	****	<0.0001	A-C
	1.25717	1.4005		One- or two-tailed P value?	Two-tailed							14	14.5	22	15.75		NOX Ctr vs. HOX Grx1 KO	-1.274	-3.241 to 0.6932	No	ns	0.2946	A-D
	0.75899	1.40689		t, df	t=7.596, df=22							14.25	14.5	21.75	15.5		NOX Grx1 KO vs. HOX Ctr	-9.146	-11.43 to -6.864	Yes	****	<0.0001	B-C
	0.872815	1.39094										14.5	13.25		17		NOX Grx1 KO vs. HOX Grx1 KO	-1.815	-3.782 to 0.1515	No	ns	0.0767	B-D
	1.07303	1.69233										12.25	11.25		13.25		HOX Ctr vs. HOX Grx1 KO	7.33	5.114 to 9.546	Yes	****	<0.0001	C-D
	0.882584	1.86006													17
	0.986799	1.83377
	1.11374	1.50637
	0.934376	1.47103										Fig. 1h
	1.00948	1.68565										Il1b
												NOX Ctr	NOX Grx1 KO	HOX Ctr	HOX Grx1 KO		Tukey's multiple comparisons test	Mean Diff.	95.00% CI of diff.	Significant?	Summary	Adjusted P Value
												0.614891	1.17376	3.46826	1.37397		NOX Ctr vs. NOX Grx1 KO	-0.1978	-1.224 to 0.8287	No	ns	0.9422	A-B
	Fig. 1c											0.727505	0.88055	3.18189	1.1736		NOX Ctr vs. HOX Ctr	-2.133	-3.022 to -1.244	Yes	****	<0.0001	A-C
	NOX	HOX		Unpaired t test								1.6533	1.53911	2.36157	1.94205		NOX Ctr vs. HOX Grx1 KO	-0.461	-1.350 to 0.4281	No	ns	0.4594	A-D
	1.02409	0.27215		P value	0.0125							0.869115		3.92473	0.886035		NOX Grx1 KO vs. HOX Ctr	-1.935	-2.962 to -0.9086	Yes	***	0.0004	B-C
	1.56633	0.35621		P value summary	*							1.13519		2.72829	1.92913		NOX Grx1 KO vs. HOX Grx1 KO	-0.2632	-1.290 to 0.7634	No	ns	0.8772	B-D
	0.77613	1.05008		Significantly different (P < 0.05)?	Yes												HOX Ctr vs. HOX Grx1 KO	1.672	0.7830 to 2.561	Yes	***	0.0004	C-D
	0.411735	0.78494		One- or two-tailed P value?	Two-tailed							Il16
	1.17062	0.823286		t, df	t=2.743, df=20							NOX Ctr	NOX Grx1 KO	HOX Ctr	HOX Grx1 KO		Tukey's multiple comparisons test	Mean Diff.	95.00% CI of diff.	Significant?	Summary	Adjusted P Value
	0.842368	0.476888										1.02808	1.15081	5.6894	1.02309		NOX Ctr vs. NOX Grx1 KO	-0.5195	-2.197 to 1.158	No	ns	0.8051	A-B
	1.72268	0.279863										1.41714	1.99473	3.67898	0.824291		NOX Ctr vs. HOX Ctr	-2.594	-4.047 to -1.141	Yes	***	0.0007	A-C
	0.824651	0.327358										1.40326	1.41284	2.31265	1.24517		NOX Ctr vs. HOX Grx1 KO	0.1413	-1.312 to 1.594	No	ns	0.9918	A-D
	0.505685	0.814426										0.473674		2.48633	0.733472		NOX Grx1 KO vs. HOX Ctr	-2.074	-3.752 to -0.3963	Yes	*	0.0138	B-C
	1.15571	0.711117										0.677841		3.80073	0.467596		NOX Grx1 KO vs. HOX Grx1 KO	0.6607	-1.017 to 2.339	No	ns	0.6693	B-D
		0.829797															HOX Ctr vs. HOX Grx1 KO	2.735	1.282 to 4.188	Yes	***	0.0004	C-D
		0.405494
												Fig. 1j
												NOX Ctr	NOX Grx1 KO	HOX Ctr	HOX Grx1 KO	DTT	Tukey's multiple comparisons test	Mean Diff.	95.00% CI of diff.	Significant?	Summary	Adjusted P Value
	Fig. 1d											1.14727	2.3238	4.82021	6.45151	0.0580491	NOX Ctr vs. NOX Grx1 KO	-1.137	-1.910 to -0.3636	Yes	**	0.0048	A-B
	Ctr NOX	Ctr HOX	Grx1 KO NOX	Tukey's multiple comparisons test	Mean Diff.	95.00% CI of diff.	Significant?	Summary	Adjusted P Value			1.83103	2.93827	4.11356	6.96079	0.05328	NOX Ctr vs. HOX Ctr	-2.912	-3.686 to -2.139	Yes	****	<0.0001	A-C
	0.071526	0.040257	0.000696	Ctr NOX vs. Ctr HOX	0.03283	0.02340 to 0.04227	Yes	****	<0.0001	A-B		1.60732	2.73451	4.38921	6.61293	0.06812	NOX Ctr vs. HOX Grx1 KO	-5.147	-5.920 to -4.373	Yes	****	<0.0001	A-D
	0.082012	0.038869	0.000627	Ctr NOX vs. Grx1 KO NOX	0.07723	0.06634 to 0.08813	Yes	****	<0.0001	A-C							NOX Ctr vs. DTT	1.469	0.6954 to 2.242	Yes	***	0.0007	A-E
	0.083719	0.051802	0.003317	Ctr HOX vs. Grx1 KO NOX	0.0444	0.03351 to 0.05530	Yes	****	<0.0001	B-C							NOX Grx1 KO vs. HOX Ctr	-1.775	-2.549 to -1.002	Yes	***	0.0001	B-C
	0.077497	0.05495															NOX Grx1 KO vs. HOX Grx1 KO	-4.01	-4.783 to -3.236	Yes	****	<0.0001	B-D
	0.079149	0.043868															NOX Grx1 KO vs. DTT	2.606	1.832 to 3.379	Yes	****	<0.0001	B-E
																	HOX Ctr vs. HOX Grx1 KO	-2.234	-3.007 to -1.461	Yes	****	<0.0001	C-D
																	HOX Ctr vs. DTT	4.381	3.608 to 5.155	Yes	****	<0.0001	C-E
																	HOX Grx1 KO vs. DTT	6.615	5.842 to 7.389	Yes	****	<0.0001	D-E
	Fig. 1i											Fig. 1k
												NOX Ctr	NOX Grx1 KO	HOX Ctr	HOX Grx1 KO		Tukey's multiple comparisons test	Mean Diff.	95.00% CI of diff.	Significant?	Summary	Adjusted P Value
												6.5	9.56428	7.92308	15		NOX Ctr vs. NOX Grx1 KO	-1.723	-3.985 to 0.5381	No	ns	0.1988	A-B
												7.73077	11.15	14.3077	12.4615		NOX Ctr vs. HOX Ctr	-3.034	-5.414 to -0.6539	Yes	**	0.0065	A-C
												8.5	12.5929	11.4615	22		NOX Ctr vs. HOX Grx1 KO	-6.552	-8.932 to -4.172	Yes	****	<0.0001	A-D
												7.65385	12.3571	17.6154	12.0769		NOX Grx1 KO vs. HOX Ctr	-1.311	-3.772 to 1.151	No	ns	0.5089	B-C
												7.92308	12.9357	12.9231	20.6923		NOX Grx1 KO vs. HOX Grx1 KO	-4.828	-7.290 to -2.367	Yes	****	<0.0001	B-D
												7.80769	12.9214	9.14286	21.6		HOX Ctr vs. HOX Grx1 KO	-3.518	-6.088 to -0.9467	Yes	**	0.0029	C-D
												7.76923	10.19	15.4286	13.5429
												6.05714	11.87	4.95155	7.15213
												7.74286	4.2164	5.5429	7.631
												3.30786	4.12879	5.34492	11.5686
												3.30786	4.26803	4.10061	7.01193
												3.88897	4.29307	5.99227	6.36646
												3.47772	3.27721	5.29534	7.16838
												3.79063	3.76791	5.77453	8.21001
												1.8561	4.30719	5.53713	11.1366
												3.12195	4.21475	4.34568	7.29311
												3.32818	4.3226	5.94632	10.5612
												3.32818	4.30838	5.50103	7.38939
												3.81176	3.28928	5.95724	11.4047
												3.57708	3.77466	5.75376	11.4692
												3.74065	4.31753	4.43683	7.26352
												1.79921	4.21386	5.02701	9.70897
												3.08693	4.3034	5.60638	7.40714
												3.42993	4.27418	5.99137	6.4012
												3.46603	3.3858	5.83208	11.162
												3.85716	3.84713
												3.56833	4.424
												3.68266	4.30285
												1.76458	4.38309
												3.02646	4.36463
												3.483
												3.44196
												3.85233
												3.54455
												3.61637

## Sheet: Fig.2
	Fig. 2a							Fig. 2h
	NOX	HOX		P value	0.0004			Grx1fl/fl +PBS	Grx1fl/fl LysMcre+PBS	Grx1fl/fl +LPS	Grx1fl/fl LysMcre+LPS		Tukey's multiple comparisons test	Mean Diff.	95.00% CI of diff.	Significant?	Summary	Adjusted P Value
	3.47	6.62		P value summary	***			14	14.5	60.5	86.5		Grx1fl/fl +PBS vs. Grx1fl/fl LysMcre+PBS	-1.267	-56.20 to 53.66	No	ns	>0.9999	A-B
	3.56	7.81		Significantly different (P < 0.05)?	Yes			10.5	16	70	47		Grx1fl/fl +PBS vs. Grx1fl/fl +LPS	-78.88	-127.4 to -30.32	Yes	***	0.0008	A-C
	3.52	7.26		One- or two-tailed P value?	Two-tailed			8	8.5	91	25.5		Grx1fl/fl +PBS vs. Grx1fl/fl LysMcre+LPS	-36.72	-86.87 to 13.42	No	ns	0.2097	A-D
				t, df	t=10.77, df=4				9.5	103.5	70		Grx1fl/fl LysMcre+PBS vs. Grx1fl/fl +LPS	-77.61	-117.6 to -37.57	Yes	****	<0.0001	B-C
									12	50.5	67.5		Grx1fl/fl LysMcre+PBS vs. Grx1fl/fl LysMcre+LPS	-35.46	-77.41 to 6.498	No	ns	0.1193	B-D
										92	48		Grx1fl/fl +LPS vs. Grx1fl/fl LysMcre+LPS	42.15	8.985 to 75.32	Yes	**	0.009	C-D
	Fig. 2b									103.5	23.5
	NOX	HOX		Unpaired t test						90.5	24
	57.0286	40.0798		P value	0.0017					146	36
	65.0996	39.4609		P value summary	**					80.5
	64.9536	42.8789		Significantly different (P < 0.05)?	Yes					157.5
				One- or two-tailed P value?	Two-tailed					31
				t, df	t=7.520, df=4
								Fig. 2i
	Fig. 2c							IL-1β
	NOX	HOX		Unpaired t test				Grx1fl/fl +PBS	Grx1fl/fl LysMcre+PBS	Grx1fl/fl +LPS	Grx1fl/fl LysMcre+LPS		Tukey's multiple comparisons test	Mean Diff.	95.00% CI of diff.	Significant?	Summary	Adjusted P Value
	1.04167	0.122833		P value	<0.0001			51.1991	41.4534	143.869	120.874		Grx1fl/fl +PBS vs. Grx1fl/fl LysMcre+PBS	5.048	-181.8 to 191.9	No	ns	0.9998	A-B
	0.957685	0.123309		P value summary	****			67.3752	47.4511	454.56	84.9199		Grx1fl/fl +PBS vs. Grx1fl/fl +LPS	-155.6	-304.7 to -6.529	Yes	*	0.0388	A-C
	1.00065	0.128306		Significantly different (P < 0.05)?	Yes			34.7881	49.3136	114.937	46.8401		Grx1fl/fl +PBS vs. Grx1fl/fl LysMcre+LPS	-25.84	-183.8 to 132.1	No	ns	0.9673	A-D
				One- or two-tailed P value?	Two-tailed					93.3158	23.0202		Grx1fl/fl LysMcre+PBS vs. Grx1fl/fl +LPS	-160.6	-309.7 to -11.58	Yes	*	0.0318	B-C
				t, df	t=36.00, df=4					274.891	78.0616		Grx1fl/fl LysMcre+PBS vs. Grx1fl/fl LysMcre+LPS	-30.88	-188.8 to 127.0	No	ns	0.9462	B-D
										307.493	60.1991		Grx1fl/fl +LPS vs. Grx1fl/fl LysMcre+LPS	129.8	19.11 to 240.4	Yes	*	0.018	C-D
										89.1416	124.779
	Fig. 2f									231.331
	Ctr	LPS		Unpaired t test						260.413
	4.9378	9.0005		P value	<0.0001					154.307
	4.8983	9.9789		P value summary	****					149.643
	4.91326	9.3194		Significantly different (P < 0.05)?	Yes			IL-6
				One- or two-tailed P value?	Two-tailed			Grx1fl/fl +PBS	Grx1fl/fl LysMcre+PBS	Grx1fl/fl +LPS	Grx1fl/fl LysMcre+LPS		Tukey's multiple comparisons test	Mean Diff.	95.00% CI of diff.	Significant?	Summary	Adjusted P Value
				t, df	t=15.66, df=4			68.5454	55.5957	541.097	411.796		Grx1fl/fl +PBS vs. Grx1fl/fl LysMcre+PBS	8.323	-275.3 to 292.0	No	ns	0.9998	A-B
								78.1092	61.4462	571.561	379.161		Grx1fl/fl +PBS vs. Grx1fl/fl +LPS	-455.6	-681.9 to -229.4	Yes	****	<0.0001	A-C
								51.2171	55.8617	570.444	133.948		Grx1fl/fl +PBS vs. Grx1fl/fl LysMcre+LPS	-143.7	-383.4 to 96.01	No	ns	0.3607	A-D
										282.887	56.495		Grx1fl/fl LysMcre+PBS vs. Grx1fl/fl +LPS	-464	-690.2 to -237.7	Yes	****	<0.0001	B-C
										591.682	127.355		Grx1fl/fl LysMcre+PBS vs. Grx1fl/fl LysMcre+LPS	-152	-391.7 to 87.69	No	ns	0.3138	B-D
										401.634	319.668		Grx1fl/fl +LPS vs. Grx1fl/fl LysMcre+LPS	311.9	144.0 to 479.9	Yes	***	0.0002	C-D
										314.05	39.1909
										619.642
										602.804
										635.648
										606.023
								TNF-a
								Grx1fl/fl +PBS	Grx1fl/fl LysMcre+PBS	Grx1fl/fl +LPS	Grx1fl/fl LysMcre+LPS		Tukey's multiple comparisons test	Mean Diff.	95.00% CI of diff.	Significant?	Summary	Adjusted P Value
								29.6662	24.7914	216.283	148.021		Grx1fl/fl +PBS vs. Grx1fl/fl LysMcre+PBS	-1.128	-188.2 to 186.0	No	ns	>0.9999	A-B
								40.1104	31.5817	379.599	133.376		Grx1fl/fl +PBS vs. Grx1fl/fl +LPS	-301.8	-451.1 to -152.6	Yes	****	<0.0001	A-C
								8.06285	24.8515	374.916	26.3042		Grx1fl/fl +PBS vs. Grx1fl/fl LysMcre+LPS	-79.95	-238.1 to 78.16	No	ns	0.5048	A-D
										188.25	15.4306		Grx1fl/fl LysMcre+PBS vs. Grx1fl/fl +LPS	-300.7	-449.9 to -151.4	Yes	****	<0.0001	B-C
										449.883	56.7434		Grx1fl/fl LysMcre+PBS vs. Grx1fl/fl LysMcre+LPS	-78.83	-236.9 to 79.29	No	ns	0.5165	B-D
										331.458	139.958		Grx1fl/fl +LPS vs. Grx1fl/fl LysMcre+LPS	221.9	111.1 to 332.7	Yes	****	<0.0001	C-D
										182.833	221.476
										420.757
										400.265
										250.481
										410.704

## Sheet: Fig.3
	Fig. 3c							Fig. 3d
	Ratio Order	treatment/Control Ratio	Type	Protein_Position	Gene name_Position			Ptbp1	Otub1	Ctsz	Gapdh	Fabp5		Tukey's multiple comparisons test	Mean Diff.	95.00% CI of diff.	Significant?	Summary	Adjusted P Value
	1	0.368	Metabolism related differential proteins	O08709_47	PRDX6_47			0.00742293	0.0118094	0.00963952	0.300586	0.765203		Ptbp1 vs. Otub1	-0.00365	-0.1096 to 0.1023	No	ns	>0.9999	A-B
	2	0.397	Metabolism related differential proteins	Q99LR1_34	ABHD12_34			0.00811134	0.0118766	0.0108196	0.360235	0.600038		Ptbp1 vs. Ctsz	-0.001775	-0.1077 to 0.1041	No	ns	>0.9999	A-C
	3	0.397	Metabolism related differential proteins	Q99LR1_15	ABHD12_15			0.00787501	0.0106741	0.00827471	0.329846	0.695578		Ptbp1 vs. Gapdh	-0.3224	-0.4283 to -0.2165	Yes	****	<0.0001	A-D
	4	0.581	Metabolism related differential proteins	P35700_173	PRDX1_173									Ptbp1 vs. Fabp5	-0.6791	-0.7851 to -0.5732	Yes	****	<0.0001	A-E
	5	0.593	Metabolism related differential proteins	P61089_87	UBE2N_87									Otub1 vs. Ctsz	0.001875	-0.1040 to 0.1078	No	ns	>0.9999	B-C
	6	0.674	Identify proteins	P70302_49	STIM1_49									Otub1 vs. Gapdh	-0.3188	-0.4247 to -0.2129	Yes	****	<0.0001	B-D
	7	0.676	Identify proteins	Q07797_243	LGALS3BP_243									Otub1 vs. Fabp5	-0.6755	-0.7814 to -0.5696	Yes	****	<0.0001	B-E
	8	0.683	Metabolism related differential proteins	Q9DCM0_98	ETHE1_98									Ctsz vs. Gapdh	-0.3206	-0.4266 to -0.2147	Yes	****	<0.0001	C-D
	9	0.69	Identify proteins	Q5SX40_1347	MYH1_1347									Ctsz vs. Fabp5	-0.6774	-0.7833 to -0.5714	Yes	****	<0.0001	C-E
	10	0.691	Metabolism related differential proteins	P63017_574	HSPA8_574									Gapdh vs. Fabp5	-0.3567	-0.4626 to -0.2508	Yes	****	<0.0001	D-E
	11	0.703	Identify proteins	P28662_81	BRI3_81
	12	0.703	Identify proteins	P28662_78	BRI3_78
	13	0.708	Metabolism related differential proteins	P09581_177	CSF1R_177
	14	0.708	Metabolism related differential proteins	Q08857_311	CD36_311
	15	0.708	Metabolism related differential proteins	Q08857_313	CD36_313
	16	0.733	Metabolism related differential proteins	Q8R016_326	BLMH_326
	17	0.734	Metabolism related differential proteins	Q9Z2W0_36	DNPEP_36
	18	0.738	Metabolism related differential proteins	Q9R1P0_74	PSMA4_74
	19	0.74	Metabolism related differential proteins	Q60692_77	PSMB6_77
	20	0.74	Metabolism related differential proteins	Q60692_76	PSMB6_76
	21	0.74	Identify proteins	Q60754_487	MARCO_487
	22	0.742	Metabolism related differential proteins	Q9R1P1_19	PSMB3_19
	23	0.749	Identify proteins	P63260_17	ACTG1_17
	24	0.751	Identify proteins	P13597_292	ICAM1_292
	25	0.751	Metabolism related differential proteins	P24270_393	CAT_393
	26	0.756	Identify proteins	P05555_721	ITGAM_721
	27	0.787	Metabolism related differential proteins	O08749_85	DLD_85
	28	0.787	Metabolism related differential proteins	O08749_80	DLD_80
	29	0.787	Metabolism related differential proteins	P06797_322	CTSL_322
	30	0.792	Metabolism related differential proteins	P40142_362	TKT_362
	31	0.792	Metabolism related differential proteins	P40142_376	TKT_376
	32	0.796	Metabolism related differential proteins	P40142_386	TKT_386
	33	0.799	Metabolism related differential proteins	Q91ZX7_65	LRP1_65
	34	0.799	Metabolism related differential proteins	Q91ZX7_54	LRP1_54
	35	0.802	Metabolism related differential proteins	P24270_232	CAT_232
	36	0.803	Metabolism related differential proteins	P62307_66	SNRPF_66
	37	0.803	Identify proteins	P97370_249	ATP1B3_249
	38	0.808	Identify proteins	P07356_9	ANXA2_9
	39	0.811	Metabolism related differential proteins	Q11136_183	PEPD_183
	40	0.817	Identify proteins	P58021_83	TM9SF2_83
	41	0.829	Metabolism related differential proteins	P11835_199	ITGB2_199
	42	0.83	Metabolism related differential proteins	O35598_223	ADAM10_223
	43	0.831	Metabolism related differential proteins	P99029_96	PRDX5_96
	44	0.831	Identify proteins	Q62426_3	CSTB_3
	45	0.831	Metabolism related differential proteins	Q91ZX7_990	LRP1_990
	46	0.836	Identify proteins	Q61425_201	HADH_201
	47	0.837	Identify proteins	Q8VE96_36	SLC35F6_36
	48	0.838	Identify proteins	P05202_274	GOT2_274
	49	0.838	Identify proteins	P05202_272	GOT2_272
	50	0.838	Identify proteins	Q9R112_379	SQRDL_379
	51	0.843	Identify proteins	P11276_374	FN1_374
	52	0.846	Metabolism related differential proteins	Q91ZX7_2518	LRP1_2518
	53	0.848	Identify proteins	Q60963_290	PLA2G7_290
	54	0.849	Identify proteins	Q00519_150	XDH_150
	55	0.85	Metabolism related differential proteins	P24270_460	CAT_460
	56	0.851	Identify proteins	A1L314_70	MPEG1_70
	57	0.851	Identify proteins	O88958_239	GNPDA1_239
	58	0.851	Identify proteins	Q61549_514	ADGRE1_514
	59	0.853	Special proteins	Q05816_87	FABP5_87
	60	0.855	Identify proteins	P11499_412	HSP90AB1_412
	61	0.856	Metabolism related differential proteins	Q91ZX7_3008	LRP1_3008
	62	0.856	Metabolism related differential proteins	Q91ZX7_3006	LRP1_3006
	63	0.856	Identify proteins	Q9Z2H6_198	CLEC4D_198
	64	0.857	Identify proteins	O08553_439	DPYSL2_439
	65	0.859	Identify proteins	P56391_65	COX6B1_65
	66	0.863	Identify proteins	P20108_230	PRDX3_230
	67	0.864	Identify proteins	O08553_248	DPYSL2_248
	68	0.864	Metabolism related differential proteins	Q91ZX7_3316	LRP1_3316
	69	0.864	Metabolism related differential proteins	Q91ZX7_3318	LRP1_3318
	70	0.865	Identify proteins	Q9EPL0_581	XYLT2_581
	71	0.866	Identify proteins	P28293_142	CTSG_142
	72	0.867	Identify proteins	Q61543_312	GLG1_312
	73	0.869	Identify proteins	O08573_73	LGALS9_73
	74	0.869	Identify proteins	Q9QZ15_205	CLEC4A_205
	75	0.871	Identify proteins	P58681_260	TLR7_260
	76	0.872	Identify proteins	P11928_220	OAS1A_220
	77	0.873	Metabolism related differential proteins	P10605_93	CTSB_93
	78	0.874	Identify proteins	A1L314_350	MPEG1_350
	79	0.874	Identify proteins	A1L314_369	MPEG1_369
	80	0.874	Metabolism related differential proteins	P10605_59	CTSB_59
	81	0.874	Identify proteins	Q9CXG3_40	PPIL4_40
	82	0.875	Identify proteins	Q99KI0_448	ACO2_448
	83	0.875	Identify proteins	Q99KI0_451	ACO2_451
	84	0.876	Identify proteins	Q8BH24_64	TM9SF4_64
	85	0.878	Identify proteins	Q62192_387	CD180_387
	86	0.878	Identify proteins	Q62192_388	CD180_388
	87	0.879	Identify proteins	O35405_364	PLD3_364
	88	0.88	Identify proteins	P21995_240	EMB_240
	89	0.883	Metabolism related differential proteins	Q08857_272	CD36_272
	90	0.883	Metabolism related differential proteins	Q61554_1057	FBN1_1057
	91	0.883	Metabolism related differential proteins	Q91ZX7_1262	LRP1_1262
	92	0.883	Metabolism related differential proteins	Q91ZX7_1247	LRP1_1247
	93	0.883	Metabolism related differential proteins	Q91ZX7_1249	LRP1_1249
	94	0.883	Identify proteins	Q9Z1M0_226	P2RX7_226
	95	0.884	Identify proteins	Q9Z126_71	PF4_71
	96	0.885	Identify proteins	P43406_158	ITGAV_158
	97	0.885	Identify proteins	Q7M759_210	ABHD17B_210
	98	0.885	Identify proteins	Q9QUM9_115	PSMA6_115
	99	0.886	Identify proteins	P05555_494	ITGAM_494
	100	0.886	Identify proteins	P05555_505	ITGAM_505
	101	0.886	Identify proteins	Q3TRM8_570	HK3_570
	102	0.887	Identify proteins	P27046_115	MAN2A1_115
	103	0.888	Identify proteins	O70252_281	HMOX2_281
	104	0.889	Identify proteins	P14211_105	CALR_105
	105	0.889	Identify proteins	Q8R429_12	ATP2A1_12
	106	0.889	Identify proteins	Q9CQA3_70	SDHB_70
	107	0.89	Identify proteins	P12265_165	GUSB_165
	108	0.89	Identify proteins	P17182_357	ENO1_357
	109	0.89	Identify proteins	Q6R5N8_340	TLR13_340
	110	0.89	Identify proteins	Q6ZQI3_205	MLEC_205
	111	0.891	Identify proteins	Q8K183_112	PDXK_112
	112	0.892	Identify proteins	Q9D771_128	TMEM206_128
	113	0.894	Identify proteins	O35459_186	ECH1_186
	114	0.894	Identify proteins	Q6PB93_353	GALNT2_353
	115	0.894	Identify proteins	Q6PB93_344	GALNT2_344
	116	0.894	Identify proteins	Q6R5N8_527	TLR13_527
	117	0.894	Identify proteins	Q8VDL4_470	ADPGK_470
	118	0.896	Metabolism related differential proteins	Q91ZX7_3537	LRP1_3537
	119	0.897	Identify proteins	P16675_276	CTSA_276
	120	0.897	Identify proteins	P17742_62	PPIA_62
	121	0.897	Identify proteins	Q9R1P3_163	PSMB2_163
	122	0.898	Identify proteins	B2RXS4_983	PLXNB2_983
	123	0.898	Identify proteins	P22437_577	PTGS1_577
	124	0.899	Identify proteins	P08249_285	MDH2_285
	125	0.901	Identify proteins	P24668_146	M6PR_146
	126	0.901	Identify proteins	Q60932_245	VDAC1_245
	127	0.901	Identify proteins	Q61830_617	MRC1_617
	128	0.902	Identify proteins	Q6IRU2_154	TPM4_154
	129	0.902	Identify proteins	Q8BTM8_1260	FLNA_1260
	130	0.903	Identify proteins	P21995_145	EMB_145
	131	0.903	Identify proteins	P24668_33	M6PR_33
	132	0.903	Identify proteins	P60710_17	ACTB_17
	133	0.903	Identify proteins	Q60715_503	P4HA1_503
	134	0.903	Identify proteins	Q99P91_373	GPNMB_373
	135	0.903	Metabolism related differential proteins	Q9EQU3_178	TLR9_178
	136	0.906	Identify proteins	Q8BG07_501	PLD4_501
	137	0.906	Identify proteins	Q8R180_130	ERO1A_130
	138	0.908	Metabolism related differential proteins	P11835_287	ITGB2_287
	139	0.908	Identify proteins	Q6WVG3_325	KCTD12_325
	140	0.91	Identify proteins	Q3TCN2_347	PLBD2_347
	141	0.91	Identify proteins	Q61830_1122	MRC1_1122
	142	0.911	Identify proteins	Q9R1P4_182	PSMA1_182
	143	0.912	Identify proteins	O70309_259	ITGB5_259
	144	0.913	Identify proteins	P05202_382	GOT2_382
	145	0.913	Special proteins	Q05816_67	FABP5_67
	146	0.913	Identify proteins	Q62230_1237	SIGLEC1_1237
	147	0.914	Identify proteins	P09103_345	P4HB_345
	148	0.915	Identify proteins	P62317_63	SNRPD2_63
	149	0.917	Identify proteins	P09242_119	ALPL_119
	150	0.917	Identify proteins	P11688_195	ITGA5_195
	151	0.917	Identify proteins	Q05685_127	FOLR2_127
	152	0.917	Identify proteins	Q61830_332	MRC1_332
	153	0.917	Identify proteins	Q9JHW2_146	NIT2_146
	154	0.922	Identify proteins	O09131_32	GSTO1_32
	155	0.922	Identify proteins	Q504P2_161	CLEC12A_161
	156	0.922	Identify proteins	Q504P2_144	CLEC12A_144
	157	0.922	Identify proteins	Q60605_2	MYL6_2
	158	0.925	Identify proteins	Q99KF1_49	TMED9_49
	159	0.926	Identify proteins	O35657_293	NEU1_293
	160	0.926	Identify proteins	O70370_281	CTSS_281
	161	0.926	Identify proteins	P18242_284	CTSD_284
	162	0.927	Identify proteins	Q8BFR4_132	GNS_132
	163	0.929	Metabolism related differential proteins	P40142_133	TKT_133
	164	0.931	Metabolism related differential proteins	P11835_421	ITGB2_421
	165	0.931	Identify proteins	P24638_159	ACP2_159
	166	0.931	Identify proteins	P40124_355	CAP1_355
	167	0.931	Metabolism related differential proteins	Q9R1P0_115	PSMA4_115
	168	0.931	Metabolism related differential proteins	Q9R1P0_107	PSMA4_107
	169	0.933	Identify proteins	P01901_142	H2-K1_142
	170	0.933	Identify proteins	P14428_145	H2-K1_145
	171	0.935	Identify proteins	Q6R5N8_74	TLR13_74
	172	0.935	Identify proteins	Q6R5N8_86	TLR13_86
	173	0.935	Identify proteins	Q9JKF4_90	CLEC6A_90
	174	0.936	Identify proteins	P40124_374	CAP1_374
	175	0.936	Identify proteins	Q9ESP1_38	SDF2L1_38
	176	0.937	Identify proteins	P56528_16	CD38_16
	177	0.937	Identify proteins	Q64277_137	BST1_137
	178	0.937	Metabolism related differential proteins	Q91ZX7_1076	LRP1_1076
	179	0.938	Identify proteins	P01901_185	H2-K1_185
	180	0.938	Identify proteins	P56542_329	DNASE2_329
	181	0.938	Identify proteins	Q61830_646	MRC1_646
	182	0.938	Identify proteins	Q9D1A2_300	CNDP2_300
	183	0.939	Identify proteins	Q05685_81	FOLR2_81
	184	0.939	Identify proteins	Q64735_336	CR1L_336
	185	0.94	Identify proteins	P24638_349	ACP2_349
	186	0.94	Identify proteins	Q8K2I4_176	MANBA_176
	187	0.94	Identify proteins	Q9JJ28_527	FLII_527
	188	0.941	Metabolism related differential proteins	Q61554_2234	FBN1_2234
	189	0.944	Identify proteins	P18242_117	CTSD_117
	190	0.944	Identify proteins	P21855_243	CD72_243
	191	0.944	Identify proteins	P43406_172	ITGAV_172
	192	0.946	Identify proteins	P70158_421	SMPDL3A_421
	193	0.946	Identify proteins	P70158_417	SMPDL3A_417
	194	0.947	Identify proteins	P01901_122	H2-K1_122
	195	0.947	Identify proteins	P11352_154	GPX1_154
	196	0.947	Identify proteins	P21855_188	CD72_188
	197	0.947	Identify proteins	Q62230_770	SIGLEC1_770
	198	0.948	Identify proteins	P08249_275	MDH2_275
	199	0.949	Identify proteins	P06800_382	PTPRC_382
	200	0.949	Identify proteins	P56391_30	COX6B1_30
	201	0.951	Identify proteins	P47791_355	GSR_355
	202	0.951	Identify proteins	P97797_332	SIRPA_332
	203	0.952	Identify proteins	P62320_20	SNRPD3_20
	204	0.953	Metabolism related differential proteins	P11835_672	ITGB2_672
	205	0.954	Identify proteins	P47791_256	GSR_256
	206	0.954	Identify proteins	Q6DFW4_439	NOP58_439
	207	0.955	Identify proteins	P14211_137	CALR_137
	208	0.956	Identify proteins	O35448_296	PPT2_296
	209	0.957	Identify proteins	P56528_70	CD38_70
	210	0.957	Identify proteins	P68368_54	TUBA4A_54
	211	0.958	Identify proteins	O55143_875	ATP2A2_875
	212	0.958	Identify proteins	P12265_392	GUSB_392
	213	0.958	Identify proteins	Q7TNS2_13	MINOS1_13
	214	0.959	Identify proteins	P05202_106	GOT2_106
	215	0.959	Identify proteins	P08249_212	MDH2_212
	216	0.96	Metabolism related differential proteins	Q91ZX7_3823	LRP1_3823
	217	0.96	Metabolism related differential proteins	Q91ZX7_3829	LRP1_3829
	218	0.96	Identify proteins	Q9D6F9_12	TUBB4A_12
	219	0.962	Identify proteins	P27046_381	MAN2A1_381
	220	0.962	Identify proteins	Q61549_373	ADGRE1_373
	221	0.962	Identify proteins	Q61549_387	ADGRE1_387
	222	0.963	Identify proteins	O08795_464	PRKCSH_464
	223	0.963	Identify proteins	P45878_95	FKBP2_95
	224	0.963	Identify proteins	Q61830_182	MRC1_182
	225	0.965	Identify proteins	Q9CQ01_125	RNASET2_125
	226	0.966	Identify proteins	Q6ZQM8_125	UGT1A7C_125
	227	0.967	Identify proteins	Q62086_42	PON2_42
	228	0.969	Identify proteins	P09528_131	FTH1_131
	229	0.969	Identify proteins	P10810_213	CD14_213
	230	0.97	Identify proteins	O70370_189	CTSS_189
	231	0.97	Metabolism related differential proteins	Q91ZX7_2661	LRP1_2661
	232	0.971	Identify proteins	P14152_154	MDH1_154
	233	0.972	Identify proteins	O08807_248	PRDX4_248
	234	0.972	Identify proteins	P26039_116	TLN1_116
	235	0.972	Identify proteins	P34884_81	MIF_81
	236	0.972	Identify proteins	Q8K1T1_120	LRRC25_120
	237	0.972	Identify proteins	Q8K1T1_122	LRRC25_122
	238	0.973	Identify proteins	P62317_46	SNRPD2_46
	239	0.974	Identify proteins	P05202_187	GOT2_187
	240	0.974	Identify proteins	Q9WV54_391	ASAH1_391
	241	0.974	Identify proteins	Q9WV54_387	ASAH1_387
	242	0.975	Identify proteins	P58021_181	TM9SF2_181
	243	0.975	Identify proteins	P58021_173	TM9SF2_173
	244	0.978	Identify proteins	P17751_268	TPI1_268
	245	0.978	Identify proteins	Q91X78_310	ERLIN1_310
	246	0.981	Identify proteins	O35114_274	SCARB2_274
	247	0.981	Identify proteins	P24638_345	ACP2_345
	248	0.981	Identify proteins	Q8BHN3_41	GANAB_41
	249	0.981	Identify proteins	Q8BHN3_47	GANAB_47
	250	0.982	Identify proteins	P20060_530	HEXB_530
	251	0.982	Identify proteins	Q9R0E2_271	PLOD1_271
	252	0.982	Identify proteins	Q9R0E2_268	PLOD1_268
	253	0.983	Identify proteins	O09117_64	SYPL1_64
	254	0.983	Identify proteins	Q8BQ47_202	CNPY4_202
	255	0.984	Metabolism related differential proteins	P10605_319	CTSB_319
	256	0.984	Metabolism related differential proteins	P10605_211	CTSB_211
	257	0.985	Identify proteins	P16045_43	LGALS1_43
	258	0.985	Identify proteins	P56959_421	FUS_421
	259	0.985	Identify proteins	P56959_426	FUS_426
	260	0.986	Identify proteins	Q8BSY0_631	ASPH_631
	261	0.987	Identify proteins	O09061_81	PSMB1_81
	262	0.987	Identify proteins	O09061_88	PSMB1_88
	263	0.987	Identify proteins	P05064_202	ALDOA_202
	264	0.987	Identify proteins	P05202_295	GOT2_295
	265	0.987	Identify proteins	Q61543_1067	GLG1_1067
	266	0.987	Identify proteins	Q8BH61_410	F13A1_410
	267	0.987	Identify proteins	Q9QUM9_78	PSMA6_78
	268	0.988	Identify proteins	P63087_140	PPP1CC_140
	269	0.989	Identify proteins	P97300_258	NPTN_258
	270	0.99	Identify proteins	Q8R180_35	ERO1A_35
	271	0.99	Identify proteins	Q8R180_46	ERO1A_46
	272	0.99	Identify proteins	Q8R180_37	ERO1A_37
	273	0.99	Identify proteins	Q8R180_48	ERO1A_48
	274	0.992	Identify proteins	O70370_178	CTSS_178
	275	0.992	Identify proteins	P06800_413	PTPRC_413
	276	0.992	Identify proteins	P10810_237	CD14_237
	277	0.992	Identify proteins	Q9CQM5_46	TXNDC17_46
	278	0.992	Identify proteins	Q9CQM5_43	TXNDC17_43
	279	0.994	Identify proteins	Q61830_391	MRC1_391
	280	0.995	Identify proteins	P40124_426	CAP1_426
	281	0.997	Identify proteins	O09159_472	MAN2B1_472
	282	0.997	Identify proteins	Q921G7_560	ETFDH_560
	283	0.998	Identify proteins	P11438_327	LAMP1_327
	284	0.999	Identify proteins	P54818_287	GALC_287
	285	1	Metabolism related differential proteins	Q91ZX7_2606	LRP1_2606
	286	1.001	Identify proteins	P04227_155	H2-AA_155
	287	1.001	Identify proteins	P99028_51	UQCRH_51
	288	1.002	Identify proteins	Q61543_287	GLG1_287
	289	1.002	Metabolism related differential proteins	Q61554_365	FBN1_365
	290	1.002	Metabolism related differential proteins	Q61554_377	FBN1_377
	291	1.003	Identify proteins	Q61549_612	ADGRE1_612
	292	1.003	Identify proteins	Q61549_626	ADGRE1_626
	293	1.003	Identify proteins	Q61549_624	ADGRE1_624
	294	1.003	Identify proteins	Q8BTM8_444	FLNA_444
	295	1.004	Identify proteins	O89023_364	TPP1_364
	296	1.004	Identify proteins	P05555_638	ITGAM_638
	297	1.004	Identify proteins	Q571E4_162	GALNS_162
	298	1.005	Identify proteins	Q8R180_387	ERO1A_387
	299	1.005	Identify proteins	Q8R180_390	ERO1A_390
	300	1.005	Identify proteins	Q9D1Q6_318	ERP44_318
	301	1.005	Identify proteins	Q9WU78_40	PDCD6IP_40
	302	1.006	Identify proteins	Q8BTM8_483	FLNA_483
	303	1.006	Identify proteins	Q8BTM8_478	FLNA_478
	304	1.008	Metabolism related differential proteins	Q91ZX7_2697	LRP1_2697
	305	1.008	Metabolism related differential proteins	Q91ZX7_2704	LRP1_2704
	306	1.009	Identify proteins	P16675_356	CTSA_356
	307	1.009	Identify proteins	P31996_286	CD68_286
	308	1.009	Identify proteins	P31996_283	CD68_283
	309	1.01	Identify proteins	Q6P5E4_1386	UGGT1_1386
	310	1.011	Metabolism related differential proteins	Q91ZX7_2742	LRP1_2742
	311	1.011	Metabolism related differential proteins	Q91ZX7_2735	LRP1_2735
	312	1.012	Identify proteins	Q8VDL4_415	ADPGK_415
	313	1.012	Identify proteins	Q9CXI5_148	MANF_148
	314	1.014	Identify proteins	P28293_186	CTSG_186
	315	1.015	Identify proteins	Q62192_337	CD180_337
	316	1.016	Identify proteins	Q61233_164	LCP1_164
	317	1.016	Identify proteins	Q9ESY9_159	IFI30_159
	318	1.016	Identify proteins	Q9ESY9_175	IFI30_175
	319	1.017	Identify proteins	Q8BYW9_187	EOGT_187
	320	1.019	Identify proteins	P51569_382	GLA_382
	321	1.019	Identify proteins	P51569_378	GLA_378
	322	1.019	Identify proteins	Q8VDD5_988	MYH9_988
	323	1.019	Metabolism related differential proteins	Q91ZX7_3621	LRP1_3621
	324	1.019	Metabolism related differential proteins	Q91ZX7_3614	LRP1_3614
	325	1.021	Metabolism related differential proteins	P08905_83	LYZ2_83
	326	1.021	Identify proteins	P17751_177	TPI1_177
	327	1.022	Identify proteins	Q61830_1262	MRC1_1262
	328	1.023	Identify proteins	O08807_54	PRDX4_54
	329	1.023	Identify proteins	P08249_89	MDH2_89
	330	1.023	Identify proteins	Q9QUM0_161	ITGA2B_161
	331	1.024	Identify proteins	O54782_288	MAN2B2_288
	332	1.025	Identify proteins	P01899_188	H2-D1_188
	333	1.026	Identify proteins	Q62192_365	CD180_365
	334	1.027	Identify proteins	P40124_415	CAP1_415
	335	1.028	Identify proteins	P97370_191	ATP1B3_191
	336	1.029	Identify proteins	Q62351_365	TFRC_365
	337	1.03	Identify proteins	P18242_327	CTSD_327
	338	1.03	Identify proteins	Q9ET22_348	DPP7_348
	339	1.03	Identify proteins	Q9ET22_342	DPP7_342
	340	1.031	Identify proteins	Q62230_532	SIGLEC1_532
	341	1.031	Identify proteins	Q8BG07_311	PLD4_311
	342	1.031	Identify proteins	Q9CRC0_51	VKORC1_51
	343	1.031	Identify proteins	Q9CRC0_43	VKORC1_43
	344	1.031	Identify proteins	Q9ET22_392	DPP7_392
	345	1.033	Identify proteins	Q61207_106	PSAP_106
	346	1.033	Identify proteins	Q61207_94	PSAP_94
	347	1.035	Identify proteins	Q61576_278	FKBP10_278
	348	1.035	Identify proteins	Q9WV54_291	ASAH1_291
	349	1.036	Metabolism related differential proteins	P97821_354	CTSC_354
	350	1.036	Identify proteins	Q9CWG1_133	GLIPR1_133
	351	1.037	Identify proteins	O09159_273	MAN2B1_273
	352	1.037	Identify proteins	O09159_268	MAN2B1_268
	353	1.037	Identify proteins	Q9R233_94	TAPBP_94
	354	1.038	Identify proteins	P20060_288	HEXB_288
	355	1.038	Identify proteins	Q61207_240	PSAP_240
	356	1.039	Identify proteins	Q3UH93_432	PLXND1_432
	357	1.039	Identify proteins	Q3UH93_409	PLXND1_409
	358	1.042	Identify proteins	Q8R4Y4_1282	STAB1_1282
	359	1.044	Identify proteins	P17751_117	TPI1_117
	360	1.044	Identify proteins	P35564_367	CANX_367
	361	1.044	Identify proteins	P35564_361	CANX_361
	362	1.044	Identify proteins	P97370_154	ATP1B3_154
	363	1.044	Identify proteins	P97370_144	ATP1B3_144
	364	1.044	Metabolism related differential proteins	P97821_136	CTSC_136
	365	1.046	Identify proteins	Q6R5N8_733	TLR13_733
	366	1.046	Identify proteins	Q6R5N8_735	TLR13_735
	367	1.049	Identify proteins	P14211_163	CALR_163
	368	1.05	Identify proteins	Q62230_1552	SIGLEC1_1552
	369	1.052	Identify proteins	Q9D1Q6_189	ERP44_189
	370	1.052	Identify proteins	Q9Z0J0_93	NPC2_93
	371	1.053	Identify proteins	P56391_54	COX6B1_54
	372	1.053	Identify proteins	P56528_279	CD38_279
	373	1.053	Identify proteins	Q7TMR0_231	PRCP_231
	374	1.053	Metabolism related differential proteins	Q9JJX6_227	P2RX4_227
	375	1.056	Metabolism related differential proteins	P29416_58	HEXA_58
	376	1.058	Identify proteins	P51569_202	GLA_202
	377	1.06	Identify proteins	P68373_315	TUBA1C_315
	378	1.06	Identify proteins	P68373_316	TUBA1C_316
	379	1.06	Metabolism related differential proteins	Q61554_2457	FBN1_2457
	380	1.06	Metabolism related differential proteins	Q61554_2461	FBN1_2461
	381	1.061	Metabolism related differential proteins	Q9WUU7_156	CTSZ_156
	382	1.062	Identify proteins	P62281_116	RPS11_116
	383	1.062	Identify proteins	Q9JL15_74	LGALS8_74
	384	1.062	Identify proteins	Q9JL15_77	LGALS8_77
	385	1.063	Identify proteins	Q8VCI0_490	PLBD1_490
	386	1.064	Identify proteins	P18242_288	CTSD_288
	387	1.064	Identify proteins	Q571E4_505	GALNS_505
	388	1.065	Identify proteins	O35744_372	CHIL3_372
	389	1.067	Identify proteins	P16675_251	CTSA_251
	390	1.067	Identify proteins	P16675_241	CTSA_241
	391	1.067	Metabolism related differential proteins	P97821_118	CTSC_118
	392	1.067	Identify proteins	Q9DBH5_241	LMAN2_241
	393	1.07	Identify proteins	Q9ET30_64	TM9SF3_64
	394	1.072	Identify proteins	P18760_139	CFL1_139
	395	1.072	Metabolism related differential proteins	P49935_320	CTSH_320
	396	1.072	Metabolism related differential proteins	P49935_325	CTSH_325
	397	1.073	Identify proteins	P24063_70	ITGAL_70
	398	1.074	Identify proteins	Q9ER38_93	TOR3A_93
	399	1.075	Metabolism related differential proteins	Q9JJX6_261	P2RX4_261
	400	1.076	Metabolism related differential proteins	Q9WUU7_299	CTSZ_299
	401	1.078	Identify proteins	O88531_152	PPT1_152
	402	1.078	Identify proteins	O88531_160	PPT1_160
	403	1.078	Identify proteins	Q60930_48	VDAC2_48
	404	1.079	Identify proteins	Q62230_1320	SIGLEC1_1320
	405	1.08	Identify proteins	Q9ESY9_129	IFI30_129
	406	1.083	Identify proteins	O09043_104	NAPSA_104
	407	1.083	Identify proteins	O09043_111	NAPSA_111
	408	1.083	Identify proteins	Q91Z98_372	CHIL4_372
	409	1.088	Identify proteins	P55002_142	MFAP2_142
	410	1.089	Identify proteins	O70370_335	CTSS_335
	411	1.089	Identify proteins	O70370_329	CTSS_329
	412	1.09	Identify proteins	P08249_93	MDH2_93
	413	1.09	Identify proteins	Q61739_86	ITGA6_86
	414	1.094	Identify proteins	P99024_354	TUBB5_354
	415	1.094	Identify proteins	Q07797_553	LGALS3BP_553
	416	1.096	Identify proteins	O08795_493	PRKCSH_493
	417	1.096	Identify proteins	O08795_505	PRKCSH_505
	418	1.097	Identify proteins	Q07113_807	IGF2R_807
	419	1.097	Metabolism related differential proteins	Q61554_639	FBN1_639
	420	1.097	Metabolism related differential proteins	Q61554_641	FBN1_641
	421	1.097	Identify proteins	Q8VDM6_488	HNRNPUL1_488
	422	1.099	Identify proteins	Q61878_192	PRG2_192
	423	1.099	Identify proteins	Q9JMH6_479	TXNRD1_479
	424	1.099	Identify proteins	Q9JMH6_497	TXNRD1_497
	425	1.099	Identify proteins	Q9JMH6_496	TXNRD1_496
	426	1.099	Identify proteins	Q9QWR8_158	NAGA_158
	427	1.101	Identify proteins	P99028_65	UQCRH_65
	428	1.103	Metabolism related differential proteins	P97821_447	CTSC_447
	429	1.103	Identify proteins	Q60870_14	REEP5_14
	430	1.104	Identify proteins	Q9Z0J0_99	NPC2_99
	431	1.106	Identify proteins	P51569_90	GLA_90
	432	1.106	Identify proteins	P51569_94	GLA_94
	433	1.107	Identify proteins	Q9CXE7_47	TMED5_47
	434	1.108	Identify proteins	Q8K0E8_306	FGB_306
	435	1.11	Identify proteins	P11276_446	FN1_446
	436	1.11	Identify proteins	Q60930_77	VDAC2_77
	437	1.114	Identify proteins	P00493_206	HPRT1_206
	438	1.115	Identify proteins	Q8R3Q0_115	SARAF_115
	439	1.117	Identify proteins	Q07797_103	LGALS3BP_103
	440	1.117	Identify proteins	Q07797_93	LGALS3BP_93
	441	1.119	Metabolism related differential proteins	Q61554_1472	FBN1_1472
	442	1.119	Metabolism related differential proteins	Q61554_1474	FBN1_1474
	443	1.122	Identify proteins	Q8R180_207	ERO1A_207
	444	1.122	Identify proteins	Q9Z0J0_42	NPC2_42
	445	1.122	Identify proteins	Q9Z0J0_47	NPC2_47
	446	1.123	Identify proteins	Q8K2B3_266	SDHA_266
	447	1.124	Identify proteins	Q791V5_296	MTCH2_296
	448	1.125	Identify proteins	Q60931_8	VDAC3_8
	449	1.125	Identify proteins	Q60931_2	VDAC3_2
	450	1.126	Identify proteins	P68373_347	TUBA1C_347
	451	1.126	Identify proteins	Q07797_201	LGALS3BP_201
	452	1.131	Identify proteins	Q62230_263	SIGLEC1_263
	453	1.133	Identify proteins	Q61878_198	PRG2_198
	454	1.133	Identify proteins	Q61878_202	PRG2_202
	455	1.134	Metabolism related differential proteins	P97821_320	CTSC_320
	456	1.136	Identify proteins	Q9R0P5_12	DSTN_12
	457	1.14	Identify proteins	B2RXS4_87	PLXNB2_87
	458	1.14	Identify proteins	B2RXS4_78	PLXNB2_78
	459	1.14	Identify proteins	P97426_133	EAR1_133
	460	1.142	Identify proteins	Q921T2_436	TOR1AIP1_436
	461	1.144	Identify proteins	Q8K0E8_213	FGB_213
	462	1.146	Identify proteins	Q61093_244	CYBB_244
	463	1.147	Identify proteins	Q7TMR0_392	PRCP_392
	464	1.151	Metabolism related differential proteins	Q61554_1350	FBN1_1350
	465	1.151	Metabolism related differential proteins	Q61554_1352	FBN1_1352
	466	1.156	Identify proteins	Q62192_607	CD180_607
	467	1.158	Metabolism related differential proteins	Q9JJX6_217	P2RX4_217
	468	1.16	Identify proteins	P62281_60	RPS11_60
	469	1.16	Identify proteins	Q9ET22_256	DPP7_256
	470	1.169	Identify proteins	O35290_134	EAR3_134
	471	1.169	Identify proteins	O70370_147	CTSS_147
	472	1.169	Identify proteins	O70370_144	CTSS_144
	473	1.17	Metabolism related differential proteins	Q61554_1793	FBN1_1793
	474	1.17	Metabolism related differential proteins	Q61554_1795	FBN1_1795
	475	1.171	Identify proteins	Q07797_49	LGALS3BP_49
	476	1.171	Identify proteins	Q07797_62	LGALS3BP_62
	477	1.172	Identify proteins	P63260_217	ACTG1_217
	478	1.172	Metabolism related differential proteins	Q61554_2720	FBN1_2720
	479	1.172	Metabolism related differential proteins	Q61554_2717	FBN1_2717
	480	1.179	Identify proteins	Q05685_30	FOLR2_30
	481	1.18	Identify proteins	Q9Z0J0_140	NPC2_140
	482	1.181	Identify proteins	O55222_8	ILK_8
	483	1.183	Identify proteins	O35290_119	EAR3_119
	484	1.187	Metabolism related differential proteins	P16858_245	GAPDH_245
	485	1.188	Identify proteins	Q9QWR8_42	NAGA_42
	486	1.188	Identify proteins	Q9QWR8_38	NAGA_38
	487	1.189	Identify proteins	Q91V08_80	CLEC2D_80
	488	1.19	Metabolism related differential proteins	Q9WUU7_172	CTSZ_172
	489	1.19	Metabolism related differential proteins	Q9WUU7_175	CTSZ_175
	490	1.192	Identify proteins	Q61233_42	LCP1_42
	491	1.194	Identify proteins	Q3UMW8_142	CLN5_142
	492	1.194	Identify proteins	Q3UMW8_148	CLN5_148
	493	1.194	Identify proteins	Q8VEB4_371	PLA2G15_371
	494	1.194	Identify proteins	Q8VEB4_355	PLA2G15_355
	495	1.198	Identify proteins	P26039_1661	TLN1_1661
	496	1.198	Identify proteins	P26039_1671	TLN1_1671
	497	1.199	Identify proteins	P97425_134	EAR2_134
	498	1.201	Metabolism related differential proteins	Q9EQU3_255	TLR9_255
	499	1.202	Metabolism related differential proteins	Q9WUU7_166	CTSZ_166
	500	1.203	Metabolism related differential proteins	P70665_513	SIAE_513
	501	1.215	Metabolism related differential proteins	Q61554_1635	FBN1_1635
	502	1.227	Metabolism related differential proteins	P28843_466	DPP4_466
	503	1.228	Metabolism related differential proteins	P27659_114	RPL3_114
	504	1.236	Identify proteins	B2RXS4_617	PLXNB2_617
	505	1.238	Metabolism related differential proteins	P17897_48	LYZ1_48
	506	1.24	Metabolism related differential proteins	Q61554_80	FBN1_80
	507	1.24	Metabolism related differential proteins	Q61554_85	FBN1_85
	508	1.24	Identify proteins	Q61830_1346	MRC1_1346
	509	1.24	Identify proteins	Q61830_1331	MRC1_1331
	510	1.244	Metabolism related differential proteins	P49935_170	CTSH_170
	511	1.244	Metabolism related differential proteins	P49935_179	CTSH_179
	512	1.244	Identify proteins	Q61233_336	LCP1_336
	513	1.25	Identify proteins	Q3U7R1_983	ESYT1_983
	514	1.251	Metabolism related differential proteins	P29416_521	HEXA_521
	515	1.263	Metabolism related differential proteins	P17047_149	LAMP2_149
	516	1.293	Metabolism related differential proteins	Q9QUH0_8	GLRX_8
	517	1.297	Metabolism related differential proteins	Q9JJX6_159	P2RX4_159
	518	1.297	Metabolism related differential proteins	Q9JJX6_165	P2RX4_165
	519	1.308	Identify proteins	P13597_239	ICAM1_239
	520	1.315	Metabolism related differential proteins	P10639_73	TXN_73
	521	1.317	Metabolism related differential proteins	P62717_22	RPL18A_22
	522	1.332	Metabolism related differential proteins	P68404_502	PRKCB_502
	523	1.335	Metabolism related differential proteins	P49935_136	CTSH_136
	524	1.335	Metabolism related differential proteins	P49935_139	CTSH_139
	525	1.347	Identify proteins	P05213_347	TUBA1B_347
	526	1.352	Metabolism related differential proteins	P08905_99	LYZ2_99
	527	1.352	Metabolism related differential proteins	P08905_95	LYZ2_95
	528	1.352	Metabolism related differential proteins	P08905_113	LYZ2_113
	529	1.36	Identify proteins	P63260_272	ACTG1_272
	530	1.36	Identify proteins	P63260_257	ACTG1_257
	531	1.394	Metabolism related differential proteins	P10605_108	CTSB_108
	532	1.394	Metabolism related differential proteins	P10605_105	CTSB_105
	533	1.4	Identify proteins	P01901_358	H2-K1_358
	534	1.401	Metabolism related differential proteins	Q9EQU3_1026	TLR9_1026
	535	1.405	Metabolism related differential proteins	P58252_41	EEF2_41
	536	1.44	Identify proteins	P20152_328	VIM_328
	537	1.449	Metabolism related differential proteins	O89017_221	LGMN_221
	538	1.492	Identify proteins	P40124_29	CAP1_29
	539	1.508	Metabolism related differential proteins	P35550_105	FBL_105
	540	1.523	Special proteins	Q05816_127	FABP5_127
	541	1.523	Special proteins	Q05816_120	FABP5_120
	542	1.578	Metabolism related differential proteins	O89017_52	LGMN_52
	543	1.642	Metabolism related differential proteins	P97821_254	CTSC_254
	544	1.642	Metabolism related differential proteins	P97821_257	CTSC_257
	545	1.768	Metabolism related differential proteins	P27005_42	S100A8_42
	546	1.785	Metabolism related differential proteins	P16858_154	GAPDH_154
	547	1.785	Metabolism related differential proteins	P16858_150	GAPDH_150
	548	2.061	Metabolism related differential proteins	Q9WUU7_94	CTSZ_94
	549	2.061	Metabolism related differential proteins	Q9WUU7_91	CTSZ_91
	550	2.403	Metabolism related differential proteins	Q7TQI3_91	OTUB1_91
	551	2.842	Metabolism related differential proteins	P17225_250	PTBP1_250
	552	2.842	Metabolism related differential proteins	P17225_249	PTBP1_249

## Sheet: Fig.4
	Fig. 4a																							Fig. 4f
	FABP1	FABP2	FABP3	FABP4	FABP5	FABP6	FABP7	FABP9	FABP12	PMP2		Tukey's multiple comparisons test	Mean Diff.	95.00% CI of diff.	Significant?	Summary	Adjusted P Value
	2.43436e-06		0.005831	0.002086	0.99794		0.000122		1.98e-06	2.46e-06		FABP1 vs. FABP3	-0.005979	-0.06632 to 0.05436	No	ns	0.9998	A-C
	1.46807e-06		0.006081	0.00207	0.9438		0.000132		1.67e-06	2.25e-06		FABP1 vs. FABP4	-0.002133	-0.06247 to 0.05820	No	ns	>0.9999	A-D
	1.65855e-06		0.006031	0.002249	1.05826		0.000156		1.4e-06	2.54e-06		FABP1 vs. FABP5	-1	-1.060 to -0.9397	Yes	****	<0.0001	A-E
												FABP1 vs. FABP7	-0.0001348	-0.06047 to 0.06020	No	ns	>0.9999	A-G
												FABP1 vs. FABP12	1.703e-07	-0.06034 to 0.06034	No	ns	>0.9999	A-I
												FABP1 vs. PMP2	-5.63e-07	-0.06034 to 0.06034	No	ns	>0.9999	A-J
												FABP3 vs. FABP4	0.003846	-0.05649 to 0.06418	No	ns	>0.9999	C-D
												FABP3 vs. FABP5	-0.994	-1.054 to -0.9337	Yes	****	<0.0001	C-E
												FABP3 vs. FABP7	0.005844	-0.05449 to 0.06618	No	ns	0.9999	C-G
												FABP3 vs. FABP12	0.005979	-0.05436 to 0.06632	No	ns	0.9998	C-I
												FABP3 vs. PMP2	0.005979	-0.05436 to 0.06631	No	ns	0.9998	C-J
												FABP4 vs. FABP5	-0.9979	-1.058 to -0.9375	Yes	****	<0.0001	D-E
												FABP4 vs. FABP7	0.001998	-0.05834 to 0.06233	No	ns	>0.9999	D-G
												FABP4 vs. FABP12	0.002133	-0.05820 to 0.06247	No	ns	>0.9999	D-I
												FABP4 vs. PMP2	0.002133	-0.05820 to 0.06247	No	ns	>0.9999	D-J
												FABP5 vs. FABP7	0.9999	0.9395 to 1.060	Yes	****	<0.0001	E-G
												FABP5 vs. FABP12	1	0.9397 to 1.060	Yes	****	<0.0001	E-I
												FABP5 vs. PMP2	1	0.9397 to 1.060	Yes	****	<0.0001	E-J
												FABP7 vs. FABP12	0.000135	-0.06020 to 0.06047	No	ns	>0.9999	G-I
												FABP7 vs. PMP2	0.0001343	-0.06020 to 0.06047	No	ns	>0.9999	G-J
												FABP12 vs. PMP2	-7.333e-07	-0.06034 to 0.06034	No	ns	>0.9999	I-J
	Fig. 4b									Fig. 4d
										0	6	12	24		Tukey's multiple comparisons test	Mean Diff.	95.00% CI of diff.	Significant?	Summary	Adjusted P Value
										0.921956	0.977069	0.981218	0.814902		0 vs. 6	-0.004475	-0.2437 to 0.2348	No	ns	>0.9999	A-B
										1.00871	1.01706	0.860043	1.05127		0 vs. 12	0.06019	-0.1791 to 0.2995	No	ns	0.8501	A-C
										1.06934	1.0193	0.978167	1.09464		0 vs. 24	0.01306	-0.2262 to 0.2523	No	ns	0.9979	A-D
															6 vs. 12	0.06467	-0.1746 to 0.3039	No	ns	0.8222	B-C
															6 vs. 24	0.01754	-0.2217 to 0.2568	No	ns	0.9951	B-D
															12 vs. 24	-0.04713	-0.2864 to 0.1921	No	ns	0.9192	C-D
										Fig. 4e
	Fig. 4c
																				Fig. 4g
	Fig. 4i
																				Fig. 4h
								Fig. 4j

## Sheet: Fig.5
	Fig. 5a						Fig. 5b						Fig. 5c						Fig. 5e
																			ctr	Grx1 KO	ctr H2O2	Grx1 KO H2O2		Tukey's multiple comparisons test	Mean Diff.	95.00% CI of diff.	Significant?	Summary	Adjusted P Value
																			0.599691	0.330627	0.579052	2.16573		ctr vs. Grx1 KO	-0.02465	-0.2910 to 0.2417	No	ns	0.9945	A-B
																			0.364869	0.353314	0.766858	1.35158		ctr vs. ctr H2O2	-0.3099	-0.5763 to -0.04355	Yes	*	0.0172	A-C
																			0.307032	0.376648	0.59586	1.152		ctr vs. Grx1 KO H2O2	-1.104	-1.371 to -0.8379	Yes	****	<0.0001	A-D
																			0.213941	0.29161	0.622865	1.03476		Grx1 KO vs. ctr H2O2	-0.2853	-0.5517 to -0.01891	Yes	*	0.0319	B-C
																			0.298701	0.657792	0.614916	1.68515		Grx1 KO vs. Grx1 KO H2O2	-1.08	-1.346 to -0.8132	Yes	****	<0.0001	B-D
																			0.368458	0.470803	0.476646	1.49356		ctr H2O2 vs. Grx1 KO H2O2	-0.7943	-1.061 to -0.5280	Yes	****	<0.0001	C-D
																			0.503488	0.306398	0.563936	1.10996
																			0.495337	0.574625	0.636271	1.83867
																			0.262781	0.363873	1.01968	1.32196
																			0.388687	0.323774	1.02618	1.69224
	Fig. 5f											Fig. 5g												Fig. 5h
	Fig. 5i														Fig. 5j
	Ilb														Ilb
	Ctr	Grx1 KO	Ctr+LPS	Grx1 KO+LPS		Tukey's multiple comparisons test	Mean Diff.	95.00% CI of diff.	Significant?	Summary	Adjusted P Value				ctr	BMS 309403	LPS	BMS 309403+LPS		Tukey's multiple comparisons test	Mean Diff.	95.00% CI of diff.	Significant?	Summary	Adjusted P Value
	0.98138	0.552575	1918.28	451.089		Ctr vs. Grx1 KO	0.4451	-908.7 to 909.6	No	ns	>0.9999	A-B			0.692705	5.73299	3769.22	16142.7		ctr vs. BMS 309403	-4.744	-995.2 to 985.7	No	ns	>0.9999	A-B
	1.06739	0.564254	2306.83	459.431		Ctr vs. Ctr+LPS	-1726	-2635 to -816.9	Yes	**	0.0013	A-C			1.24212	5.77111	3733.07	14892.8		ctr vs. LPS	-3696	-4686 to -2705	Yes	****	<0.0001	A-C
	0.951232	0.547947	956.148	473.886		Ctr vs. Grx1 KO+LPS	-460.5	-1370 to 448.7	No	ns	0.4194	A-D			1.06518	5.72789	3587.82	14794.9		ctr vs. BMS 309403+LPS	-15276	-16266 to -14285	Yes	****	<0.0001	A-D
						Grx1 KO vs. Ctr+LPS	-1727	-2636 to -817.3	Yes	**	0.0013	B-C								BMS 309403 vs. LPS	-3691	-4681 to -2700	Yes	****	<0.0001	B-C
						Grx1 KO vs. Grx1 KO+LPS	-460.9	-1370 to 448.3	No	ns	0.4186	B-D								BMS 309403 vs. BMS 309403+LPS	-15271	-16262 to -14281	Yes	****	<0.0001	B-D
						Ctr+LPS vs. Grx1 KO+LPS	1266	356.4 to 2175	Yes	**	0.0091	C-D								LPS vs. BMS 309403+LPS	-11580	-12571 to -10590	Yes	****	<0.0001	C-D
	Il6														Il6
	Ctr	Grx1 KO	Ctr+LPS	Grx1 KO+LPS		Tukey's multiple comparisons test	Mean Diff.	95.00% CI of diff.	Significant?	Summary	Adjusted P Value				ctr	BMS 309403	LPS	BMS 309403+LPS		Tukey's multiple comparisons test	Mean Diff.	95.00% CI of diff.	Significant?	Summary	Adjusted P Value
	0.887332	1.14543	1318.53	607.654		Ctr vs. Grx1 KO	-0.1316	-62.26 to 62.00	No	ns	>0.9999	A-B			1.26406	1532.17	69.4451	6229.88		ctr vs. BMS 309403	-1523	-1853 to -1193	Yes	****	<0.0001	A-B
	1.07433	1.0924	1347.51	629.834		Ctr vs. Ctr+LPS	-1317	-1379 to -1255	Yes	****	<0.0001	A-C			0.807317	1446.59	71.4133	5859.16		ctr vs. LPS	-69.35	-399.3 to 260.6	No	ns	0.9044	A-C
	1.03834	1.15701	1286.95	558.293		Ctr vs. Grx1 KO+LPS	-597.6	-659.7 to -535.5	Yes	****	<0.0001	A-D			0.928625	1594.2	70.1822	6311.89		ctr vs. BMS 309403+LPS	-6133	-6463 to -5803	Yes	****	<0.0001	A-D
						Grx1 KO vs. Ctr+LPS	-1317	-1379 to -1254	Yes	****	<0.0001	B-C								BMS 309403 vs. LPS	1454	1124 to 1784	Yes	****	<0.0001	B-C
						Grx1 KO vs. Grx1 KO+LPS	-597.5	-659.6 to -535.3	Yes	****	<0.0001	B-D								BMS 309403 vs. BMS 309403+LPS	-4609	-4939 to -4279	Yes	****	<0.0001	B-D
						Ctr+LPS vs. Grx1 KO+LPS	719.1	656.9 to 781.2	Yes	****	<0.0001	C-D								LPS vs. BMS 309403+LPS	-6063	-6393 to -5733	Yes	****	<0.0001	C-D
	Tnfa														Tnfa
	Ctr	Grx1 KO	Ctr+LPS	Grx1 KO+LPS		Tukey's multiple comparisons test	Mean Diff.	95.00% CI of diff.	Significant?	Summary	Adjusted P Value				ctr	BMS 309403	LPS	BMS 309403+LPS		Tukey's multiple comparisons test	Mean Diff.	95.00% CI of diff.	Significant?	Summary	Adjusted P Value
	0.933863	0.69311	66.8842	39.6477		Ctr vs. Grx1 KO	0.2871	-7.012 to 7.586	No	ns	0.9992	A-B			1.08959	8.49166	45.549	192.248		ctr vs. BMS 309403	-7.867	-19.40 to 3.669	No	ns	0.2072	A-B
	1.04811	0.71674	73.601	46.6894		Ctr vs. Ctr+LPS	-69.21	-76.51 to -61.91	Yes	****	<0.0001	A-C			0.937717	9.33036	43.3543	203.658		ctr vs. LPS	-43.8	-55.33 to -32.26	Yes	****	<0.0001	A-C
	1.01802	0.728787	70.1427	47.9087		Ctr vs. Grx1 KO+LPS	-43.75	-51.05 to -36.45	Yes	****	<0.0001	A-D			0.972691	8.78016	45.4899	186.521		ctr vs. BMS 309403+LPS	-193.1	-204.7 to -181.6	Yes	****	<0.0001	A-D
						Grx1 KO vs. Ctr+LPS	-69.5	-76.80 to -62.20	Yes	****	<0.0001	B-C								BMS 309403 vs. LPS	-35.93	-47.47 to -24.39	Yes	****	<0.0001	B-C
						Grx1 KO vs. Grx1 KO+LPS	-44.04	-51.33 to -36.74	Yes	****	<0.0001	B-D								BMS 309403 vs. BMS 309403+LPS	-185.3	-196.8 to -173.7	Yes	****	<0.0001	B-D
						Ctr+LPS vs. Grx1 KO+LPS	25.46	18.16 to 32.76	Yes	****	<0.0001	C-D								LPS vs. BMS 309403+LPS	-149.3	-160.9 to -137.8	Yes	****	<0.0001	C-D
	Fig. 5k
	LPS	-	-	+	+	+	+
	FABP5 inhibitor	-	-	-	-	+	+
	Ilb
		1.18272	1.53269	6528.51	3026.98	21390.4	22464.9		Tukey's multiple comparisons test	Mean Diff.	95.00% CI of diff.	Significant?	Summary	Adjusted P Value
		0.991039	1.75499	6834.38	2956.37	24699	23876.5		Column A vs. Column B	-0.5752	-4431 to 4430	No	ns	>0.9999	A-B
		0.826238	1.43783	5832.95	3529.86	20698.3	17632.1		Column A vs. Column C	-6398	-10828 to -1967	Yes	**	0.0041	A-C
									Column A vs. Column D	-3170	-7600 to 1260	No	ns	0.2288	A-D
									Column A vs. Column E	-22262	-26692 to -17831	Yes	****	<0.0001	A-E
									Column A vs. Column F	-21323	-25754 to -16893	Yes	****	<0.0001	A-F
									Column B vs. Column C	-6397	-10827 to -1967	Yes	**	0.0041	B-C
									Column B vs. Column D	-3169	-7600 to 1261	No	ns	0.229	B-D
									Column B vs. Column E	-22261	-26691 to -17831	Yes	****	<0.0001	B-E
									Column B vs. Column F	-21323	-25753 to -16893	Yes	****	<0.0001	B-F
									Column C vs. Column D	3228	-1203 to 7658	No	ns	0.2147	C-D
									Column C vs. Column E	-15864	-20294 to -11434	Yes	****	<0.0001	C-E
									Column C vs. Column F	-14926	-19356 to -10496	Yes	****	<0.0001	C-F
									Column D vs. Column E	-19092	-23522 to -14661	Yes	****	<0.0001	D-E
									Column D vs. Column F	-18153	-22584 to -13723	Yes	****	<0.0001	D-F
									Column E vs. Column F	938.1	-3492 to 5368	No	ns	0.9769	E-F
	Il6
		0.930778	2.48184	6716.83	4899.54	10496.2	7993.57		Tukey's multiple comparisons test	Mean Diff.	95.00% CI of diff.	Significant?	Summary	Adjusted P Value
		0.837014	2.91404	7380.08	6102.15	11511.2	9759.28		Column A vs. Column B	-1.672	-1525 to 1522	No	ns	>0.9999	A-B
		1.06922	2.45649	7576.27	5675.45	11334.7	9658.77		Column A vs. Column C	-7223	-8747 to -5700	Yes	****	<0.0001	A-C
									Column A vs. Column D	-5558	-7082 to -4034	Yes	****	<0.0001	A-D
									Column A vs. Column E	-11113	-12637 to -9589	Yes	****	<0.0001	A-E
									Column A vs. Column F	-9136	-10660 to -7613	Yes	****	<0.0001	A-F
									Column B vs. Column C	-7222	-8746 to -5698	Yes	****	<0.0001	B-C
									Column B vs. Column D	-5556	-7080 to -4033	Yes	****	<0.0001	B-D
									Column B vs. Column E	-11111	-12635 to -9588	Yes	****	<0.0001	B-E
									Column B vs. Column F	-9135	-10658 to -7611	Yes	****	<0.0001	B-F
									Column C vs. Column D	1665	141.6 to 3189	Yes	*	0.0296	C-D
									Column C vs. Column E	-3890	-5413 to -2366	Yes	****	<0.0001	C-E
									Column C vs. Column F	-1913	-3437 to -389.1	Yes	*	0.0118	C-F
									Column D vs. Column E	-5555	-7079 to -4031	Yes	****	<0.0001	D-E
									Column D vs. Column F	-3578	-5102 to -2054	Yes	****	<0.0001	D-F
									Column E vs. Column F	1977	453.1 to 3501	Yes	**	0.0093	E-F
	Tnfa
		0.895042	1.38204	72.0948	51.3816	87.0429	100.001		Tukey's multiple comparisons test	Mean Diff.	95.00% CI of diff.	Significant?	Summary	Adjusted P Value
		1.03246	1.21425	77.0836	55.6275	91.2647	89.2653		Column A vs. Column B	-0.2317	-17.58 to 17.11	No	ns	>0.9999	A-B
		1.0725	1.09876	63.2517	44.3793	108.315	97.5973		Column A vs. Column C	-69.81	-87.15 to -52.47	Yes	****	<0.0001	A-C
									Column A vs. Column D	-49.46	-66.81 to -32.12	Yes	****	<0.0001	A-D
									Column A vs. Column E	-94.54	-111.9 to -77.20	Yes	****	<0.0001	A-E
									Column A vs. Column F	-94.62	-112.0 to -77.28	Yes	****	<0.0001	A-F
									Column B vs. Column C	-69.58	-86.92 to -52.23	Yes	****	<0.0001	B-C
									Column B vs. Column D	-49.23	-66.57 to -31.89	Yes	****	<0.0001	B-D
									Column B vs. Column E	-94.31	-111.7 to -76.97	Yes	****	<0.0001	B-E
									Column B vs. Column F	-94.39	-111.7 to -77.05	Yes	****	<0.0001	B-F
									Column C vs. Column D	20.35	3.004 to 37.69	Yes	*	0.0187	C-D
									Column C vs. Column E	-24.73	-42.07 to -7.387	Yes	**	0.0046	C-E
									Column C vs. Column F	-24.81	-42.15 to -7.468	Yes	**	0.0044	C-F
									Column D vs. Column E	-45.08	-62.42 to -27.73	Yes	****	<0.0001	D-E
									Column D vs. Column F	-45.16	-62.50 to -27.81	Yes	****	<0.0001	D-F
									Column E vs. Column F	-0.08025	-17.42 to 17.26	No	ns	>0.9999	E-F

## Sheet: Fig.6
	Fig. 6d										Fig. 6h							Fig. 6i

## Sheet: Fig.7
	Fig. 7d															Fig. 7e
	Il1b															Il1b
	FABP5	WT	C127S	WT	C127S		Tukey's multiple comparisons test	Mean Diff.	95.00% CI of diff.	Significant?	Summary	Adjusted P Value					ctr+FABP5 WT	ctr+FABP5 WT	ctr+FABP5 C127S	Grx1 KO+FABP5 WT	Grx1 KO+FABP5 C127S		Tukey's multiple comparisons test	Mean Diff.	95.00% CI of diff.	Significant?	Summary	Adjusted P Value
	LPS	-	-	+	+		Column A vs. Column B	-0.8746	-50.55 to 48.80	No	ns	>0.9999	A-B			LPS	-	+	+	+	+		Column A vs. Column B	-1236	-1301 to -1172	Yes	****	<0.0001	A-B
		1.01819	1.64479	1231.11	1461.26		Column A vs. Column C	-1237	-1286 to -1187	Yes	****	<0.0001	A-C				1.04636	1231.11	1536.14	1003.83	1439.74		Column A vs. Column C	-1489	-1553 to -1424	Yes	****	<0.0001	A-C
		0.877217	2.31502	1243.77	1536.14		Column A vs. Column D	-1498	-1548 to -1449	Yes	****	<0.0001	A-D				0.949824	1243.77	1461.26	1016.68	1404.17		Column A vs. Column D	-1025	-1090 to -960.6	Yes	****	<0.0001	A-D
		1.10459	1.66405	1237.93	1500.94		Column B vs. Column C	-1236	-1285 to -1186	Yes	****	<0.0001	B-C				1.00381	1236.97	1471.91	1058.05	1438.06		Column A vs. Column E	-1426	-1491 to -1362	Yes	****	<0.0001	A-E
							Column B vs. Column D	-1498	-1547 to -1448	Yes	****	<0.0001	B-D										Column B vs. Column C	-252.5	-317.0 to -187.9	Yes	****	<0.0001	B-C
							Column C vs. Column D	-261.8	-311.5 to -212.2	Yes	****	<0.0001	C-D										Column B vs. Column D	211.1	146.5 to 275.7	Yes	****	<0.0001	B-D
	Il6																						Column B vs. Column E	-190	-254.6 to -125.5	Yes	****	<0.0001	B-E
	FABP5	WT	C127S	WT	C127S		Tukey's multiple comparisons test	Mean Diff.	95.00% CI of diff.	Significant?	Summary	Adjusted P Value											Column C vs. Column D	463.6	399.0 to 528.2	Yes	****	<0.0001	C-D
	LPS	-	-	+	+		Column A vs. Column B	-1.545	-47.88 to 44.79	No	ns	0.9995	A-B										Column C vs. Column E	62.45	-2.117 to 127.0	No	ns	0.0591	C-E
		0.829572	2.85428	643.275	760.689		Column A vs. Column C	-653	-699.4 to -606.7	Yes	****	<0.0001	A-C										Column D vs. Column E	-401.1	-465.7 to -336.6	Yes	****	<0.0001	D-E
		1.02608	2.38831	666.7	693.922		Column A vs. Column D	-725.6	-771.9 to -679.3	Yes	****	<0.0001	A-D			Il6
		1.14435	2.39267	652.138	725.198		Column B vs. Column C	-651.5	-697.8 to -605.2	Yes	****	<0.0001	B-C				ctr+FABP5 WT	ctr+FABP5 WT	ctr+FABP5 C127S	Grx1 KO+FABP5 WT	Grx1 KO+FABP5 C127S		Tukey's multiple comparisons test	Mean Diff.	95.00% CI of diff.	Significant?	Summary	Adjusted P Value
							Column B vs. Column D	-724.1	-770.4 to -677.7	Yes	****	<0.0001	B-D			LPS	-	+	+	+	+		Column A vs. Column B	-45.27	-52.86 to -37.69	Yes	****	<0.0001	A-B
							Column C vs. Column D	-72.57	-118.9 to -26.23	Yes	**	0.0045	C-D				0.829572	44.9931	90.5481	20.3072	73.9535		Column A vs. Column C	-86.2	-93.79 to -78.62	Yes	****	<0.0001	A-C
	Tnfa																1.02608	50.065	83.8735	25.1679	68.4793		Column A vs. Column D	-22.65	-30.24 to -15.07	Yes	****	<0.0001	A-D
	FABP5	WT	C127S	WT	C127S		Tukey's multiple comparisons test	Mean Diff.	95.00% CI of diff.	Significant?	Summary	Adjusted P Value					1.14435	43.7668	87.1879	25.4775	73.4281		Column A vs. Column E	-70.95	-78.54 to -63.37	Yes	****	<0.0001	A-E
	LPS	-	-	+	+		Column A vs. Column B	-0.4065	-0.6378 to -0.1752	Yes	**	0.0022	A-B										Column B vs. Column C	-40.93	-48.51 to -33.34	Yes	****	<0.0001	B-C
		1.04702	1.51473	3.04378	5.03828		Column A vs. Column C	-2.042	-2.273 to -1.811	Yes	****	<0.0001	A-C										Column B vs. Column D	22.62	15.04 to 30.21	Yes	****	<0.0001	B-D
		1.03007	1.2882	2.94614	4.89855		Column A vs. Column D	-3.967	-4.198 to -3.736	Yes	****	<0.0001	A-D										Column B vs. Column E	-25.68	-33.26 to -18.09	Yes	****	<0.0001	B-E
		0.922915	1.41647	3.13567	4.96452		Column B vs. Column C	-1.635	-1.867 to -1.404	Yes	****	<0.0001	B-C										Column C vs. Column D	63.55	55.97 to 71.14	Yes	****	<0.0001	C-D
							Column B vs. Column D	-3.561	-3.792 to -3.329	Yes	****	<0.0001	B-D										Column C vs. Column E	15.25	7.664 to 22.84	Yes	***	0.0004	C-E
							Column C vs. Column D	-1.925	-2.157 to -1.694	Yes	****	<0.0001	C-D										Column D vs. Column E	-48.3	-55.89 to -40.72	Yes	****	<0.0001	D-E
																Tnfa
																	ctr+FABP5 WT	ctr+FABP5 WT	ctr+FABP5 C127S	Grx1 KO+FABP5 WT	Grx1 KO+FABP5 C127S		Tukey's multiple comparisons test	Mean Diff.	95.00% CI of diff.	Significant?	Summary	Adjusted P Value
	Fig. 7g															LPS	-	+	+	+	+		Column A vs. Column B	-6.355	-7.279 to -5.431	Yes	****	<0.0001	A-B
	FABP5 f/f+PBS	FABP5 f/f LysM cre+PBS	FABP5 f/f+LPS	FABP5 f/f LysM cre+LPS													1.04702	7.47835	8.43382	5.63962	7.34841		Column A vs. Column C	-7.529	-8.453 to -6.605	Yes	****	<0.0001	A-C
	12	14	94	156.5		Tukey's multiple comparisons test	Mean Diff.	95.00% CI of diff.	Significant?	Summary	Adjusted P Value						1.03007	7.31908	8.52544	6.66549	8.37386		Column A vs. Column D	-5.175	-6.099 to -4.251	Yes	****	<0.0001	A-D
	10.5	17	68	134		Column A vs. Column B	-4.875	-44.75 to 35.00	No	ns	0.986	A-B					0.922915	7.26702	8.62879	6.22113	7.52556		Column A vs. Column E	-6.749	-7.673 to -5.825	Yes	****	<0.0001	A-E
	15.5	19.5	68	201		Column A vs. Column C	-77.61	-111.5 to -43.72	Yes	****	<0.0001	A-C											Column B vs. Column C	-1.175	-2.099 to -0.2505	Yes	*	0.0126	B-C
	10	17	85	154		Column A vs. Column D	-138.8	-173.3 to -104.3	Yes	****	<0.0001	A-D											Column B vs. Column D	1.179	0.2553 to 2.103	Yes	*	0.0123	B-D
			106.5	188.5		Column B vs. Column C	-72.74	-106.6 to -38.85	Yes	****	<0.0001	B-C											Column B vs. Column E	-0.3945	-1.319 to 0.5296	No	ns	0.6384	B-E
			89	120.5		Column B vs. Column D	-133.9	-168.5 to -99.40	Yes	****	<0.0001	B-D											Column C vs. Column D	2.354	1.430 to 3.278	Yes	****	<0.0001	C-D
			110	112.5		Column C vs. Column D	-61.2	-88.60 to -33.80	Yes	****	<0.0001	C-D											Column C vs. Column E	0.7801	-0.1440 to 1.704	No	ns	0.11	C-E
			86.5	139.5																			Column D vs. Column E	-1.574	-2.498 to -0.6498	Yes	**	0.0016	D-E
			99.5

## Sheet: Fig.8
	Fig. 8a								Fig. 8b															Fig. 8d
									H2O2	-	+	-	+		Tukey's multiple comparisons test	Mean Diff.	95.00% CI of diff.	Significant?	Summary	Adjusted P Value				ADRP
									GW0742	-	-	+	+		Column A vs. Column B	-0.5452	-0.7711 to -0.3193	Yes	***	0.0003	A-B			ctr	H2O2	IgG		Tukey's multiple comparisons test	Mean Diff.	95.00% CI of diff.	Significant?	Summary	Adjusted P Value
										1.13465	1.44944	1.93614	2.30602		Column A vs. Column C	-0.9257	-1.152 to -0.6998	Yes	****	<0.0001	A-C			1.48135	2.54419	0.001158		ctr vs. H2O2	-1.015	-1.457 to -0.5720	Yes	**	0.001	A-B
										0.937175	1.53643	1.99441	2.26951		Column A vs. Column D	-1.278	-1.504 to -1.052	Yes	****	<0.0001	A-D			1.21878	2.29899	0.000581		ctr vs. IgG	1.28	0.8374 to 1.723	Yes	***	0.0003	A-C
										0.928171	1.64969	1.8466	2.25844		Column B vs. Column C	-0.3805	-0.6065 to -0.1546	Yes	**	0.0029	B-C			1.14413	2.04505	0.002246		H2O2 vs. IgG	2.295	1.852 to 2.737	Yes	****	<0.0001	B-C
															Column B vs. Column D	-0.7328	-0.9587 to -0.5069	Yes	****	<0.0001	B-D			FIAF
															Column C vs. Column D	-0.3523	-0.5782 to -0.1263	Yes	**	0.0047	C-D			ctr	H2O2	IgG		Tukey's multiple comparisons test	Mean Diff.	95.00% CI of diff.	Significant?	Summary	Adjusted P Value
																								0.763072	1.17555	0.009993		ctr vs. H2O2	-0.5616	-0.7002 to -0.4230	Yes	****	<0.0001	A-B
																								0.669557	1.32788	0.018031		ctr vs. IgG	0.6956	0.5570 to 0.8342	Yes	****	<0.0001	A-C
									Fig. 8c															0.691312	1.30539	0.00913		H2O2 vs. IgG	1.257	1.119 to 1.396	Yes	****	<0.0001	B-C
									H2O2	-	-	+	+	-	-	+	+
									GW0742	-	-	-	-	+	+	+	+
									FABP5	WT	C127S	WT	C127S	WT	C127S	WT	C127S			Fig. 8e
										0.948141	0.529422	0.87947	0.60261	1.48706	0.88752	2.16618	0.861821			Adrp							Tukey's multiple comparisons test	Mean Diff.	95.00% CI of diff.	Significant?	Summary	Adjusted P Value
										1.05186	0.630484	1.039	0.65656	1.53653	0.80716	2.26423	1.15353			BMS309403	-	+	-	-	+		Column A vs. Column B	0.3029	-0.1521 to 0.7579	No	ns	0.2578	A-B
										1.00001	0.579984	0.961845	0.63012	1.50001	0.845209	2.21954	1.00801			GW0742	-	-	-	+	+		Column A vs. Column C	-0.01429	-0.4693 to 0.4407	No	ns	>0.9999	A-C
																				H2O2	-	-	+	-	-		Column A vs. Column D	-1.802	-2.257 to -1.347	Yes	****	<0.0001	A-D
										Tukey's multiple comparisons test	Mean Diff.	95.00% CI of diff.	Significant?	Summary	Adjusted P Value						0.958437	0.75584	1.17474	2.91142	2.27592		Column A vs. Column E	-0.9634	-1.418 to -0.5084	Yes	***	0.0003	A-E
										Column A vs. Column B	0.42	0.2245 to 0.6156	Yes	****	<0.0001	A-B					0.992032	0.720775	1.02113	2.81412	1.95603		Column B vs. Column C	-0.3171	-0.7722 to 0.1379	No	ns	0.2235	B-C
										Column A vs. Column C	0.0399	-0.1557 to 0.2355	No	ns	0.9955	A-C					1.04953	0.614821	0.847009	2.67958	1.65831		Column B vs. Column D	-2.105	-2.560 to -1.650	Yes	****	<0.0001	B-D
										Column A vs. Column D	0.3702	0.1747 to 0.5658	Yes	***	0.0001	A-D											Column B vs. Column E	-1.266	-1.721 to -0.8113	Yes	****	<0.0001	B-E
										Column A vs. Column E	-0.5079	-0.7034 to -0.3123	Yes	****	<0.0001	A-E											Column C vs. Column D	-1.787	-2.242 to -1.332	Yes	****	<0.0001	C-D
										Column A vs. Column F	0.1534	-0.04220 to 0.3489	No	ns	0.1872	A-F											Column C vs. Column E	-0.9491	-1.404 to -0.4941	Yes	***	0.0003	C-E
										Column A vs. Column G	-1.217	-1.412 to -1.021	Yes	****	<0.0001	A-G											Column D vs. Column E	0.8383	0.3833 to 1.293	Yes	***	0.0009	D-E
										Column A vs. Column H	-0.007784	-0.2034 to 0.1878	No	ns	>0.9999	A-H				Fiaf
										Column B vs. Column C	-0.3801	-0.5757 to -0.1846	Yes	***	0.0001	B-C				BMS309403	-	+	-	-	+		Tukey's multiple comparisons test	Mean Diff.	95.00% CI of diff.	Significant?	Summary	Adjusted P Value
										Column B vs. Column D	-0.0498	-0.2454 to 0.1458	No	ns	0.9837	B-D				GW0742	-	-	-	+	+		Column A vs. Column B	-0.02086	-0.3317 to 0.2899	No	ns	0.9994	A-B
										Column B vs. Column E	-0.9279	-1.123 to -0.7323	Yes	****	<0.0001	B-E				H2O2	-	-	+	-	-		Column A vs. Column C	-0.2416	-0.5524 to 0.06923	No	ns	0.1529	A-C
										Column B vs. Column F	-0.2667	-0.4622 to -0.07109	Yes	**	0.0044	B-F					0.888068	0.951529	1.12657	1.6081	0.940314		Column A vs. Column D	-0.5647	-0.8755 to -0.2539	Yes	***	0.001	A-D
	Fig. 8f									Column B vs. Column G	-1.637	-1.832 to -1.441	Yes	****	<0.0001	B-G					1.02108	1.09003	1.27801	1.524	0.843537		Column A vs. Column E	-0.002985	-0.3138 to 0.3078	No	ns	>0.9999	A-E
										Column B vs. Column H	-0.4278	-0.6234 to -0.2322	Yes	****	<0.0001	B-H					1.09085	1.02104	1.32017	1.56195	1.22511		Column B vs. Column C	-0.2207	-0.5315 to 0.09009	No	ns	0.2103	B-C
										Column C vs. Column D	0.3303	0.1348 to 0.5259	Yes	***	0.0005	C-D											Column B vs. Column D	-0.5438	-0.8546 to -0.2330	Yes	**	0.0013	B-D
										Column C vs. Column E	-0.5478	-0.7433 to -0.3522	Yes	****	<0.0001	C-E											Column B vs. Column E	0.01788	-0.2929 to 0.3287	No	ns	0.9997	B-E
										Column C vs. Column F	0.1135	-0.08210 to 0.3090	No	ns	0.5056	C-F											Column C vs. Column D	-0.3231	-0.6339 to -0.01229	Yes	*	0.0409	C-D
										Column C vs. Column G	-1.257	-1.452 to -1.061	Yes	****	<0.0001	C-G											Column C vs. Column E	0.2386	-0.07221 to 0.5494	No	ns	0.1601	C-E
										Column C vs. Column H	-0.04768	-0.2433 to 0.1479	No	ns	0.9873	C-H											Column D vs. Column E	0.5617	0.2509 to 0.8725	Yes	**	0.001	D-E
										Column D vs. Column E	-0.8781	-1.074 to -0.6825	Yes	****	<0.0001	D-E				Cpt1a
										Column D vs. Column F	-0.2169	-0.4124 to -0.02129	Yes	*	0.0244	D-F				BMS309403	-	+	-	-	+		Tukey's multiple comparisons test	Mean Diff.	95.00% CI of diff.	Significant?	Summary	Adjusted P Value
										Column D vs. Column G	-1.587	-1.782 to -1.391	Yes	****	<0.0001	D-G				GW0742	-	-	-	+	+		Column A vs. Column B	0.5036	0.3727 to 0.6345	Yes	****	<0.0001	A-B
										Column D vs. Column H	-0.378	-0.5736 to -0.1824	Yes	***	0.0001	D-H				H2O2	-	-	+	-	-		Column A vs. Column C	0.1703	0.03936 to 0.3011	Yes	*	0.0109	A-C
										Column E vs. Column F	0.6612	0.4657 to 0.8568	Yes	****	<0.0001	E-F					1.03146	0.530136	0.773645	1.80995	0.916302		Column A vs. Column D	-0.855	-0.9859 to -0.7241	Yes	****	<0.0001	A-D
										Column E vs. Column G	-0.7088	-0.9044 to -0.5132	Yes	****	<0.0001	E-G					0.996567	0.519359	0.888725	1.85896	0.986531		Column A vs. Column E	0.07694	-0.05395 to 0.2078	No	ns	0.3602	A-E
										Column E vs. Column H	0.5001	0.3045 to 0.6957	Yes	****	<0.0001	E-H					1.03095	0.498755	0.885838	1.95498	0.925308		Column B vs. Column C	-0.3333	-0.4642 to -0.2024	Yes	****	<0.0001	B-C
										Column F vs. Column G	-1.37	-1.566 to -1.174	Yes	****	<0.0001	F-G											Column B vs. Column D	-1.359	-1.489 to -1.228	Yes	****	<0.0001	B-D
										Column F vs. Column H	-0.1612	-0.3567 to 0.03442	No	ns	0.149	F-H											Column B vs. Column E	-0.4266	-0.5575 to -0.2957	Yes	****	<0.0001	B-E
										Column G vs. Column H	1.209	1.013 to 1.404	Yes	****	<0.0001	G-H											Column C vs. Column D	-1.025	-1.156 to -0.8943	Yes	****	<0.0001	C-D
																											Column C vs. Column E	-0.09331	-0.2242 to 0.03758	No	ns	0.2076	C-E
																											Column D vs. Column E	0.9319	0.8010 to 1.063	Yes	****	<0.0001	D-E

## Sheet: Fig. S1
	Fig. S1a							Fig. S1c
	NOX	HOX		Unpaired t test				Ctr NOX	Ctr HOX	Grx1 KO NOX		Tukey's multiple comparisons test	Mean Diff.	95.00% CI of diff.	Significant?	Summary	Adjusted P Value
	1.03716	0.73446		P value	0.0842			0.081	0.056	0.00132		Ctr NOX vs. Ctr HOX	0.04467	0.01648 to 0.07285	Yes	**	0.0067	A-B
	0.825521	0.767414		P value summary	ns			0.094	0.051	0.00245		Ctr NOX vs. Grx1 KO NOX	0.09612	0.06794 to 0.1243	Yes	***	0.0001	A-C
	1.13732	0.835588		Significantly different (P < 0.05)?	No			0.119	0.053	0.00187		Ctr HOX vs. Grx1 KO NOX	0.05145	0.02327 to 0.07964	Yes	**	0.0033	B-C
				One- or two-tailed P value?	Two-tailed
				t, df	t=2.286, df=4
								Fig. S1d
								Ctr NOX	Ctr HOX	Grx1 KO NOX		Tukey's multiple comparisons test	Mean Diff.	95.00% CI of diff.	Significant?	Summary	Adjusted P Value
	Fig. S1b							0.0798873	0.017771	0.000615		Ctr NOX vs. Ctr HOX	0.0402	0.008684 to 0.07172	Yes	*	0.0184	A-B
	Glrx2							0.0560456	0.041434	0.002718		Ctr NOX vs. Grx1 KO NOX	0.07254	0.04103 to 0.1041	Yes	***	0.001	A-C
	NOX	HOX		Unpaired t test				0.0874384	0.043567	0.002415		Ctr HOX vs. Grx1 KO NOX	0.03234	0.0008254 to 0.06386	Yes	*	0.0453	B-C
	0.930044	1.12454		P value	0.361
	0.806827	0.748355		P value summary	ns
	1.10328	0.916184		Significantly different (P < 0.05)?	No			Fig. S1e
	1.33906	1.06493		One- or two-tailed P value?	Two-tailed			Ctr NOX	Ctr HOX	Grx1 KO NOX		Tukey's multiple comparisons test	Mean Diff.	95.00% CI of diff.	Significant?	Summary	Adjusted P Value
	1.07358	0.720155		t, df	t=0.9573, df=10			0.1	0.0734	0.00132		Ctr NOX vs. Ctr HOX	0.03057	0.02396 to 0.03718	Yes	****	<0.0001	A-B
	0.7472	0.774571						0.109	0.0745	0.00245		Ctr NOX vs. Grx1 KO NOX	0.1026	0.09597 to 0.1092	Yes	****	<0.0001	A-C
	Txn							0.1045	0.0739	0.00198		Ctr HOX vs. Grx1 KO NOX	0.07202	0.06541 to 0.07863	Yes	****	<0.0001	B-C
	NOX	HOX		Unpaired t test
	0.917314	1.46802		P value	0.3288
	0.767501	0.970626		P value summary	ns			Fig. S1g
	1.02941	1.05083		Significantly different (P < 0.05)?	No			NOX Ctr	NOX Grx1 KO	HOX Ctr	HOX Grx1 KO		Tukey's multiple comparisons test	Mean Diff.	95.00% CI of diff.	Significant?	Summary	Adjusted P Value
	1.39201	1.34247		One- or two-tailed P value?	Two-tailed			14.8223	17.7389	33.7456	18.7175		NOX Ctr vs. NOX Grx1 KO	-0.4494	-4.137 to 3.238	No	ns	0.9849	A-B
	1.08704	0.813315		t, df	t=1.027, df=10			16.8271	16.9187	32.286	18.0827		NOX Ctr vs. HOX Ctr	-18.29	-21.98 to -14.60	Yes	****	<0.0001	A-C
	0.806727	1.19258						14.084	18.7362	37.6236	23.7724		NOX Ctr vs. HOX Grx1 KO	-4.208	-7.896 to -0.5200	Yes	*	0.0227	A-D
	Gstol-1							18.6055	15.1595	35.0776	19.3582		NOX Grx1 KO vs. HOX Ctr	-17.84	-21.53 to -14.15	Yes	****	<0.0001	B-C
	NOX	HOX		Unpaired t test				15.9771	14.01	33.0289	21.4251		NOX Grx1 KO vs. HOX Grx1 KO	-3.759	-7.446 to -0.07061	Yes	*	0.045	B-D
	0.925561	0.554776		P value	0.5513								HOX Ctr vs. HOX Grx1 KO	14.08	10.39 to 17.77	Yes	****	<0.0001	C-D
	0.534123	0.670736		P value summary	ns
	0.647335	0.865174		Significantly different (P < 0.05)?	No
	2.12519	1.0963		One- or two-tailed P value?	Two-tailed			Fig. S1h
	0.714964	0.975542		t, df	t=0.6165, df=10			Tnfa
	1.05283	0.907545						NOX Ctr	NOX Grx1 KO	HOX Ctr	HOX Grx1 KO		Tukey's multiple comparisons test	Mean Diff.	95.00% CI of diff.	Significant?	Summary	Adjusted P Value
								0.87715	1.06006	2.80889	1.13119		NOX Ctr vs. NOX Grx1 KO	0.1168	-0.8644 to 1.098	No	ns	0.9859	A-B
								0.920711	1.02553	1.38277	0.818819		NOX Ctr vs. HOX Ctr	-0.6525	-1.466 to 0.1610	No	ns	0.1408	A-C
								1.00733	0.564132	0.913505	1.17079		NOX Ctr vs. HOX Grx1 KO	0.09751	-0.7161 to 0.9111	No	ns	0.9856	A-D
								1.05106		0.849052	1.23003		NOX Grx1 KO vs. HOX Ctr	-0.7693	-1.719 to 0.1807	No	ns	0.1356	B-C
								1.14374		1.98412	0.549821		NOX Grx1 KO vs. HOX Grx1 KO	-0.01924	-0.9693 to 0.9308	No	ns	>0.9999	B-D
										1.97697	0.514267		HOX Ctr vs. HOX Grx1 KO	0.7501	-0.02565 to 1.526	No	ns	0.0599	C-D

## Sheet: Fig.S2
	Fig. S2c							Fig. S2f
	NOX	HOX		Unpaired t test				NOX	HOX		Unpaired t test
	4.55	12.1		P value	<0.0001			7.87	7.28		P value	0.2663
	4.5	12.5		P value summary	****			6.91	6.83		P value summary	ns
	4.53	12.33		Significantly different (P < 0.05)?	Yes			7.52	6.99		Significantly different (P < 0.05)?	No
				One- or two-tailed P value?	Two-tailed						One- or two-tailed P value?	Two-tailed
				t, df	t=66.63, df=4						t, df	t=1.291, df=4
	Fig. S2d							Fig. S2g
	NOX	HOX						NOX	HOX
	3.19	3.93		Unpaired t test				2.43	6.17		Unpaired t test
	3.61	4.69		P value	0.0519			2.49	6.42		P value	<0.0001
	3.68	4.12		P value summary	ns			2.39	6.29		P value summary	****
				Significantly different (P < 0.05)?	No						Significantly different (P < 0.05)?	Yes
				One- or two-tailed P value?	Two-tailed						One- or two-tailed P value?	Two-tailed
				t, df	t=2.741, df=4						t, df	t=49.56, df=4
	Fig. S2e
	NOX	HOX
	8.89	12.05		Unpaired t test
	9.2	10.96		P value	0.0361
	9.02	9.91		P value summary	*
				Significantly different (P < 0.05)?	Yes
				One- or two-tailed P value?	Two-tailed
				t, df	t=3.102, df=4

[truncated: 4 more sheets: Fig.S3, Fig. S4, Fig. S5, Fig.S7]
